# Supplementary material for: Being cosmopolitan: evolutionary history and phylogeography of a specialized raptor, the Osprey Pandion haliaetus
Source: BMC Evol Biol. 2015 Nov 17;15:255. doi: 10.1186/s12862-015-0535-6 (PMC4650845; doi:10.1186/s12862-015-0535-6)
Supplement: Additional file 5: — Alignments used for each analysis: SI1 = cyt b (209 sequences, 1103 nucleotides); SI2 = ND2 (39 sequences, 1078 nucleotides); SI3 = cyt b+ND2 (38 sequences, 2037 nucleotides); SI4 = cyt b (19 haplotypes, 661 nucleotides); SI5 = cyt b+ND2 (14 haplotypes, 2037 nucleotides); SI6 = cyt b network (146 sequences, 661 nucleotides). Refer to the table in Additional file number 2 for matching. (ZIP 27 kb) [file 12862_2015_535_MOESM5_ESM.zip]

Archive with 6 entries (6 files):
- SI6-cytbnetwork146_661.NXS
- SI4-cytbhap23_19ph661.nxs
- SI5-cytbnd2hap18_14ph2037.nxs
- SI2-ND2_43_39ph1078.nxs
- SI3-cytbnd2_42_38ph2037.nxs
- SI1-cytb213_209ph1103.nex
