# Supplementary material for: Being cosmopolitan: evolutionary history and phylogeography of a specialized raptor, the Osprey Pandion haliaetus
Source: BMC Evol Biol. 2015 Nov 17;15:255. doi: 10.1186/s12862-015-0535-6 (PMC4650845; doi:10.1186/s12862-015-0535-6)
Supplement: Additional file 5: — Alignments used for each analysis: SI1 = cyt b (209 sequences, 1103 nucleotides); SI2 = ND2 (39 sequences, 1078 nucleotides); SI3 = cyt b+ND2 (38 sequences, 2037 nucleotides); SI4 = cyt b (19 haplotypes, 661 nucleotides); SI5 = cyt b+ND2 (14 haplotypes, 2037 nucleotides); SI6 = cyt b network (146 sequences, 661 nucleotides). Refer to the table in Additional file number 2 for matching. (ZIP 27 kb) [file 12862_2015_535_MOESM5_ESM.zip › SI6-cytbnetwork146_661.NXS]

#NEXUS
[saved by seaview on Mon Nov 02 11:55:55 2015]
BEGIN DATA;
  DIMENSIONS NTAX=146 NCHAR=661;
  FORMAT DATATYPE=DNA
  GAP=-
  ;
MATRIX
[1] Australia_
GCATGGTGAAATTTCGGCTCCCTACTTGGCATCTGCCTAATAACACAAATCGTAACAGGG
CTTCTACTAGCCACACACTACACAGCAGACACAACCCTAGCCTTCTCATCCGTAGCCCAC
ACTTGCCGAAATGTCCAATATGGTTGACTAATCCGCAATCTCCACGCAAACGGAGCATCA
CTATTCTTCATCTGCATCTACCTCCACATTGGCCGAGGACTTTACTACGGCTCATACCTA
TACAAAGAAACCTGAAACACAGGCATCATTCTACTACTCACCCTCATAGCAACAGCCTTC
GTAGGCTATGTCCTACCATGAGGACAAATATCCTTCTGAGGGGCTACAGTTATCACCAAC
CTATTTTCAGCAGTCCCCTACATCGGCCAAACCATCGTAGAATGAGCCTGAGGAGGTTTC
TCAGTAGATAACCCGACACTAACCCGATTCTTCGCCCTCCACTTCCTCCTCCCCTTTCTA
ATCATAGGCCTAACCCTAATTCATCTTACATTCCTCCACGAATCAGGCTCAAACAACCCC
CTAGGCATCGCATCAAACTGCGATAAAATTCCATTCCACCCCTACTTCTCCCTAAAAGAC
ATCCTAGGATTTACACTAGTACTAATTCCACTAATAACCCTATCCATGTTCTCACCCAAC
C
[2] Germany_AJ
GCATGATGGAATTTCGGCTCCCTACTTGGCATCTGCCTAATGACACAAATCGTAACAGGA
CTTCTACTAGCCACACACTACACAGCAGACACAACCCTAGCCTTCTCATCCGTAGCCCAC
ACTTGCCGAAATGTCCAATATGGTTGACTAATCCGCAATCTCCACGCAAACGGAGCATCA
CTATTCTTCATCTGCATCTACCTCCACATCGGCCGAGGACTTTACTACGGCTCATACCTG
TACAAAGAAACCTGAAACACAGGCATCATTCTACTACTCACCCTCATAGCAACAGCCTTC
GTAGGCTATGTCCTACCATGAGGACAAATATCCTTCTGAGGGGCTACAGTTATCACCAAT
CTATTTTCAGCAGTCCCCTACATCGGCCAAACCATCGTAGAGTGAGCCTGAGGAGGTTTC
TCAGTAGATAACCCAACACTAACCCGATTTTTCGCCCTCCACTTCCTCCTCCCCTTTCTA
ATCATAGGCCTAACCCTAATTCATCTCACATTCCTCCACGAATCAGGCTCGAACAATCCC
CTAGGCATCGTATCAAACTGCGATAAAATTCCATTCCACCCCTACTTCTCCCTAAAAGAC
ATTCTAGGATTTACACTAGTACTAATTCCACTAATAACCCTATCCATGTTCTCACCCAAC
C
[3] USA_EU1670
GCATGATGGAATTTCGGCTCCCTACTTGGCATCTGCCTAATGACACAAATCGTAACAGGA
CTTCTACTAGCCACACACTACACAGCAGACACAACCCTAGCCTTCTCATCCGTAGCCCAC
ACTTGCCGAAATGTCCAGTATGGTTGACTAATCCGCAACCTACACGCAAACGGAGCATCA
CTATTCTTCATCTGCATCTACCTTCACATTGGCCGAGGACTTTACTACGGCTCATACCTA
TACAAAGAAACCTGAAACACAGGCATCATTCTACTACTCACCCTCATAGCAACAGCCTTC
GTAGGCTATGTACTACCATGAGGACAAATATCCTTCTGAGGAGCTACAGTTATCACCAAC
CTATTTTCAGCAGTCCCGTACATCGGCCAAACCATCGTAGAATGAGCCTGAGGAGGTTTC
TCAGTAGATAACCCGACACTAACCCGATTTTTCGCCCTCCACTTCCTCCTCCCCTTTCTA
ATCATAGGCCTAACCCTAATTCATCTTACATTCCTCCACGAATCAGGCTCAAACAATCCC
CTAGGCATCGTATCAAACTGCGATAAAATTCCATTCCACCCCTACTTCTCCCTAAAAGAC
ATCCTAGGATTTACACTAGTACTAATTCCACTAATAACCCTATCCATGTTCTCACCCAAC
C
[4] 55_South
GCATGGTGGAATTTCGGCTCCCTACTTGGCATCTGCCTAATGACACAAATCGTAACAGGA
CTTCTACTAGCCACACACTACACAGCAGACACAACCCTAGCCTTCTCATCCGTAGCCCAC
ACTTGCCGAAATGTCCAATATGGTTGACTAATCCGCAATCTCCACGCAAACGGAGCATCA
CTATTCTTCATCTGCATCTACCTCCACATCGGCCGAGGACTTTACTACGGCTCATACCTG
TACAAAGAAACCTGAAACACAGGCATCATTCTACTACTCACCCTCATAGCAACAGCCTTC
GTAGGCTATGTCCTACCATGAGGACAAATATCCTTCTGAGGGGCTACAGTTATCACCAAT
CTATTTTCAGCAGTCCCCTACATCGGCCAAACCATCGTAGAATGAGCCTGAGGAGGTTTC
TCAGTAGATAACCCAACACTAACCCGATTTTTCGCCCTCCACTTCCTCCTCCCCTTTCTA
ATCATAGGCCTAACCCTAATTCATCTCACATTCCTCCACGAATCAGGCTCGAACAATCCC
CTAGGCATCGTATCAAACTGCGATAAAATTCCATTCCACCCCTACTTCTCCCTAAAAGAC
ATTCTAGGATTTACACTAGTACTAATTCCACTAATAACCCTATCCATATTCTCACCCAAC
C
[5] 43_Canary
GCATGGTGGAATTTCGGCTCCCTACTTGGCATCTGCCTAATGACACAAATCGTAACAGGA
CTTCTACTAGCCACACACTACACAGCAGACACAACCCTAGCCTTCTCATCCGTAGCCCAC
ACTTGCCGAAATGTCCAATATGGTTGACTAATCCGCAATCTCCACGCAAACGGAGCATCA
CTATTCTTCATCTGCATCTACCTCCACATCGGCCGAGGACTTTACTACGGCTCATACCTG
TACAAAGAAACCTGAAACACAGGCATCATTCTACTACTCACCCTCATGGCAACAGCCTTC
GTAGGCTATGTCCTACCATGAGGACAAATATCCTTCTGAGGGGCTACAGTTATCACCAAT
CTATTTTCAGCAGTCCCCTACATCGGCCAAACCATCGTAGAATGAGCCTGAGGAGGTTTC
TCAGTAGATAACCCAACACTAACCCGATTTTTCGCCCTCCACTTCCTCCTCCCCTTTCTA
ATCATAGGCCTAACCCTAATTCATCTCACATTCCTCCACGAATCAGGCTCGAACAATCCC
CTAGGCATCGTATCAAACTGCGATAAAATTCCATTCCACCCCTACTTCTCCCTAAAAGAC
ATTCTAGGATTTACACTAGTACTAATTCCACTAATAACCCTATCCATGTTCTCACCCAAC
C
[6] 1_France
GCATGGTGGAATTTCGGCTCCCTACTTGGCATCTGCCTAATGACACAAATCGTAACAGGA
CTTCTACTAGCCACACACTACACAGCAGACACAACCCTAGCCTTCTCATCCGTAGCCCAC
ACTTGCCGAAATGTCCAATATGGTTGACTAATCCGCAATCTCCACGCAAACGGAGCATCA
CTATTCTTCATCTGCATCTACCTCCACATCGGCCGAGGACTTTACTACGGCTCATACCTG
TACAAAGAAACCTGAAACACAGGCATCATTCTACTACTCACCCTCATAGCAACAGCCTTC
GTAGGCTATGTCCTACCATGAGGACAAATATCCTTCTGAGGGGCTACAGTTATCACCAAT
CTATTTTCAGCAGTCCCCTACATCGGCCAAACCATCGTAGAGTGAGCCTGAGGAGGTTTC
TCAGTAGATAACCCAACACTAACCCGATTTTTCGCCCTCCACTTCCTCCTCCCCTTTCTA
ATCATAGGCCTAACCCTAATTCATCTCACATTCCTCCACGAATCAGGCTCGAACAATCCC
CTAGGCATCGTATCAAACTGCGATAAAATTCCATTCCACCCCTACTTCTCCCTAAAAGAC
ATTCTAGGATTTACACTAGTACTAATTCCACTAATAACCCTATCCATGTTCTCACCCAAC
C
[7] 10_Morocco
GCATGGTGGAATTTCGGCTCCCTACTTGGCATCTGCCTAATGACACAAATCGTAACAGGA
CTTCTACTAGCCACACACTACACAGCAGACACAACCCTAGCCTTCTCATCCGTAGCCCAC
ACTTGCCGAAATGTCCAATATGGTTGACTAATCCGCAATCTCCACGCAAACGGAGCATCA
CTATTCTTCATCTGCATCTACCTCCACATCGGCCGAGGACTTTACTACGGCTCATACCTG
TACAAAGAAACCTGAAACACAGGCATCATTCTACTACTCACCCTCATAGCAACAGCCTTC
GTAGGCTATGTCCTACCATGAGGACAAATATCCTTCTGAGGGGCTACAGTTATCACCAAT
CTATTTTCAGCAGTCCCCTACATCGGCCAAACCATCGTAGAGTGAGCCTGAGGAGGTTTC
TCAGTAGATAACCCAACACTAACCCGATTTTTCGCCCTCCACTTCCTCCTCCCCTTTCTA
ATCATAGGCCTAACCCTAATTCATCTCACATTCCTCCACGAATCAGGCTCGAACAATCCC
CTAGGCATCGTATCAAACTGCGATAAAATTCCATTCCACCCCTACTTCTCCCTAAAAGAC
ATTCTAGGATTTACACTAGTACTAATTCCACTAATAACCCTATCCATGTTCTCACCCAAC
C
[8] 11_Morocco
GCATGGTGGAATTTCGGCTCCCTACTTGGCATCTGCCTAATGACACAAATCGTAACAGGA
CTTCTACTAGCCACACACTACACAGCAGACACAACCCTAGCCTTCTCATCCGTAGCCCAC
ACTTGCCGAAATGTCCAATATGGTTGACTAATCCGCAATCTCCACGCAAACGGAGCATCA
CTATTCTTCATCTGCATCTACCTCCACATCGGCCGAGGACTTTACTACGGCTCATACCTG
TACAAAGAAACCTGAAACACAGGCATCATTCTACTACTCACCCTCATAGCAACAGCCTTC
GTAGGCTATGTCCTACCATGAGGACAAATATCCTTCTGAGGGGCTACAGTTATCACCAAT
CTATTTTCAGCAGTCCCCTACATCGGCCAAACCATCGTAGAGTGAGCCTGAGGAGGTTTC
TCAGTAGATAACCCAACACTAACCCGATTTTTCGCCCTCCACTTCCTCCTCCCCTTTCTA
ATCATAGGCCTAACCCTAATTCATCTCACATTCCTCCACGAATCAGGCTCGAACAATCCC
CTAGGCATCGTATCAAACTGCGATAAAATTCCATTCCACCCCTACTTCTCCCTAAAAGAC
ATTCTAGGATTTACACTAGTACTAATTCCACTAATAACCCTATCCATGTTCTCACCCAAC
C
[9] 12_Corsica
GCATGGTGGAATTTCGGCTCCCTACTTGGCATCTGCCTAATGACACAAATCGTAACAGGA
CTTCTACTAGCCACACACTACACAGCAGACACAACCCTAGCCTTCTCATCCGTAGCCCAC
ACTTGCCGAAATGTCCAATATGGTTGACTAATCCGCAATCTCCACGCAAACGGAGCATCA
CTATTCTTCATCTGCATCTACCTCCACATCGGCCGAGGACTTTACTACGGCTCATACCTG
TACAAAGAAACCTGAAACACAGGCATCATTCTACTACTCACCCTCATAGCAACAGCCTTC
GTAGGCTATGTCCTACCATGAGGACAAATATCCTTCTGAGGGGCTACAGTTATCACCAAT
CTATTTTCAGCAGTCCCCTACATCGGCCAAACCATCGTAGAGTGAGCCTGAGGAGGTTTC
TCAGTAGATAACCCAACACTAACCCGATTTTTCGCCCTCCACTTCCTCCTCCCCTTTCTA
ATCATAGGCCTAACCCTAATTCATCTCACATTCCTCCACGAATCAGGCTCGAACAATCCC
CTAGGCATCGTATCAAACTGCGATAAAATTCCATTCCACCCCTACTTCTCCCTAAAAGAC
ATTCTAGGATTTACACTAGTACTAATTCCACTAATAACCCTATCCATGTTCTCACCCAAC
C
[10] 127_Middle
GCATGGTGGAATTTYGGCTCCCTACTTGGCATYTGCCTAATGACACAAATYGTAACAGGA
CTTCTACTAGCCACACACTACACAGCAGACACAACCCTAGCCTTYTCATCCGTAGCCCAC
ACTTGCCGAAATGTCCAATATGGTTGACTAATCCGCAATCTCCACGCAAACGGAGCATCA
CTATTCTTCATCTGCATCTACCTCCACATCGGCCGAGGACTTTACTACGGCTCATACCTG
TACAAAGAAACCTGAAACACAGGCATCATTCTACTACTCACCCTCATAGCAACAGCCTTC
GTAGGCTATGTCCTACCATGAGGACAAATATCCTTCTGAGGGGCTACAGTTATCACCAAT
CTATTTTCAGCAGTCCCCTACATCGGCCAAACCATCGTAGAGTGAGCCTGAGGAGGTTTC
TCAGTAGATAACCCAACACTAACCCGATTTTTCGCCCTCCACTTCCTCCTCCCCTTTCTA
ATCATAGGCCTAACCCTAATTCATCTCACATTCCTCCACGAATCAGGCTCGAACAATCCC
CTAGGCATCGTATCAAACTGCGATAAAATTCCATTCCACCCCTACTTCTCCCTAAAAGAC
ATTCTAGGATTTACACTAGTACTAATTCCACTAATAACCCTATCCATGTTCTCACCCAAC
C
[11] 13_Corsica
GCATGGTGGAATTTCGGCTCCCTACTTGGCATCTGCCTAATGACACAAATCGTAACAGGA
CTTCTACTAGCCACACACTACACAGCAGACACAACCCTAGCCTTCTCATCCGTAGCCCAC
ACTTGCCGAAATGTCCAATATGGTTGACTAATCCGCAATCTCCACGCAAACGGAGCATCA
CTATTCTTCATCTGCATCTACCTCCACATCGGCCGAGGACTTTACTACGGCTCATACCTG
TACAAAGAAACCTGAAACACAGGCATCATTCTACTACTCACCCTCATAGCAACAGCCTTC
GTAGGCTATGTCCTACCATGAGGACAAATATCCTTCTGAGGGGCTACAGTTATCACCAAT
CTATTTTCAGCAGTCCCCTACATCGGCCAAACCATCGTAGAATGAGCCTGAGGAGGTTTC
TCAGTAGATAACCCAACACTAACCCGATTTTTCGCCCTCCACTTCCTCCTCCCCTTTCTA
ATCATAGGCCTAACCCTAATTCATCTCACATTCCTCCACGAATCAGGCTCGAACAATCCC
CTAGGCATCGTATCAAACTGCGATAAAATTCCATTCCACCCCTACTTCTCCCTAAAAGAC
ATTCTAGGATTTACACTAGTACTAATTCCACTAATAACCCTATCCATGTTCTCACCCAAC
C
[12] 132_Middle
GCATGGTGGAATTTCGGCTCCCTACTTGGCATCTGCCTAATGACACAAATCGTAACAGGA
CTTYTACTAGCCACACACTACACAGCAGACACAACCCTAGCCTTCTCATCCGTAGCCCAC
ACTTGCCGAAATGTCCAATATGGTTGACTAATCCGCAATCTCCACGCAAACGGAGCATCA
CTATTCTTCATCTGCATCTACCTCCACATCGGCCGAGGACTTTACTACGGCTCATACCTG
TACAAAGAAACCTGAAACACAGGCATCATTCTACTACTCACCCTCATAGCAACAGCCTTC
GTAGGCTATGTCCTACCATGAGGACAAATATCCTTCTGAGGGGCTACAGTTATCACCAAT
CTATTTTCAGCAGTCCCCTACATCGGCCAAACCATCGTAGAATGAGCCTGAGGAGGTTTC
TCAGTAGATAACCCAACACTAACCCGATTTTTCGCCCTCCACTTCCTCCTCCCCTTTCTA
ATCATAGGCCTAACCCTAATTCATCTCACATTCCTCCACGAATCAGGCTCAAACAATCCC
CTAGGCATCGTATCAAACTGCGATAAAATTCCATTCCACCCCTACTTCTCCCTAAAAGAC
ATTCTAGGATTTACACTAGTACTAATTCCACTAATAACCCTATCCATGTTCTCACCCAAC
C
[13] 134_Middle
GCATGGTGGAATTTCGGCTCCCTACTTGGCATCTGCCTAATGACACAAATCGTAACAGGA
CTTCTACTAGCCACACACTACACAGCAGACACAACCCTAGCCTTCTCATCCGTAGCCCAC
ACTTGCCGAAATGTCCAATATGGTTGACTAATCCGCAATCTCCACGCAAACGGAGCATCA
CTATTCTTCATCTGCATCTACCTCCACATCGGCCGAGGACTTTACTACGGCTCATACCTG
TACAAAGAAACCTGAAACACAGGCATCATTCTACTACTCACCCTCATAGCAACAGCCTTC
GTAGGCTATGTCCTACCATGAGGACAAATATCCTTCTGAGGGGCTACAGTTATCACCAAT
CTATTTTCAGCAGTCCCCTACATCGGCCAAACCATCGTAGAATGAGCCTGAGGAGGTTTC
TCAGTAGATAACCCAACACTAACCCGATTTTTCGCCCTCCACTTCCTCCTCCCCTTTCTA
ATCATAGGCCTAACCCTAATTCATCTCACATTCCTCCACGAATCAGGCTCAAACAATCCC
CTAGGCATCGTATCAAACTGCGATAAAATTCCATTCCACCCCTACTTCTCCCTAAAAGAC
ATTCTAGGATTTACACTAGTACTAATTCCACTAATAACCCTATCCATGTTCTCACCCAAC
C
[14] 14_Corsica
GCATGGTGGAATTTCGGCTCCCTACTTGGCATCTGCCTAATGACACAAATCGTAACAGGA
CTTCTACTAGCCACACACTACACAGCAGACACAACCCTAGCCTTCTCATCCGTAGCCCAC
ACTTGCCGAAATGTCCAATATGGTTGACTAATCCGCAATCTCCACGCAAACGGAGCATCA
CTATTCTTCATCTGCATCTACCTCCACATCGGCCGAGGACTTTACTACGGCTCATACCTG
TACAAAGAAACCTGAAACACAGGCATCATTCTACTACTCACCCTCATAGCAACAGCCTTC
GTAGGCTATGTCCTACCATGAGGACAAATATCCTTCTGAGGGGCTACAGTTATCACCAAT
CTATTTTCAGCAGTCCCCTACATCGGCCAAACCATCGTAGAGTGAGCCTGAGGAGGTTTC
TCAGTAGATAACCCAACACTAACCCGATTTTTCGCCCTCCACTTCCTCCTCCCCTTTCTA
ATCATAGGCCTAACCCTAATTCATCTCACATTCCTCCACGAATCAGGCTCGAACAATCCC
CTAGGCATCGTATCAAACTGCGATAAAATTCCATTCCACCCCTACTTCTCCCTAAAAGAC
ATTCTAGGATTTACACTAGTACTAATTCCACTAATAACCCTATCCATGTTCTCACCCAAC
C
[15] 142_New
GCATGGTGGAATTTCGGCTCCCTACTTGGCATCTGCCTAATGACACAAATCGTAACAGGA
CTTYTACTAGCCACACACTACACAGCAGACACAACCCTAGCCTTCTCATCCGTAGCCCAC
ACTTGCCGAAATGTCCAATATGGTTGACTAATCCGCAATCTCCACGCAAACGGAGCATCA
CTATTCTTCATCTGCATCTACCTCCACATTGGCCGAGGACTTTACTACGGCTCATACCTA
TACAAAGAAACCTGAAACACAGGCATCATCCTACTACTCACCCTCATAGCAACAGCCTTC
GTAGGCTATGTCCTACCATGAGGGCAAATATCCTTCTGAGGGGCTACAGTTATCACCAAC
CTATTTTCAGCAATCCCCTACATCGGCCAAACCATCGTAGAATGAGCCTGRGGAGGTTTC
TCAGTAGATAACCCGACACTAACCCGATTTTTCGCCCTCCACTTCCTCCTCCCTTTTCTA
ATCATAGGCCTAACCCTAATTCATCTTACATTCCTCCACGAATCAGGCTCAAACAATCCC
CTAGGCATCGTATCAAACTGCGATAAAATTCCATTCCACCCATACTTCTCCCTAAAAGAC
ATCCTAGGATTTACACTAGTACTAATTCCACTAATAACCCTATCCATGTTCTCACCCAAC
C
[16] 149_SpainM
GCATGGTGGAATTTCGGCTCCCTACTTGGCATCTGCCTAATGACACAAATCGTAACAGGA
CTTCTACTAGCCACACACTACACAGCAGACACAACCCTAGCCTTCTCATCCGTAGCCCAC
ACTTGCCGAAATGTCCAATATGGTTGACTAATCCGCAATCTCCACGCAAACGGAGCATCA
CTATTCTTCATCTGCATCTACCTCCACATCGGCCGAGGACTTTACTACGGCTCATACCTG
TACAAAGAAACCTGAAACACAGGCATCATTCTACTACTCACCCTCATAGCAACAGCCTTC
GTAGGCTATGTCCTACCATGAGGACAAATATCCTTCTGAGGGGCTACAGTTATCACCAAT
CTATTTTCAGCAGTCCCCTACATCGGCCAAACCATCGTAGAGTGAGCCTGAGGAGGTTTC
TCAGTAGATAACCCAACACTAACCCGATTTTTCGCCCTCCACTTCCTCCTCCCCTTTCTA
ATCATAGGCCTAACCCTAATTCATCTCACATTCCTCCACGAATCAGGCTCGAACAATCCC
CTAGGCATCGTATCAAACTGCGATAAAATTCCATTCCACCCCTACTTCTCCCTAAAAGAC
ATTCTAGGATTTACACTAGTACTAATTCCACTAATAACCCTATCCATGTTCTCACCCAAC
C
[17] 15_Corsica
GCATGGTGGAATTTCGGCTCCCTACTTGGCATCTGCCTAATGACACAAATCGTAACAGGA
CTTCTACTAGCCACACACTACACAGCAGACACAACCCTAGCCTTCTCATCCGTAGCCCAC
ACTTGCCGAAATGTCCAATATGGTTGACTAATCCGCAATCTCCACGCAAACGGAGCATCA
CTATTCTTCATCTGCATCTACCTCCACATCGGCCGAGGACTTTACTACGGCTCATACCTG
TACAAAGAAACCTGAAACACAGGCATCATTCTACTACTCACCCTCATAGCAACAGCCTTC
GTAGGCTATGTCCTACCATGAGGACAAATATCCTTCTGAGGGGCTACAGTTATCACCAAT
CTATTTTCAGCAGTCCCCTACATCGGCCAAACCATCGTAGAGTGAGCCTGAGGAGGTTTC
TCAGTAGATAACCCAACACTAACCCGATTTTTCGCCCTCCACTTCCTCCTCCCCTTTCTA
ATCATAGGCCTAACCCTAATTCATCTCACATTCCTCCACGAATCAGGCTCGAACAATCCC
CTAGGCATCGTATCAAACTGCGATAAAATTCCATTCCACCCCTACTTCTCCCTAAAAGAC
ATTCTAGGATTTACACTAGTACTAATTCCACTAATAACCCTATCCATGTTCTCACCCAAC
C
[18] 151_Surina
GCATGATGGAATTTYGGCTCCCTACTTGGCATYTGCCTAATGACACAAATYGTAACAGGA
CTTYTACTAGCCACACACTACACAGCAGACACAACCCTAGCCTTCTCATCCGTAGCCCAC
ACTTGCCGAAATGTCCAGTATGGTTGACTAATCCGCAACCTACACGCAAACGGAGCATCA
CTATTCTTCATCTGCATCTACCTTCACATTGGCCGAGGACTTTACTACGGCTCATACCTA
TACAAAGAAACCTGAAACACAGGCATCATTCTACTACTCACCCTCATAGCAACAGCCTTC
GTAGGCTATGTACTACCATGAGGACAAATATCCTTCTGAGGAGCTACAGTTATCACCAAC
CTATTTTCAGCAGTCCCGTACATCGGCCAAACCATCGTAGAATGAGCCTGAGGAGGTTTC
TCAGTAGATAACCCGACACTAACCCGATTTTTCGCCCTCCACTTCCTCCTCCCCTTTCTA
ATCATAGGCCTAACCCTAATTCATCTTACATTCCTCCACGAATCAGGCTCAAACAATCCC
CTAGGCATCGTATCAAACTGCGATAAAATTCCATTCCACCCCTACTTCTCCCTAAAAGAC
ATCCTAGGATTTACACTAGTACTAATTCCACTAATAACCCTATCCATGTTCTCACCCAAC
C
[19] 152_Sweden
GCATGGTGGAATTTCGGCTCCCTACTTGGCATCTGCCTAATGACACAAATCGTAACAGGA
CTTCTACTAGCCACACACTACACAGCAGACACAACCCTAGCCTTCTCATCCGTAGCCCAC
ACTTGCCGAAATGTCCAATATGGTTGACTAATCCGCAATCTCCACGCAAACGGAGCATCA
CTATTCTTCATCTGCATCTACCTCCACATCGGCCGAGGACTTTACTACGGCTCATACCTG
TACAAAGAAACCTGAAACACAGGCATCATTCTACTACTCACCCTCATAGCAACAGCCTTC
GTAGGCTATGTCCTACCATGAGGACAAATATCCTTCTGAGGGGCTACAGTTATCACCAAT
CTATTTTCAGCAGTCCCCTACATCGGCCAAACCATCGTAGAATGAGCCTGAGGAGGTTTC
TCAGTAGATAACCCAACACTAACCCGATTTTTCGCCCTCCACTTCCTCCTCCCCTTTCTA
ATCATAGGCCTAACCCTAATTCATCTCACATTCCTCCACGAATCAGGCTCGAACAATCCC
CTAGGCATCGTATCAAACTGCGATAAAATTCCATTCCACCCCTACTTCTCCCTAAAAGAC
ATTCTAGGATTTACACTAGTACTAATTCCACTAATAACCCTATCCATGTTCTCACCCAAC
C
[20] 154_East
GCATGATGGAATTTCGGCTCCCTACTTGGCATCTGCCTAATGACACAAATCGTAACAGGA
CTTCTACTAGCCACACACTACACAGCAGACACAACCCTAGCCTTCTCATCCGTAGCCCAC
ACTTGCCGAAATGTCCAGTATGGTTGACTAATCCGCAACCTACACGCAAACGGAGCATCA
CTATTCTTCATCTGCATCTACCTTCACATTGGCCGAGGACTTTACTACGGCTCATACCTA
TACAAAGAAACCTGAAACACAGGCATCATTCTACTACTCACCCTCATAGCAACAGCCTTC
GTAGGCTATGTACTACCATGAGGACAAATATCCTTCTGAGGAGCTACAGTTATCACCAAC
CTATTTTCAGCAGTCCCGTACATCGGCCAAACCATCGTAGAATGAGCCTGAGGAGGTTTC
TCAGTAGATAACCCGACACTAACCCGATTTTTCGCCCTCCACTTCCTCCTCCCCTTTCTA
ATCATAGGCCTAACCCTAATTCATCTTACATTCCTCCACGAATCAGGCTCAAACAATCCC
CTAGGCATCGTATCAAACTGCGATAAAATTCCATTCCACCCCTACTTCTCCCTAAAAGAC
ATCCTAGGATTTACACTAGTACTAATTCCACTAATAACCCTATCCATGTTCTCACCCAAC
C
[21] 16_Corsica
GCATGGTGGAATTTCGGCTCCCTACTTGGCATCTGCCTAATGACACAAATCGTAACAGGA
CTTCTACTAGCCACACACTACACAGCAGACACAACCCTAGCCTTCTCATCCGTAGCCCAC
ACTTGCCGAAATGTCCAATATGGTTGACTAATCCGCAATCTCCACGCAAACGGAGCATCA
CTATTCTTCATCTGCATCTACCTCCACATCGGCCGAGGACTTTACTACGGCTCATACCTG
TACAAAGAAACCTGAAACACAGGCATCATTCTACTACTCACCCTCATAGCAACAGCCTTC
GTAGGCTATGTCCTACCATGAGGACAAATATCCTTCTGAGGGGCTACAGTTATCACCAAT
CTATTTTCAGCAGTCCCCTACATCGGCCAAACCATCGTAGAGTGAGCCTGAGGAGGTTTC
TCAGTAGATAACCCAACACTAACCCGATTTTTCGCCCTCCACTTCCTCCTCCCCTTTCTA
ATCATAGGCCTAACCCTAATTCATCTCACATTCCTCCACGAATCAGGCTCGAACAATCCC
CTAGGCATCGTATCAAACTGCGATAAAATTCCATTCCACCCCTACTTCTCCCTAAAAGAC
ATTCTAGGATTTACACTAGTACTAATTCCACTAATAACCCTATCCATGTTCTCACCCAAC
C
[22] 17_Corsica
GCATGGTGGAATTTCGGCTCCCTACTTGGCATCTGCCTAATGACACAAATCGTAACAGGA
CTTCTACTAGCCACACACTACACAGCAGACACAACCCTAGCCTTCTCATCCGTAGCCCAC
ACTTGCCGAAATGTCCAATATGGTTGACTAATCCGCAATCTCCACGCAAACGGAGCATCA
CTATTCTTCATCTGCATCTACCTCCACATCGGCCGAGGACTTTACTACGGCTCATACCTG
TACAAAGAAACCTGAAACACAGGCATCATTCTACTACTCACCCTCATAGCAACAGCCTTC
GTAGGCTATGTCCTACCATGAGGACAAATATCCTTCTGAGGGGCTACAGTTATCACCAAT
CTATTTTCAGCAGTCCCCTACATCGGCCAAACCATCGTAGAGTGAGCCTGAGGAGGTTTC
TCAGTAGATAACCCAACACTAACCCGATTTTTCGCCCTCCACTTCCTCCTCCCCTTTCTA
ATCATAGGCCTAACCCTAATTCATCTCACATTCCTCCACGAATCAGGCTCGAACAATCCC
CTAGGCATCGTATCAAACTGCGATAAAATTCCATTCCACCCCTACTTCTCCCTAAAAGAC
ATTCTAGGATTTACACTAGTACTAATTCCACTAATAACCCTATCCATGTTCTCACCCAAC
C
[23] 18_Corsica
GCATGGTGGAATTTCGGCTCCCTACTTGGCATCTGCCTAATGACACAAATCGTAACAGGA
CTTCTACTAGCCACACACTACACAGCAGACACAACCCTAGCCTTCTCATCCGTAGCCCAC
ACTTGCCGAAATGTCCAATATGGTTGACTAATCCGCAATCTCCACGCAAACGGAGCATCA
CTATTCTTCATCTGCATCTACCTCCACATCGGCCGAGGACTTTACTACGGCTCATACCTG
TACAAAGAAACCTGAAACACAGGCATCATTCTACTACTCACCCTCATAGCAACAGCCTTC
GTAGGCTATGTCCTACCATGAGGACAAATATCCTTCTGAGGGGCTACAGTTATCACCAAT
CTATTTTCAGCAGTCCCCTACATCGGCCAAACCATCGTAGAATGAGCCTGAGGAGGTTTC
TCAGTAGATAACCCAACACTAACCCGATTTTTCGCCCTCCACTTCCTCCTCCCCTTTCTA
ATCATAGGCCTAACCCTAATTCATCTCACATTCCTCCACGAATCAGGCTCGAACAATCCC
CTAGGCATCGTATCAAACTGCGATAAAATTCCATTCCACCCCTACTTCTCCCTAAAAGAC
ATTCTAGGATTTACACTAGTACTAATTCCACTAATAACCCTATCCATGTTCTCACCCAAC
C
[24] 19_Latvia
GCATGGTGGAATTTCGGCTCCCTACTTGGCATCTGCCTAATGACACAAATCGTAACAGGA
CTTCTACTAGCCACACACTACACAGCAGACACAACCCTAGCCTTCTCATCCGTAGCCCAC
ACTTGCCGAAATGTCCAATATGGTTGACTAATCCGCAATCTCCACGCAAACGGAGCATCA
CTATTCTTCATCTGCATCTACCTCCACATCGGCCGAGGACTTTACTACGGCTCATACCTG
TACAAAGAAACCTGAAACACAGGCATCATTCTACTACTCACCCTCATAGCAACAGCCTTC
GTAGGCTATGTCCTACCATGAGGACAAATATCCTTCTGAGGGGCTACAGTTATCACCAAT
CTATTTTCAGCAGTCCCCTACATCGGCCAAACCATCGTAGAATGAGCCTGAGGAGGTTTC
TCAGTAGATAACCCAACACTAACCCGATTTTTCGCCCTCCACTTCCTCCTCCCCTTTCTA
ATCATAGGCCTAACCCTAATTCATCTCACATTCCTCCACGAATCAGGCTCGAACAATCCC
CTAGGCATCGTATCAAACTGCGATAAAATTCCATTCCACCCCTACTTCTCCCTAAAAGAC
ATTCTAGGATTTACACTAGTACTAATTCCACTAATAACCCTATCCATATTCTCACCCAAC
C
[25] 2_France
GCATGGTGGAATTTCGGCTCCCTACTTGGCATCTGCCTAATGACACAAATCGTAACAGGA
CTTCTACTAGCCACACACTACACAGCAGACACAACCCTAGCCTTCTCATCCGTAGCCCAC
ACTTGCCGAAATGTCCAATATGGTTGACTAATCCGCAATCTCCACGCAAACGGAGCATCA
CTATTCTTCATCTGCATCTACCTCCACATCGGCCGAGGACTTTACTACGGCTCATACCTG
TACAAAGAAACCTGAAACACAGGCATCATTCTACTACTCACCCTCATAGCAACAGCCTTC
GTAGGCTATGTCCTACCATGAGGACAAATATCCTTCTGAGGGGCTACAGTTATCACCAAT
CTATTTTCAGCAGTCCCCTACATCGGCCAAACCATCGTAGAGTGAGCCTGAGGAGGTTTC
TCAGTAGATAACCCAACACTAACCCGATTTTTCGCCCTCCACTTCCTCCTCCCCTTTCTA
ATCATAGGCCTAACCCTAATTCATCTCACATTCCTCCACGAATCAGGCTCGAACAATCCC
CTAGGCATCGTATCAAACTGCGATAAAATTCCATTCCACCCCTACTTCTCCCTAAAAGAC
ATTCTAGGATTTACACTAGTACTAATTCCACTAATAACCCTATCCATGTTCTCACCCAAC
C
[26] 20_Latvia
GCATGGTGGAATTTCGGCTCCCTACTTGGCATCTGCCTAATGACACAAATCGTAACAGGA
CTTCTACTAGCCACACACTACACAGCAGACACAACCCTAGCCTTCTCATCCGTAGCCCAC
ACTTGCCGAAATGTCCAATATGGTTGACTAATCCGCAATCTCCACGCAAACGGAGCATCA
CTATTCTTCATCTGCATCTACCTCCACATCGGCCGAGGACTTTACTACGGCTCATACCTG
TACAAAGAAACCTGAAACACAGGCATCATTCTACTACTCACCCTCATAGCAACAGCCTTC
GTAGGCTATGTCCTACCATGAGGACAAATATCCTTCTGAGGGGCTACAGTTATCACCAAT
CTATTTTCAGCAGTCCCCTACATCGGCCAAACCATCGTAGAGTGAGCCTGAGGAGGTTTC
TCAGTAGATAACCCAACACTAACCCGATTTTTCGCCCTCCACTTCCTCCTCCCCTTTCTA
ATCATAGGCCTAACCCTAATTCATCTCACATTCCTCCACGAATCAGGCTCGAACAATCCC
CTAGGCATCGTATCAAACTGCGATAAAATTCCATTCCACCCCTACTTCTCCCTAAAAGAC
ATTCTAGGATTTACACTAGTACTAATTCCACTAATAACCCTATCCATGTTCTCACCCAAC
C
[27] 21_Latvia
GCATGGTGGAATTTCGGCTCCCTACTTGGCATCTGCCTAATGACACAAATCGTAACAGGA
CTTCTACTAGCCACACACTACACAGCAGACACAACCCTAGCCTTCTCATCCGTAGCCCAC
ACTTGCCGAAATGTCCAATATGGTTGACTAATCCGCAATCTCCACGCAAACGGAGCATCA
CTATTCTTCATCTGCATCTACCTCCACATCGGCCGAGGACTTTACTACGGCTCATACCTG
TACAAAGAAACCTGAAACACAGGCATCATTCTACTACTCACCCTCATAGCAACAGCCTTC
GTAGGCTATGTCCTACCATGAGGACAAATATCCTTCTGAGGGGCTACAGTTATCACCAAT
CTATTTTCAGCAGTCCCCTACATCGGCCAAACCATCGTAGAGTGAGCCTGAGGAGGTTTC
TCAGTAGATAACCCAACACTAACCCGATTTTTCGCCCTCCACTTCCTCCTCCCCTTTCTA
ATCATAGGCCTAACCCTAATTCATCTCACATTCCTCCACGAATCAGGCTCGAACAATCCC
CTAGGCATCGTATCAAACTGCGATAAAATTCCATTCCACCCCTACTTCTCCCTAAAAGAC
ATTCTAGGATTTACACTAGTACTAATTCCACTAATAACCCTATCCATGTTCTCACCCAAC
C
[28] 22_Latvia
GCATGGTGGAATTTCGGCTCCCTACTTGGCATCTGCCTAATGACACAAATCGTAACAGGA
CTTCTACTAGCCACACACTACACAGCAGACACAACCCTAGCCTTCTCATCCGTAGCCCAC
ACTTGCCGAAATGTCCAATATGGTTGACTAATCCGCAATCTCCACGCAAACGGAGCATCA
CTATTCTTCATCTGCATCTACCTCCACATCGGCCGAGGACTTTACTACGGCTCATACCTG
TACAAAGAAACCTGAAACACAGGCATCATTCTACTACTCACCCTCATAGCAACAGCCTTC
GTAGGCTATGTCCTACCATGAGGACAAATATCCTTCTGAGGGGCTACAGTTATCACCAAT
CTATTTTCAGCAGTCCCCTACATCGGCCAAACCATCGTAGAATGAGCCTGAGGAGGTTTC
TCAGTAGATAACCCAACACTAACCCGATTTTTCGCCCTCCACTTCCTCCTCCCCTTTCTA
ATCATAGGCCTAACCCTAATTCATCTCACATTCCTCCACGAATCAGGCTCGAACAATCCC
CTAGGCATCGTATCAAACTGCGATAAAATTCCATTCCACCCCTACTTCTCCCTAAAAGAC
ATTCTAGGATTTACACTAGTACTAATTCCACTAATAACCCTATCCATGTTCTCACCCAAC
C
[29] 23_Latvia
GCATGGTGGAATTTCGGCTCCCTACTTGGCATCTGCCTAATGACACAAATCGTAACAGGA
CTTCTACTAGCCACACACTACACAGCAGACACAACCCTAGCCTTCTCATCCGTAGCCCAC
ACTTGCCGAAATGTCCAATATGGTTGACTAATCCGCAATCTCCACGCAAACGGAGCATCA
CTATTCTTCATCTGCATCTACCTCCACATCGGCCGAGGACTTTACTACGGCTCATACCTG
TACAAAGAAACCTGAAACACAGGCATCATTCTACTACTCACCCTCATAGCAACAGCCTTC
GTAGGCTATGTCCTACCATGAGGACAAATATCCTTCTGAGGGGCTACAGTTATCACCAAT
CTATTTTCAGCAGTCCCCTACATCGGCCAAACCATCGTAGAGTGAGCCTGAGGAGGTTTC
TCAGTAGATAACCCAACACTAACCCGATTTTTCGCCCTCCACTTCCTCCTCCCCTTTCTA
ATCATAGGCCTAACCCTAATTCATCTCACATTCCTCCACGAATCAGGCTCGAACAATCCC
CTAGGCATCGTATCAAACTGCGATAAAATTCCATTCCACCCCTACTTCTCCCTAAAAGAC
ATTCTAGGATTTACACTAGTACTAATTCCACTAATAACCCTATCCATGTTCTCACCCAAC
C
[30] 24_Latvia
GCATGGTGGAATTTCGGCTCCCTACTTGGCATCTGCCTAATGACACAAATCGTAACAGGA
CTTCTACTAGCCACACACTACACAGCAGACACAACCCTAGCCTTCTCATCCGTAGCCCAC
ACTTGCCGAAATGTCCAATATGGTTGACTAATCCGCAATCTCCACGCAAACGGAGCATCA
CTATTCTTCATCTGCATCTACCTCCACATCGGCCGAGGACTTTACTACGGCTCATACCTG
TACAAAGAAACCTGAAACACAGGCATCATTCTACTACTCACCCTCATAGCAACAGCCTTC
GTAGGCTATGTCCTACCATGAGGACAAATATCCTTCTGAGGGGCTACAGTTATCACCAAT
CTATTTTCAGCAGTCCCCTACATCGGCCAAACCATCGTAGAATGAGCCTGAGGAGGTTTC
TCAGTAGATAACCCAACACTAACCCGATTTTTCGCCCTCCACTTCCTCCTCCCCTTTCTA
ATCATAGGCCTAACCCTAATTCATCTCACATTCCTCCACGAATCAGGCTCGAACAATCCC
CTAGGCATCGTATCAAACTGCGATAAAATTCCATTCCACCCCTACTTCTCCCTAAAAGAC
ATTCTAGGATTTACACTAGTACTAATTCCACTAATAACCCTATCCATATTCTCACCCAAC
C
[31] 25_Latvia
GCATGGTGGAATTTCGGCTCCCTACTTGGCATCTGCCTAATGACACAAATCGTAACAGGA
CTTCTACTAGCCACACACTACACAGCAGACACAACCCTAGCCTTCTCATCCGTAGCCCAC
ACTTGCCGAAATGTCCAATATGGTTGACTAATCCGCAATCTCCACGCAAACGGAGCATCA
CTATTCTTCATCTGCATCTACCTCCACATCGGCCGAGGACTTTACTACGGCTCATACCTG
TACAAAGAAACCTGAAACACAGGCATCATTCTACTACTCACCCTCATAGCAACAGCCTTC
GTAGGCTATGTCCTACCATGAGGACAAATATCCTTCTGAGGGGCTACAGTTATCACCAAT
CTATTTTCAGCAGTCCCCTACATCGGCCAAACCATCGTAGAATGAGCCTGAGGAGGTTTC
TCAGTAGATAACCCAACACTAACCCGATTTTTCGCCCTCCACTTCCTCCTCCCCTTTCTA
ATCATAGGCCTAACCCTAATTCATCTCACATTCCTCCACGAATCAGGCTCGAACAATCCC
CTAGGCATCGTATCAAACTGCGATAAAATTCCATTCCACCCCTACTTCTCCCTAAAAGAC
ATTCTAGGATTTACACTAGTACTAATTCCACTAATAACCCTATCCATATTCTCACCCAAC
C
[32] 26_Latvia
GCATGGTGGAATTTCGGCTCCCTACTTGGCATCTGCCTAATGACACAAATCGTAACAGGA
CTTCTACTAGCCACACACTACACAGCAGACACAACCCTAGCCTTCTCATCCGTAGCCCAC
ACTTGCCGAAATGTCCAATATGGTTGACTAATCCGCAATCTCCACGCAAACGGAGCATCA
CTATTCTTCATCTGCATCTACCTCCACATCGGCCGAGGACTTTACTACGGCTCATACCTG
TACAAAGAAACCTGAAACACAGGCATCATTCTACTACTCACCCTCATAGCAACAGCCTTC
GTAGGCTATGTCCTACCATGAGGACAAATATCCTTCTGAGGGGCTACAGTTATCACCAAT
CTATTTTCAGCAGTCCCCTACATCGGCCAAACCATCGTAGAGTGAGCCTGAGGAGGTTTC
TCAGTAGATAACCCAACACTAACCCGATTTTTCGCCCTCCACTTCCTCCTCCCCTTTCTA
ATCATAGGCCTAACCCTAATTCATCTCACATTCCTCCACGAATCAGGCTCGAACAATCCC
CTAGGCATCGTATCAAACTGCGATAAAATTCCATTCCACCCCTACTTCTCCCTAAAAGAC
ATTCTAGGATTTACACTAGTACTAATTCCACTAATAACCCTATCCATGTTCTCACCCAAC
C
[33] 27_France
GCATGGTGGAATTTCGGCTCCCTACTTGGCATCTGCCTAATGACACAAATCGTAACAGGA
CTTCTACTAGCCACACACTACACAGCAGACACAACCCTAGCCTTCTCATCCGTAGCCCAC
ACTTGCCGAAATGTCCAATATGGTTGACTAATCCGCAATCTCCACGCAAACGGAGCATCA
CTATTCTTCATCTGCATCTACCTCCACATCGGCCGAGGACTTTACTACGGCTCATACCTG
TACAAAGAAACCTGAAACACAGGCATCATTCTACTACTCACCCTCATAGCAACAGCCTTC
GTAGGCTATGTCCTACCATGAGGACAAATATCCTTCTGAGGGGCTACAGTTATCACCAAT
CTATTTTCAGCAGTCCCCTACATCGGCCAAACCATCGTAGAGTGAGCCTGAGGAGGTTTC
TCAGTAGATAACCCAACACTAACCCGATTTTTCGCCCTCCACTTCCTCCTCCCCTTTCTA
ATCATAGGCCTAACCCTAATTCATCTCACATTCCTCCACGAATCAGGCTCGAACAATCCC
CTAGGCATCGTATCAAACTGCGATAAAATTCCATTCCACCCCTACTTCTCCCTAAAAGAC
ATTCTAGGATTTACACTAGTACTAATTCCACTAATAACCCTATCCATGTTCTCACCCAAC
C
[34] 28_France
GCATGGTGGAATTTCGGCTCCCTACTTGGCATCTGCCTAATGACACAAATCGTAACAGGA
CTTCTACTAGCCACACACTACACAGCAGACACAACCCTAGCCTTCTCATCCGTAGCCCAC
ACTTGCCGAAATGTCCAATATGGTTGACTAATCCGCAATCTCCACGCAAACGGAGCATCA
CTATTCTTCATCTGCATCTACCTCCACATCGGCCGAGGACTTTACTACGGCTCATACCTG
TACAAAGAAACCTGAAACACAGGCATCATTCTACTACTCACCCTCATAGCAACAGCCTTC
GTAGGCTATGTCCTACCATGAGGACAAATATCCTTCTGAGGGGCTACAGTTATCACCAAT
CTATTTTCAGCAGTCCCCTACATCGGCCAAACCATCGTAGAGTGAGCCTGAGGAGGTTTC
TCAGTAGATAACCCAACACTAACCCGATTTTTCGCCCTCCACTTCCTCCTCCCCTTTCTA
ATCATAGGCCTAACCCTAATTCATCTCACATTCCTCCACGAATCAGGCTCGAACAATCCC
CTAGGCATCGTATCAAACTGCGATAAAATTCCATTCCACCCCTACTTCTCCCTAAAAGAC
ATTCTAGGATTTACACTAGTACTAATTCCACTAATAACCCTATCCATGTTCTCACCCAAC
C
[35] 29_France
GCATGGTGGAATTTCGGCTCCCTACTTGGCATCTGCCTAATGACACAAATCGTAACAGGA
CTTCTACTAGCCACACACTACACAGCAGACACAACCCTAGCCTTCTCATCCGTAGCCCAC
ACTTGCCGAAATGTCCAATATGGTTGACTAATCCGCAATCTCCACGCAAACGGAGCATCA
CTATTCTTCATCTGCATCTACCTCCACATCGGCCGAGGACTTTACTACGGCTCATACCTG
TACAAAGAAACCTGAAACACAGGCATCATTCTACTACTCACCCTCATAGCAACAGCCTTC
GTAGGCTATGTCCTACCATGAGGACAAATATCCTTCTGAGGGGCTACAGTTATCACCAAT
CTATTTTCAGCAGTCCCCTACATCGGCCAAACCATCGTAGAGTGAGCCTGAGGAGGTTTC
TCAGTAGATAACCCAACACTAACCCGATTTTTCGCCCTCCACTTCCTCCTCCCCTTTCTA
ATCATAGGCCTAACCCTAATTCATCTCACATTCCTCCACGAATCAGGCTCGAACAATCCC
CTAGGCATCGTATCAAACTGCGATAAAATTCCATTCCACCCCTACTTCTCCCTAAAAGAC
ATTCTAGGATTTACACTAGTACTAATTCCACTAATAACCCTATCCATGTTCTCACCCAAC
C
[36] 3_Latvia
GCATGGTGGAATTTCGGCTCCCTACTTGGCATCTGCCTAATGACACAAATCGTAACAGGA
CTTCTACTAGCCACACACTACACAGCAGACACAACCCTAGCCTTCTCATCCGTAGCCCAC
ACTTGCCGAAATGTCCAATATGGTTGACTAATCCGCAATCTCCACGCAAACGGAGCATCA
CTATTCTTCATCTGCATCTACCTCCACATCGGCCGAGGACTTTACTACGGCTCATACCTG
TACAAAGAAACCTGAAACACAGGCATCATTCTACTACTCACCCTCATAGCAACAGCCTTC
GTAGGCTATGTCCTACCATGAGGACAAATATCCTTCTGAGGGGCTACAGTTATCACCAAT
CTATTTTCAGCAGTCCCCTACATCGGCCAAACCATCGTAGAATGAGCCTGAGGAGGTTTC
TCAGTAGATAACCCAACACTAACCCGATTTTTCGCCCTCCACTTCCTCCTCCCCTTTCTA
ATCATAGGCCTAACCCTAATTCATCTCACATTCCTCCACGAATCAGGCTCGAACAATCCC
CTAGGCATCGTATCAAACTGCGATAAAATTCCATTCCACCCCTACTTCTCCCTAAAAGAC
ATTCTAGGATTTACACTAGTACTAATTCCACTAATAACCCTATCCATGTTCTCACCCAAC
C
[37] 30_France
GCATGGTGGAATTTCGGCTCCCTACTTGGCATCTGCCTAATGACACAAATCGTAACAGGA
CTTCTACTAGCCACACACTACACAGCAGACACAACCCTAGCCTTCTCATCCGTAGCCCAC
ACTTGCCGAAATGTCCAATATGGTTGACTAATCCGCAATCTCCACGCAAACGGAGCATCA
CTATTCTTCATCTGCATCTACCTCCACATCGGCCGAGGACTTTACTACGGCTCATACCTG
TACAAAGAAACCTGAAACACAGGCATCATTCTACTACTCACCCTCATAGCAACAGCCTTC
GTAGGCTATGTCCTACCATGAGGACAAATATCCTTCTGAGGGGCTACAGTTATCACCAAT
CTATTTTCAGCAGTCCCCTACATCGGCCAAACCATCGTAGAGTGAGCCTGAGGAGGTTTC
TCAGTAGATAACCCAACACTAACCCGATTTTTCGCCCTCCACTTCCTCCTCCCCTTTCTA
ATCATAGGCCTAACCCTAATTCATCTCACATTCCTCCACGAATCAGGCTCGAACAATCCC
CTAGGCATCGTATCAAACTGCGATAAAATTCCATTCCACCCCTACTTCTCCCTAAAAGAC
ATTCTAGGATTTACACTAGTACTAATTCCACTAATAACCCTATCCATGTTCTCACCCAAC
C
[38] 31_France
GCATGGTGGAATTTCGGCTCCCTACTTGGCATCTGCCTAATGACACAAATCGTAACAGGA
CTTCTACTAGCCACACACTACACAGCAGACACAACCCTAGCCTTCTCATCCGTAGCCCAC
ACTTGCCGAAATGTCCAATATGGTTGACTAATCCGCAATCTCCACGCAAACGGAGCATCA
CTATTCTTCATCTGCATCTACCTCCACATCGGCCGAGGACTTTACTACGGCTCATACCTG
TACAAAGAAACCTGAAACACAGGCATCATTCTACTACTCACCCTCATAGCAACAGCCTTC
GTAGGCTATGTCCTACCATGAGGACAAATATCCTTCTGAGGGGCTACAGTTATCACCAAT
CTATTTTCAACAGTCCCCTACATCGGCCAAACCATCGTAGAGTGAGCCTGAGGAGGTTTC
TCAGTAGATAACCCAACACTAACCCGATTTTTCGCCCTCCACTTCCTCCTCCCCTTTCTA
ATCATAGGCCTAACCCTAATTCATCTCACATTCCTCCACGAATCAGGCTCGAACAATCCC
CTAGGCATCGTATCAAACTGCGATAAAATTCCATTCCACCCCTACTTCTCCCTAAAAGAC
ATTCTAGGATTTACACTAGTACTAATTCCACTAATAACCCTATCCATGTTCTCACCCAAC
C
[39] 32_France
GCATGGTGGAATTTCGGCTCCCTACTTGGCATCTGCCTAATGACACAAATCGTAACAGGA
CTTCTACTAGCCACACACTACACAGCAGACACAACCCTAGCCTTCTCATCCGTAGCCCAC
ACTTGCCGAAATGTCCAATATGGTTGACTAATCCGCAATCTCCACGCAAACGGAGCATCA
CTATTCTTCATCTGCATCTACCTCCACATCGGCCGAGGACTTTACTACGGCTCATACCTG
TACAAAGAAACCTGAAACACAGGCATCATTCTACTACTCACCCTCATAGCAACAGCCTTC
GTAGGCTATGTCCTACCATGAGGACAAATATCCTTCTGAGGGGCTACAGTTATCACCAAT
CTATTTTCAGCAGTCCCCTACATCGGCCAAACCATCGTAGAGTGAGCCTGAGGAGGTTTC
TCAGTAGATAACCCAACACTAACCCGATTTTTCGCCCTCCACTTCCTCCTCCCCTTTCTA
ATCATAGGCCTAACCCTAATTCATCTCACATTCCTCCACGAATCAGGCTCGAACAATCCC
CTAGGCATCGTATCAAACTGCGATAAAATTCCATTCCACCCCTACTTCTCCCTAAAAGAC
ATTCTAGGATTTACACTAGTACTAATTCCACTAATAACCCTATCCATGTTCTCACCCAAC
C
[40] 33_France
GCATGGTGGAATTTCGGCTCCCTACTTGGCATCTGCCTAATGACACAAATCGTAACAGGA
CTTCTACTAGCCACACACTACACAGCAGACACAACCCTAGCCTTCTCATCCGTAGCCCAC
ACTTGCCGAAATGTCCAATATGGTTGACTAATCCGCAATCTCCACGCAAACGGAGCATCA
CTATTCTTCATCTGCATCTACCTCCACATCGGCCGAGGACTTTACTACGGCTCATACCTG
TACAAAGAAACCTGAAACACAGGCATCATTCTACTACTCACCCTCATAGCAACAGCCTTC
GTAGGCTATGTCCTACCATGAGGACAAATATCCTTCTGAGGGGCTACAGTTATCACCAAT
CTATTTTCAGCAGTCCCCTACATCGGCCAAACCATCGTAGAGTGAGCCTGAGGAGGTTTC
TCAGTAGATAACCCAACACTAACCCGATTTTTCGCCCTCCACTTCCTCCTCCCCTTTCTA
ATCATAGGCCTAACCCTAATTCATCTCACATTCCTCCACGAATCAGGCTCGAACAATCCC
CTAGGCATCGTATCAAACTGCGATAAAATTCCATTCCACCCCTACTTCTCCCTAAAAGAC
ATTCTAGGATTTACACTAGTACTAATTCCACTAATAACCCTATCCATGTTCTCACCCAAC
C
[41] 34_France
GCATGGTGGAATTTCGGCTCCCTACTTGGCATCTGCCTAATGACACAAATCGTAACAGGA
CTTCTACTAGCCACACACTACACAGCAGACACAACCCTAGCCTTCTCATCCGTAGCCCAC
ACTTGCCGAAATGTCCAATATGGTTGACTAATCCGCAATCTCCACGCAAACGGAGCATCA
CTATTCTTCATCTGCATCTACCTCCACATCGGCCGAGGACTTTACTACGGCTCATACCTG
TACAAAGAAACCTGAAACACAGGCATCATTCTACTACTCACCCTCATAGCAACAGCCTTC
GTAGGCTATGTCCTACCATGAGGACAAATATCCTTCTGAGGGGCTACAGTTATCACCAAT
CTATTTTCAGCAGTCCCCTACATCGGCCAAACCATCGTAGAGTGAGCCTGAGGAGGTTTC
TCAGTAGATAACCCAACACTAACCCGATTTTTCGCCCTCCACTTCCTCCTCCCCTTTCTA
ATCATAGGCCTAACCCTAATTCATCTCACATTCCTCCACGAATCAGGCTCGAACAATCCC
CTAGGCATCGTATCAAACTGCGATAAAATTCCATTCCACCCCTACTTCTCCCTAAAAGAC
ATTCTAGGATTTACACTAGTACTAATTCCACTAATAACCCTATCCATGTTCTCACCCAAC
C
[42] 35_France
GCATGGTGGAATTTCGGCTCCCTACTTGGCATCTGCCTAATGACACAAATCGTAACAGGA
CTTCTACTAGCCACACACTACACAGCAGACACAACCCTAGCCTTCTCATCCGTAGCCCAC
ACTTGCCGAAATGTCCAATATGGTTGACTAATCCGCAATCTCCACGCAAACGGAGCATCA
CTATTCTTCATCTGCATCTACCTCCACATCGGCCGAGGACTTTACTACGGCTCATACCTG
TACAAAGAAACCTGAAACACAGGCATCATTCTACTACTCACCCTCATAGCAACAGCCTTC
GTAGGCTATGTCCTACCATGAGGACAAATATCCTTCTGAGGGGCTACAGTTATCACCAAT
CTATTTTCAGCAGTCCCCTACATCGGCCAAACCATCGTAGAATGAGCCTGAGGAGGTTTC
TCAGTAGATAACCCAACACTAACCCGATTTTTCGCCCTCCACTTCCTCCTCCCCTTTCTA
ATCATAGGCCTAACCCTAATTCATCTCACATTCCTCCACGAATCAGGCTCGAACAATCCC
CTAGGCATCGTATCAAACTGCGATAAAATTCCATTCCACCCCTACTTCTCCCTAAAAGAC
ATTCTAGGATTTACACTAGTACTAATTCCACTAATAACCCTATCCATGTTCTCACCCAAC
C
[43] 36_France
GCATGGTGGAATTTCGGCTCCCTACTTGGCATCTGCCTAATGACACAAATCGTAACAGGA
CTTCTACTAGCCACACACTACACAGCAGACACAACCCTAGCCTTCTCATCCGTAGCCCAC
ACTTGCCGAAATGTCCAATATGGTTGACTAATCCGCAATCTCCACGCAAACGGAGCATCA
CTATTCTTCATCTGCATCTACCTCCACATCGGCCGAGGACTTTACTACGGCTCATACCTG
TACAAAGAAACCTGAAACACAGGCATCATTCTACTACTCACCCTCATAGCAACAGCCTTC
GTAGGCTATGTCCTACCATGAGGACAAATATCCTTCTGAGGGGCTACAGTTATCACCAAT
CTATTTTCAGCAGTCCCCTACATCGGCCAAACCATCGTAGAGTGAGCCTGAGGAGGTTTC
TCAGTAGATAACCCAACACTAACCCGATTTTTCGCCCTCCACTTCCTCCTCCCCTTTCTA
ATCATAGGCCTAACCCTAATTCATCTCACATTCCTCCACGAATCAGGCTCGAACAATCCC
CTAGGCATCGTATCAAACTGCGATAAAATTCCATTCCACCCCTACTTCTCCCTAAAAGAC
ATTCTAGGATTTACACTAGTACTAATTCCACTAATAACCCTATCCATGTTCTCACCCAAC
C
[44] 37_Canary
GCATGGTGGAATTTCGGCTCCCTACTTGGCATCTGCCTAATGACACAAATCGTAACAGGA
CTTCTACTAGCCACACACTACACAGCAGACACAACCCTAGCCTTCTCATCCGTAGCCCAC
ACTTGCCGAAATGTCCAATATGGTTGACTAATCCGCAATCTCCACGCAAACGGAGCATCA
CTATTCTTCATCTGCATCTACCTCCACATCGGCCGAGGACTTTACTACGGCTCATACCTG
TACAAAGAAACCTGAAACACAGGCATCATTCTACTACTCACCCTCATGGCAACAGCCTTC
GTAGGCTATGTCCTACCATGAGGACAAATATCCTTCTGAGGGGCTACAGTTATCACCAAT
CTATTTTCAGCAGTCCCCTACATCGGCCAAACCATCGTAGAATGAGCCTGAGGAGGTTTC
TCAGTAGATAACCCAACACTAACCCGATTTTTCGCCCTCCACTTCCTCCTCCCCTTTCTA
ATCATAGGCCTAACCCTAATTCATCTCACATTCCTCCACGAATCAGGCTCGAACAATCCC
CTAGGCATCGTATCAAACTGCGATAAAATTCCATTCCACCCCTACTTCTCCCTAAAAGAC
ATTCTAGGATTTACACTAGTACTAATTCCACTAATAACCCTATCCATGTTCTCACCCAAC
C
[45] 38_Canary
GCATGGTGGAATTTCSGCTCCCTACTTGGCATCTGCCTAATGACACAAATCGTAACAGGA
CTTCTACTASCCACACACTAMACAGCASACACAACCCTAGCCTTCTCATCCGTAGCCCAC
ACTTGCCGAAATGTCCAATATGGTTGACTAATCCGCAATCTCCACGCAAACGGAGCATCM
CTATTCTTCATCTGCATCTACCTCCACATCGGCCGAGGACTTTACTACGGCTCATACCTG
TACAAAGAAACCTGAAACACAGGCATCATTCTACTACTCACCCTCATGGCAACAGCCTTC
GTAGGCTATGTCCTACCATGAGGACAAATATCCTTCTGAGGGGCTACAGTTATCACCAAT
CTATTTTCAGCAGTCCCCTACATCGGCCAAACCATCGTAGAATGAGCCTGAGGAGGTTTC
TCAGTAGATAACCCAACACTAACCCGATTTTTCGCCCTCCACTTCCTCCTCCCCTTTCTA
ATCATAGGCCTAACCCTAATTCATCTCACATTCCTCCACGAATCAGGCTCGAACAATCCC
CTAGGCATCGTATCAAACTGCGATAAAATTCCATTCCACCCCTACTTCTCCCTAAAAGAC
ATTCTAGGATTTACACTAGTACTAATTCCACTAATAACCCTATCCATGTTCTCACCCAAC
C
[46] 39_Italy
GCATGGTGGAATTTCGGCTCCCTACTTGGCATCTGCCTAATGACACAAATCGTAACAGGA
CTTCTACTAGCCACACACTACACAGCAGACACAACCCTAGCCTTCTCATCCGTAGCCCAC
ACTTGCCGAAATGTCCAATATGGTTGACTAATCCGCAATCTCCACGCAAACGGAGCATCA
CTATTCTTCATCTGCATCTACCTCCACATCGGCCGAGGACTTTACTACGGCTCATACCTG
TACAAAGAAACCTGAAACACAGGCATCATTCTACTACTCACCCTCATAGCAACAGCCTTC
GTAGGCTATGTCCTACCATGAGGACAAATATCCTTCTGAGGGGCTACAGTTATCACCAAT
CTATTTTCAGCAGTCCCCTACATCGGCCAAACCATCGTAGAGTGAGCCTGAGGAGGTTTC
TCAGTAGATAACCCAACACTAACCCGATTTTTCGCCCTCCACTTCCTCCTCCCCTTTCTA
ATCATAGGCCTAACCCTAATTCATCTCACATTCCTCCACGAATCAGGCTCGAACAATCCC
CTAGGCATCGTATCAAACTGCGATAAAATTCCATTCCACCCCTACTTCTCCCTAAAAGAC
ATTCTAGGATTTACACTAGTACTAATTCCACTAATAACCCTATCCATGTTCTCACCCAAC
C
[47] 4_Latvia
GCATGGTGGAATTTCGGCTCCCTACTTGGCATCTGCCTAATGACACAAATCGTAACAGGA
CTTCTACTAGCCACACACTACACAGCAGACACAACCCTAGCCTTCTCATCCGTAGCCCAC
ACTTGCCGAAATGTCCAATATGGTTGACTAATCCGCAATCTCCACGCAAACGGAGCATCA
CTATTCTTCATCTGCATCTACCTCCACATCGGCCGAGGACTTTACTACGGCTCATACCTG
TACAAAGAAACCTGAAACACAGGCATCATTCTACTACTCACCCTCATAGCAACAGCCTTC
GTAGGCTATGTCCTACCATGAGGACAAATATCCTTCTGAGGGGCTACAGTTATCACCAAT
CTATTTTCAGCAGTCCCCTACATCGGCCAAACCATCGTAGAATGAGCCTGAGGAGGTTTC
TCAGTAGATAACCCAACACTAACCCGATTTTTCGCCCTCCACTTCCTCCTCCCCTTTCTA
ATCATAGGCCTAACCCTAATTCATCTCACATTCCTCCACGAATCAGGCTCGAACAATCCC
CTAGGCATCGTATCAAACTGCGATAAAATTCCATTCCACCCCTACTTCTCCCTAAAAGAC
ATTCTAGGATTTACACTAGTACTAATTCCACTAATAACCCTATCCATGTTCTCACCCAAC
C
[48] 41_Cape
GCATGGTGGAATTTCGGCTCCCTACTTGGCATCTGCCTAATGACACAAATCGTAACAGGA
CTTCTACTAGCCACACACTACACAGCAGACACAACCCTAGCCTTCTCATCCGTAGCCCAC
ACTTGCCGAAATGTCCAATATGGTTGACTAATCCGCAATCTCCACGCAAACGGAGCATCA
CTATTCTTCATCTGCATCTACCTCCACATCGGCCGAGGACTTTACTACGGCTCATACCTG
TACAAAGAAACCTGAAACACAGGCATCATTCTACTACTCACCCTCATAGCAACAGCCTTC
GTAGGCTATGTCCTACCATGAGGACAAATATCCTTCTGAGGGGCTACAGTTATCACCAAT
CTATTTTCAGCAGTCCCCTACATCGGCCAAACCATCGTAGAATGAGCCTGAGGAGGTTTC
TCAGTAGATAACCCAACACTAACCCGATTTTTCGCCCTCCACTTCCTCCTCCCCTTTCTA
ATCATAGGCCTAACCCTAATTCATCTCACATTCCTCCACGAATCAGGCTCGAACAATCCC
CTAGGCATCGTATCAAACTGCGATAAAATTCCATTCCACCCCTACTTCTCCCTAAAAGAC
ATTCTAGGATTTACACTAGTACTAATTCCACTAATAACCCTATCCATGTTCTCACCCAAC
C
[49] 42_Cape
GCATGGTGGAATTTCGGCTCCCTACTTGGCATCTGCCTAATGACACAAATCGTAACAGGA
CTTCTACTAGCCACACACTACACAGCAGACACAACCCTAGCCTTCTCATCCGTAGCCCAC
ACTTGCCGAAATGTCCAATATGGTTGACTAATCCGCAATCTCCACGCAAACGGAGCATCA
CTATTCTTCATCTGCATCTACCTCCACATCGGCCGAGGACTTTACTACGGCTCATACCTG
TACAAAGAAACCTGAAACACAGGCATCATTCTACTACTCACCCTCATAGCAACAGCCTTC
GTAGGCTATGTCCTACCATGAGGACAAATATCCTTCTGAGGGGCTACAGTTATCACCAAT
CTATTTTCAGCAGTCCCCTACATCGGCCAAACCATCGTAGAATGAGCCTGAGGAGGTTTC
TCAGTAGATAACCCAACACTAACCCGATTTTTCGCCCTCCACTTCCTCCTCCCCTTTCTA
ATCATAGGCCTAACCCTAATTCATCTCACATTCCTCCACGAATCAGGCTCGAACAATCCC
CTAGGCATCGTATCAAACTGCGATAAAATTCCATTCCACCCCTACTTCTCCCTAAAAGAC
ATTCTAGGATTTACACTAGTACTAATTCCACTAATAACCCTATCCATGTTCTCACCCAAC
C
[50] 44_Morocco
GCATGGTGGAATTTCGGCTCCCTACTTGGCATCTGCCTAATGACACAAATCGTAACAGGA
CTTCTACTASCCACACACTACACAGCAGACACAACCCTAGCCTTCTCATCCGTAGCCCAC
ACTTGCCGAAATGTCCAATATGGTTGACTAATCCGCAATCTCCACGCAAACGGAGCATCA
CTATTCTTCATCTGCATCTACCTCCACATCGGCCGAGGACTTTACTACGGCTCATACCTG
TACAAAGAAACCTGAAACACAGGCATCATTCTACTACTCACCCTCATAGCAACAGCCTTC
GTAGGCTATGTCCTACCATGAGGACAAATATCCTTCTGAGGGGCTACAGTTATCACCAAT
CTATTTTCAGCAGTCCCCTACATCGGCCAAACCATCGTAGAGTGAGCCTGAGGAGGTTTC
TCAGTAGATAACCCAACACTAACCCGATTTTTCGCCCTCCACTTCCTCCTCCCCTTTCTA
ATCATAGGCCTAACCCTAATTCATCTCACATTCCTCCACGAATCAGGCTCGAACAATCCC
CTAGGCATCGTATCAAACTGCGATAAAATTCCATTCCACCCCTACTTCTCCCTAAAAGAC
ATTCTAGGATTTACACTAGTACTAATTCCACTAATAACCCTATCCATGTTCTCACCCAAC
C
[51] 45_Estonia
GCATGGTGGAATTTCGGCTCCCTACTTGGCATCTGCCTAATGACACAAATCGTAACAGGA
CTTCTACTAGCCACACACTACACAGCAGACACAACCCTAGCCTTCTCATCCGTAGCCCAC
ACTTGCCGAAATGTCCAATATGGTTGACTAATCCGCAATCTCCACGCAAACGGAGCATCA
CTATTCTTCATCTGCATCTACCTCCACATCGGCCGAGGACTTTACTACGGCTCATACCTG
TACAAAGAAACCTGAAACACAGGCATCATTCTACTACTCACCCTCATAGCAACAGCCTTC
GTAGGCTATGTCCTACCATGAGGACAAATATCCTTCTGAGGGGCTACAGTTATCACCAAT
CTATTTTCAGCAGTCCCCTACATCGGCCAAACCATCGTAGAGTGAGCCTGAGGAGGTTTC
TCAGTAGATAACCCAACACTAACCCGATTTTTCGCCCTCCACTTCCTCCTCCCCTTTCTA
ATCATAGGCCTAACCCTAATTCATCTCACATTCCTCCACGAATCAGGCTCGAACAATCCC
CTAGGCATCGTATCAAACTGCGATAAAATTCCATTCCACCCCTACTTCTCCCTAAAAGAC
ATTCTAGGATTTACACTAGTACTAATTCCACTAATAACCCTATCCATGTTCTCACCCAAC
C
[52] 46_Estonia
GCATGGTGGAATTTCGGCTCCCTACTTGGCATCTGCCTAATGACACAAATCGTAACAGGA
CTTCTACTAGCCACACACTACACAGCAGACACAACCCTAGCCTTCTCATCCGTAGCCCAC
ACTTGCCGAAATGTCCAATATGGTTGACTAATCCGCAATCTCCACGCAAACGGAGCATCA
CTATTCTTCATCTGCATCTACCTCCACATCGGCCGAGGACTTTACTACGGCTCATACCTG
TACAAAGAAACCTGAAACACAGGCATCATTCTACTACTCACCCTCATAGCAACAGCCTTC
GTAGGCTATGTCCTACCATGAGGACAAATATCCTTCTGAGGGGCTACAGTTATCACCAAT
CTATTTTCAGCAGTCCCCTACATCGGCCAAACCATCGTAGAGTGAGCCTGAGGAGGTTTC
TCAGTAGATAACCCAACACTAACCCGATTTTTCGCCCTCCACTTCCTCCTCCCCTTTCTA
ATCATAGGCCTAACCCTAATTCATCTCACATTCCTCCACGAATCAGGCTCGAACAATCCC
CTAGGCATCGTATCAAACTGCGATAAAATTCCATTCCACCCCTACTTCTCCCTAAAAGAC
ATTCTAGGATTTACACTAGTACTAATTCCACTAATAACCCTATCCATGTTCTCACCCAAC
C
[53] 47_Estonia
GCATGGTGGAATTTCGGCTCCCTACTTGGCATCTGCCTAATGACACAAATCGTAACAGGA
CTTCTACTAGCCACACACTACACAGCAGACACAACCCTAGCCTTCTCATCCGTAGCCCAC
ACTTGCCGAAATGTCCAATATGGTTGACTAATCCGCAATCTCCACGCAAACGGAGCATCA
CTATTCTTCATCTGCATCTACCTCCACATCGGCCGAGGACTTTACTACGGCTCATACCTG
TACAAAGAAACCTGAAACACAGGCATCATTCTACTACTCACCCTCATAGCAACAGCCTTC
GTAGGCTATGTCCTACCATGAGGACAAATATCCTTCTGAGGGGCTACAGTTATCACCAAT
CTATTTTCAGCAGTCCCCTACATCGGCCAAACCATCGTAGAGTGAGCCTGAGGAGGTTTC
TCAGTAGATAACCCAACACTAACCCGATTTTTCGCCCTCCACTTCCTCCTCCCCTTTCTA
ATCATAGGCCTAACCCTAATTCATCTCACATTCCTCCACGAATCAGGCTCGAACAATCCC
CTAGGCATCGTATCAAACTGCGATAAAATTCCATTCCACCCCTACTTCTCCCTAAAAGAC
ATTCTAGGATTTACACTAGTACTAATTCCACTAATAACCCTATCCATGTTCTCACCCAAC
C
[54] 48_Estonia
GCATGGTGGAATTTCGGCTCCCTACTTGGCATCTGCCTAATGACACAAATCGTAACAGGA
CTTCTACTAGCCACACACTACACAGCAGACACAACCCTAGCCTTCTCATCCGTAGCCCAC
ACTTGCCGAAATGTCCAATATGGTTGACTAATCCGCAATCTCCACGCAAACGGAGCATCA
CTATTCTTCATCTGCATCTACCTCCACATCGGCCGAGGACTTTACTACGGCTCATACCTG
TACAAAGAAACCTGAAACACAGGCATCATTCTACTACTCACCCTCATAGCAACAGCCTTC
GTAGGCTATGTCCTACCATGAGGACAAATATCCTTCTGAGGGGCTACAGTTATCACCAAT
CTATTTTCAGCAGTCCCCTACATCGGCCAAACCATCGTAGAGTGAGCCTGAGGAGGTTTC
TCAGTAGATAACCCAACACTAACCCGATTTTTCGCCCTCCACTTCCTCCTCCCCTTTCTA
ATCATAGGCCTAACCCTAATTCATCTCACATTCCTCCACGAATCAGGCTCGAACAATCCC
CTAGGCATCGTATCAAACTGCGATAAAATTCCATTCCACCCCTACTTCTCCCTAAAAGAC
ATTCTAGGATTTACACTAGTACTAATTCCACTAATAACCCTATCCATGTTCTCACCCAAC
C
[55] 49_Estonia
GCATGGTGGAATTTCGGCTCCCTACTTGGCATCTGCCTAATGACACAAATCGTAACAGGA
CTTCTACTAGCCACACACTACACAGCAGACACAACCCTAGCCTTCTCATCCGTAGCCCAC
ACTTGCCGAAATGTCCAATATGGTTGACTAATCCGCAATCTCCACGCAAACGGAGCATCA
CTATTCTTCATCTGCATCTACCTCCACATCGGCCGAGGACTTTACTACGGCTCATACCTG
TACAAAGAAACCTGAAACACAGGCATCATTCTACTACTCACCCTCATAGCAACAGCCTTC
GTAGGCTATGTCCTACCATGAGGACAAATATCCTTCTGAGGGGCTACAGTTATCACCAAT
CTATTTTCAGCAGTCCCCTACATCGGCCAAACCATCGTAGAGTGAGCCTGAGGAGGTTTC
TCAGTAGATAACCCAACACTAACCCGATTTTTCGCCCTCCACTTCCTCCTCCCCTTTCTA
ATCATAGGCCTAACCCTAATTCATCTCACATTCCTCCACGAATCAGGCTCGAACAATCCC
CTAGGCATCGTATCAAACTGCGATAAAATTCCATTCCACCCCTACTTCTCCCTAAAAGAC
ATTCTAGGATTTACACTAGTACTAATTCCACTAATAACCCTATCCATGTTCTCACCCAAC
C
[56] 5_Corsica
GCATGGTGGAATTTCGGCTCCCTACTTGGCATCTGCCTAATGACACAAATCGTAACAGGA
CTTCTACTAGCCACACACTACACAGCAGACACAACCCTAGCCTTCTCATCCGTAGCCCAC
ACTTGCCGAAATGTCCAATATGGTTGACTAATCCGCAATCTCCACGCAAACGGAGCATCA
CTATTCTTCATCTGCATCTACCTCCACATCGGCCGAGGACTTTACTACGGCTCATACCTG
TACAAAGAAACCTGAAACACAGGCATCATTCTACTACTCACCCTCATAGCAACAGCCTTC
GTAGGCTATGTCCTACCATGAGGACAAATATCCTTCTGAGGGGCTACAGTTATCACCAAT
CTATTTTCAGCAGTCCCCTACATCGGCCAAACCATCGTAGAGTGAGCCTGAGGAGGTTTC
TCAGTAGATAACCCAACACTAACCCGATTTTTCGCCCTCCACTTCCTCCTCCCCTTTCTA
ATCATAGGCCTAACCCTAATTCATCTCACATTCCTCCACGAATCAGGCTCGAACAATCCC
CTAGGCATCGTATCAAACTGCGATAAAATTCCATTCCACCCCTACTTCTCCCTAAAAGAC
ATTCTAGGATTTACACTAGTACTAATTCCACTAATAACCCTATCCATGTTCTCACCCAAC
C
[57] 50_Estonia
GCATGGTGGAATTTCGGCTCCCTACTTGGCATCTGCCTAATGACACAAATCGTAACAGGA
CTTCTACTAGCCACACACTACACAGCAGACACAACCCTAGCCTTCTCATCCGTAGCCCAC
ACTTGCCGAAATGTCCAATATGGTTGACTAATCCGCAATCTCCACGCAAACGGAGCATCA
CTATTCTTCATCTGCATCTACCTCCACATCGGCCGAGGACTTTACTACGGCTCATACCTG
TACAAAGAAACCTGAAACACAGGCATCATTCTACTACTCACCCTCATAGCAACAGCCTTC
GTAGGCTATGTCCTACCATGAGGACAAATATCCTTCTGAGGGGCTACAGTTATCACCAAT
CTATTTTCAGCAGTCCCCTACATCGGCCAAACCATCGTAGAATGAGCCTGAGGAGGTTTC
TCAGTAGATAACCCAACACTAACCCGATTTTTCGCCCTCCACTTCCTCCTCCCCTTTCTA
ATCATAGGCCTAACCCTAATTCATCTCACATTCCTCCACGAATCAGGCTCGAACAATCCC
CTAGGCATCGTATCAAACTGCGATAAAATTCCATTCCACCCCTACTTCTCCCTAAAAGAC
ATTCTAGGATTTACACTAGTACTAATTCCACTAATAACCCTATCCATATTCTCACCCAAC
C
[58] 51_Estonia
GCATGGTGGAATTTCGGCTCCCTACTTGGCATCTGCCTAATGACACAAATCGTAACAGGA
CTTCTACTAGCCACACACTACACAGCAGACACAACCCTAGCCTTCTCATCCGTAGCCCAC
ACTTGCCGAAATGTCCAATATGGTTGACTAATCCGCAATCTCCACGCAAACGGAGCATCA
CTATTCTTCATCTGCATCTACCTCCACATCGGCCGAGGACTTTACTACGGCTCATACCTG
TACAAAGAAACCTGAAACACAGGCATCATTCTACTACTCACCCTCATAGCAACAGCCTTC
GTAGGCTATGTCCTACCATGAGGACAAATATCCTTCTGAGGGGCTACAGTTATCACCAAT
CTATTTTCAGCAGTCCCCTACATCGGCCAAACCATCGTAGAGTGAGCCTGAGGAGGTTTC
TCAGTAGATAACCCAACACTAACCCGATTTTTCGCCCTCCACTTCCTCCTCCCCTTTCTA
ATCATAGGCCTAACCCTAATTCATCTCACATTCCTCCACGAATCAGGCTCGAACAATCCC
CTAGGCATCGTATCAAACTGCGATAAAATTCCATTCCACCCCTACTTCTCCCTAAAAGAC
ATTCTAGGATTTACACTAGTACTAATTCCACTAATAACCCTATCCATGTTCTCACCCAAC
C
[59] 52_Estonia
GCATGGTGGAATTTCGGCTCCCTACTTGGCATCTGCCTAATGACACAAATCGTAACAGGA
CTTCTACTAGCCACACACTACACAGCAGACACAACCCTAGCCTTCTCATCCGTAGCCCAC
ACTTGCCGAAATGTCCAATATGGTTGACTAATCCGCAATCTCCACGCAAACGGAGCATCA
CTATTCTTCATCTGCATCTACCTCCACATCGGCCGAGGACTTTACTACGGCTCATACCTG
TACAAAGAAACCTGAAACACAGGCATCATTCTACTACTCACCCTCATAGCAACAGCCTTC
GTAGGCTATGTCCTACCATGAGGACAAATATCCTTCTGAGGGGCTACAGTTATCACCAAT
CTATTTTCAGCAGTCCCCTACATCGGCCAAACCATCGTAGAATGAGCCTGAGGAGGTTTC
TCAGTAGATAACCCAACACTAACCCGATTTTTCGCCCTCCACTTCCTCCTCCCCTTTCTA
ATCATAGGCCTAACCCTAATTCATCTCACATTCCTCCACGAATCAGGCTCGAACAATCCC
CTAGGCATCGTATCAAACTGCGATAAAATTCCATTCCACCCCTACTTCTCCCTAAAAGAC
ATTCTAGGATTTACACTAGTACTAATTCCACTAATAACCCTATCCATGTTCTCACCCAAC
C
[60] 53_South
GCATGGTGGAATTTCGGCTCCCTACTTGGCATCTGCCTAATGACACAAATCGTAACAGGA
CTTCTACTAGCCACACACTACACAGCAGACACAACCCTAGCCTTCTCATCCGTAGCCCAC
ACTTGCCGAAATGTCCAATATGGTTGACTAATCCGCAATCTCCACGCAAACGGAGCATCA
CTATTCTTCATCTGCATCTACCTCCACATCGGCCGAGGACTTTACTACGGCTCATACCTG
TACAAAGAAACCTGAAACACAGGCATCATTCTACTACTCACCCTCATAGCAACAGCCTTC
GTAGGCTATGTCCTACCATGAGGACAAATATCCTTCTGAGGGGCTACAGTTATCACCAAT
CTATTTTCAGCAGTCCCCTACATCGGCCAAACCATCGTAGAGTGAGCCTGAGGAGGTTTC
TCAGTAGATAACCCAACACTAACCCGATTTTTCGCCCTCCACTTCCTCCTCCCCTTTCTA
ATCATAGGCCTAACCCTAATTCATCTCACATTCCTCCACGAATCAGGCTCGAACAATCCC
CTAGGCATCGTATCAAACTGCGATAAAATTCCATTCCACCCCTACTTCTCCCTAAAAGAC
ATTCTAGGATTTACACTAGTACTAATTCCACTAATAACCCTATCCATGTTCTCACCCAAC
C
[61] 54_South
GCATGGTGGAATTTCGGCTCCCTACTTGGCATCTGCCTAATGACACAAATCGTAACAGGA
CTTCTACTAGCCACACACTACACAGCAGACACAACCCTAGCCTTCTCATCCGTAGCCCAC
ACTTGCCGAAATGTCCAATATGGTTGACTAATCCGCAATCTCCACGCAAACGGAGCATCA
CTATTCTTCATCTGCATCTACCTCCACATCGGCCGAGGACTTTACTACGGCTCATACCTG
TACAAAGAAACCTGAAACACAGGCATCATTCTACTACTCACCCTCATAGCAACAGCCTTC
GTAGGCTATGTCCTACCATGAGGACAAATATCCTTCTGAGGGGCTACAGTTATCACCAAT
CTATTTTCAGCAGTCCCCTACATCGGCCAAACCATCGTAGAGTGAGCCTGAGGAGGTTTC
TCAGTAGATAACCCAACACTAACCCGATTTTTCGCCCTCCACTTCCTCCTCCCCTTTCTA
ATCATAGGCCTAACCCTAATTCATCTCACATTCCTCCACGAATCAGGCTCGAACAATCCC
CTAGGCATCGTATCAAACTGCGATAAAATTCCATTCCACCCCTACTTCTCCCTAAAAGAC
ATTCTAGGATTTACACTAGTACTAATTCCACTAATAACCCTATCCATGTTCTCACCCAAC
C
[62] 56_South
GCATGGTGGAATTTCGGCTCCCTACTTGGCATCTGCCTAATGACACAAATCGTAACAGGA
CTTCTACTAGCCACACACTACACAGCAGACACAACCCTAGCCTTCTCATCCGTAGCCCAC
ACTTGCCGAAATGTCCAATATGGTTGACTAATCCGCAATCTCCACGCAAACGGAGCATCA
CTATTCTTCATCTGCATCTACCTCCACATCGGCCGAGGACTTTACTACGGCTCATACCTG
TACAAAGAAACCTGAAACACAGGCATCATTCTACTACTCACCCTCATAGCAACAGCCTTC
GTAGGCTATGTCCTACCATGAGGACAAATATCCTTCTGAGGGGCTACAGTTATCACCAAT
CTATTTTCAGCAGTCCCCTACATCGGCCAAACCATCGTAGAGTGAGCCTGAGGAGGTTTC
TCAGTAGATAACCCAACACTAACCCGATTTTTCGCCCTCCACTTCCTCCTCCCCTTTCTA
ATCATAGGCCTAACCCTAATTCATCTCACATTCCTCCACGAATCAGGCTCGAACAATCCC
CTAGGCATCGTATCAAACTGCGATAAAATTCCATTCCACCCCTACTTCTCCCTAAAAGAC
ATTCTAGGATTTACACTAGTACTAATTCCACTAATAACCCTATCCATGTTCTCACCCAAC
C
[63] 57_South
GCATGGTGGAATTTCGGCTCCCTACTTGGCATCTGCCTAATGACACAAATCGTAACAGGA
CTTCTACTAGCCACACACTACACAGCAGACACAACCCTAGCCTTCTCATCCGTAGCCCAC
ACTTGCCGAAATGTCCAATATGGTTGACTAATCCGCAATCTCCACGCAAACGGAGCATCA
CTATTCTTCATCTGCATCTACCTCCACATCGGCCGAGGACTTTACTACGGCTCATACCTG
TACAAAGAAACCTGAAACACAGGCATCATTCTACTACTCACCCTCATAGCAACAGCCTTC
GTAGGCTATGTCCTACCATGAGGACAAATATCCTTCTGAGGGGCTACAGTTATCACCAAT
CTATTTTCAGCAGTCCCCTACATCGGCCAAACCATCGTAGAATGAGCCTGAGGAGGTTTC
TCAGTAGATAACCCAACACTAACCCGATTTTTCGCCCTCCACTTCCTCCTCCCCTTTCTA
ATCATAGGCCTAACCCTAATTCATCTCACATTCCTCCACGAATCAGGCTCGAACAATCCC
CTAGGCATCGTATCAAACTGCGATAAAATTCCATTCCACCCCTACTTCTCCCTAAAAGAC
ATTCTAGGATTTACACTAGTACTAATTCCACTAATAACCCTATCCATGTTCTCACCCAAC
C
[64] 58_North
GCATGGTGGAATTTCGGCTCCCTACTTGGCATCTGCCTAATGACACAAATCGTAACAGGA
CTTCTACTAGCCACACACTACACAGCAGACACAACCCTAGCCTTCTCATCCGTAGCCCAC
ACTTGCCGAAATGTCCAATATGGTTGACTAATCCGCAATCTCCACGCAAACGGAGCATCA
CTATTCTTCATCTGCATCTACCTCCACATCGGCCGAGGACTTTACTACGGCTCATACCTG
TACAAAGAAACCTGAAACACAGGCATCATTCTACTACTCACCCTCATAGCAACAGCCTTC
GTAGGCTATGTCCTACCATGAGGACAAATATCCTTCTGAGGGGCTACAGTTATCACCAAT
CTATTTTCAGCAGTCCCCTACATCGGCCAAACCATCGTAGAGTGAGCCTGAGGAGGTTTC
TCAGTAGATAACCCAACACTAACCCGATTTTTCGCCCTCCACTTCCTCCTCCCCTTTCTA
ATCATAGGCCTAACCCTAATTCATCTCACATTCCTCCACGAATCAGGCTCGAACAATCCC
CTAGGCATCGTATCAAACTGCGATAAAATTCCATTCCACCCCTACTTCTCCCTAAAAGAC
ATTCTAGGATTTACACTAGTACTAATTCCACTAATAACCCTATCCATGTTCTCACCCAAC
C
[65] 59_North
GCATGGTGGAATTTCGGCTCCCTACTTGGCATCTGCCTAATGACACAAATCGTAACAGGA
CTTCTACTAGCCACACACTACACAGCAGACACAACCCTAGCCTTCTCATCCGTAGCCCAC
ACTTGCCGAAATGTCCAATATGGTTGACTAATCCGCAATCTCCACGCAAACGGAGCATCA
CTATTCTTCATCTGCATCTACCTCCACATCGGCCGAGGACTTTACTACGGCTCATACCTG
TACAAAGAAACCTGAAACACAGGCATCATTCTACTACTCACCCTCATAGCAACAGCCTTC
GTAGGCTATGTCCTACCATGAGGACAAATATCCTTCTGAGGGGCTACAGTTATCACCAAT
CTATTTTCAGCAGTCCCCTACATCGGCCAAACCATCGTAGAGTGAGCCTGAGGAGGTTTC
TCAGTAGATAACCCAACACTAACCCGATTTTTCGCCCTCCACTTCCTCCTCCCCTTTCTA
ATCATAGGCCTAACCCTAATTCATCTCACATTCCTCCACGAATCAGGCTCGAACAATCCC
CTAGGCATCGTATCAAACTGCGATAAAATTCCATTCCACCCCTACTTCTCCCTAAAAGAC
ATTCTAGGATTTACACTAGTACTAATTCCACTAATAACCCTATCCATGTTCTCACCCAAC
C
[66] 6_Corsica
GCATGGTGGAATTTCGGCTCCCTACTTGGCATCTGCCTAATGACACAAATCGTAACAGGA
CTTCTACTAGCCACACACTACACAGCAGACACAACCCTAGCCTTCTCATCCGTAGCCCAC
ACTTGCCGAAATGTCCAATATGGTTGACTAATCCGCAATCTCCACGCAAACGGAGCATCA
CTATTCTTCATCTGCATCTACCTCCACATCGGCCGAGGACTTTACTACGGCTCATACCTG
TACAAAGAAACCTGAAACACAGGCATCATTCTACTACTCACCCTCATAGCAACAGCCTTC
GTAGGCTATGTCCTACCATGAGGACAAATATCCTTCTGAGGGGCTACAGTTATCACCAAT
CTATTTTCAGCAGTCCCCTACATCGGCCAAACCATCGTAGAGTGAGCCTGAGGAGGTTTC
TCAGTAGATAACCCAACACTAACCCGATTTTTCGCCCTCCACTTCCTCCTCCCCTTTCTA
ATCATAGGCCTAACCCTAATTCATCTCACATTCCTCCACGAATCAGGCTCGAACAATCCC
CTAGGCATCGTATCAAACTGCGATAAAATTCCATTCCACCCCTACTTCTCCCTAAAAGAC
ATTCTAGGATTTACACTAGTACTAATTCCACTAATAACCCTATCCATGTTCTCACCCAAC
C
[67] 60_North
GCATGGTGGAATTTCGGCTCCCTACTTGGCATCTGCCTAATGACACAAATCGTAACAGGA
CTTCTACTAGCCACACACTACACAGCAGACACAACCCTAGCCTTCTCATCCGTAGCCCAC
ACTTGCCGAAATGTCCAATATGGTTGACTAATCCGCAATCTCCACGCAAACGGAGCATCA
CTATTCTTCATCTGCATCTACCTCCACATCGGCCGAGGACTTTACTACGGCTCATACCTG
TACAAAGAAACCTGAAACACAGGCATCATTCTACTACTCACCCTCATAGCAACAGCCTTC
GTAGGCTATGTCCTACCATGAGGACAAATATCCTTCTGAGGGGCTACAGTTATCACCAAT
CTATTTTCAGCAGTCCCCTACATCGGCCAAACCATCGTAGAGTGAGCCTGAGGAGGTTTC
TCAGTAGATAACCCAACACTAACCCGATTTTTCGCCCTCCACTTCCTCCTCCCCTTTCTA
ATCATAGGCCTAACCCTAATTCATCTCACATTCCTCCACGAATCAGGCTCGAACAATCCC
CTAGGCATCGTATCAAACTGCGATAAAATTCCATTCCACCCCTACTTCTCCCTAAAAGAC
ATTCTAGGATTTACACTAGTACTAATTCCACTAATAACCCTATCCATGTTCTCACCCAAC
C
[68] 61_North
GCATGGTGGAATTTCGGCTCCCTACTTGGCATCTGCCTAATGACACAAATCGTAACAGGA
CTTCTACTAGCCACACACTACACAGCAGACACAACCCTAGCCTTCTCATCCGTAGCCCAC
ACTTGCCGAAATGTCCAATATGGTTGACTAATCCGCAATCTCCACGCAAACGGAGCATCA
CTATTCTTCATCTGCATCTACCTCCACATCGGCCGAGGACTTTACTACGGCTCATACCTG
TACAAAGAAACCTGAAACACAGGCATCATTCTACTACTCACCCTCATAGCAACAGCCTTC
GTAGGCTATGTCCTACCATGAGGACAAATATCCTTCTGAGGGGCTACAGTTATCACCAAT
CTATTTTCAGCAGTCCCCTACATCGGCCAAACCATCGTAGAGTGAGCCTGAGGAGGTTTC
TCAGTAGATAACCCAACACTAACCCGATTTTTCGCCCTCCACTTCCTCCTCCCCTTTCTA
ATCATAGGCCTAACCCTAATTCATCTCACATTCCTCCACGAATCAGGCTCGAACAATCCC
CTAGGCATCGTATCAAACTGCGATAAAATTCCATTCCACCCCTACTTCTCCCTAAAAGAC
ATTCTAGGATTTACACTAGTACTAATTCCACTAATAACCCTATCCATGTTCTCACCCAAC
C
[69] 62_North
GCATGGTGGAATTTCGGCTCCCTACTTGGCATCTGCCTAATGACACAAATCGTAACAGGA
CTTCTACTAGCCACACACTACACAGCAGACACAACCCTAGCCTTCTCATCCGTAGCCCAC
ACTTGCCGAAATGTCCAATATGGTTGACTAATCCGCAATCTCCACGCAAACGGAGCATCA
CTATTCTTCATCTGCATCTACCTCCACATCGGCCGAGGACTTTACTACGGCTCATACCTG
TACAAAGAAACCTGAAACACAGGCATCATTCTACTACTCACCCTCATAGCAACAGCCTTC
GTAGGCTATGTCCTACCATGAGGACAAATATCCTTCTGAGGGGCTACAGTTATCACCAAT
CTATTTTCAGCAGTCCCCTACATCGGCCAAACCATCGTAGAATGAGCCTGAGGAGGTTTC
TCAGTAGATAACCCAACACTAACCCGATTTTTCGCCCTCCACTTCCTCCTCCCCTTTCTA
ATCATAGGCCTAACCCTAATTCATCTCACATTCCTCCACGAATCAGGCTCGAACAATCCC
CTAGGCATCGTATCAAACTGCGATAAAATTCCATTCCACCCCTACTTCTCCCTAAAAGAC
ATTCTAGGATTTACACTAGTACTAATTCCACTAATAACCCTATCCATATTCTCACCCAAC
C
[70] 63_North
GCATGGTGGAATTTCGGCTCCCTACTTGGCATCTGCCTAATGACACAAATCGTAACAGGA
CTTCTACTAGCCACACACTACACAGCAGACACAACCCTAGCCTTCTCATCCGTAGCCCAC
ACTTGCCGAAATGTCCAATATGGTTGACTAATCCGCAATCTCCACGCAAACGGAGCATCA
CTATTCTTCATCTGCATCTACCTCCACATCGGCCGAGGACTTTACTACGGCTCATACCTG
TACAAAGAAACCTGAAACACAGGCATCATTCTACTACTCACCCTCATAGCAACAGCCTTC
GTAGGCTATGTCCTACCATGAGGACAAATATCCTTCTGAGGGGCTACAGTTATCACCAAT
CTATTTTCAGCAGTCCCCTACATCGGCCAAACCATCGTAGAGTGAGCCTGAGGAGGTTTC
TCAGTAGATAACCCAACACTAACCCGATTTTTCGCCCTCCACTTCCTCCTCCCCTTTCTA
ATCATAGGCCTAACCCTAATTCATCTCACATTCCTCCACGAATCAGGCTCGAACAATCCC
CTAGGCATCGTATCAAACTGCGATAAAATTCCATTCCACCCCTACTTCTCCCTAAAAGAC
ATTCTAGGATTTACACTAGTACTAATTCCACTAATAACCCTATCCATGTTCTCACCCAAC
C
[71] 64_North
GCATGGTGGAATTTCGGCTCCCTACTTGGCATCTGCCTAATGACACAAATCGTAACAGGA
CTTCTACTAGCCACACACTACACAGCAGACACAACCCTAGCCTTCTCATCCGTAGCCCAC
ACTTGCCGAAATGTCCAATATGGTTGACTAATCCGCAATCTCCACGCAAACGGAGCATCA
CTATTCTTCATCTGCATCTACCTCCACATCGGCCGAGGACTTTACTACGGCTCATACCTG
TACAAAGAAACCTGAAACACAGGCATCATTCTACTACTCACCCTCATAGCAACAGCCTTC
GTAGGCTATGTCCTACCATGAGGACAAATATCCTTCTGAGGGGCTACAGTTATCACCAAT
CTATTTTCAGCAGTCCCCTACATCGGCCAAACCATCGTAGAGTGAGCCTGAGGAGGTTTC
TCAGTAGATAACCCAACACTAACCCGATTTTTCGCCCTCCACTTCCTCCTCCCCTTTCTA
ATCATAGGCCTAACCCTAATTCATCTCACATTCCTCCACGAATCAGGCTCGAACAATCCC
CTAGGCATCGTATCAAACTGCGATAAAATTCCATTCCACCCCTACTTCTCCCTAAAAGAC
ATTCTAGGATTTACACTAGTACTAATTCCACTAATAACCCTATCCATGTTCTCACCCAAC
C
[72] 65_North
GCATGGTGGAATTTCGGCTCCCTACTTGGCATCTGCCTAATGACACAAATCGTAACAGGA
CTTCTACTAGCCACACACTACACAGCAGACACAACCCTAGCCTTCTCATCCGTAGCCCAC
ACTTGCCGAAATGTCCAATATGGTTGACTAATCCGCAATCTCCACGCAAACGGAGCATCA
CTATTCTTCATCTGCATCTACCTCCACATCGGCCGAGGACTTTACTACGGCTCATACCTG
TACAAAGAAACCTGAAACACAGGCATCATTCTACTACTCACCCTCATAGCAACAGCCTTC
GTAGGCTATGTCCTACCATGAGGACAAATATCCTTCTGAGGGGCTACAGTTATCACCAAT
CTATTTTCAGCAGTCCCCTACATCGGCCAAACCATCGTAGAGTGAGCCTGAGGAGGTTTC
TCAGTAGATAACCCAACACTAACCCGATTTTTCGCCCTCCACTTCCTCCTCCCCTTTCTA
ATCATAGGCCTAACCCTAATTCATCTCACATTCCTCCACGAATCAGGCTCGAACAATCCC
CTAGGCATCGTATCAAACTGCGATAAAATTCCATTCCACCCCTACTTCTCCCTAAAAGAC
ATTCTAGGATTTACACTAGTACTAATTCCACTAATAACCCTATCCATGTTCTCACCCAAC
C
[73] 66_Baleari
GCATGGTGGAATTTCGGCTCCCTACTTGGCATCTGCCTAATGACACAAATCGTAACAGGA
CTTCTACTAGCCACACACTACACAGCAGACACAACCCTAGCCTTCTCATCCGTAGCCCAC
ACTTGCCGAAATGTCCAATATGGTTGACTAATCCGCAATCTCCACGCAAACGGAGCATCA
CTATTCTTCATCTGCATCTACCTCCACATCGGCCGAGGACTTTACTACGGCTCATACCTG
TACAAAGAAACCTGAAACACAGGCATCATTCTACTACTCACCCTCATAGCAACAGCCTTC
GTAGGCTATGTCCTACCATGAGGACAAATATCCTTCTGAGGGGCTACAGTTATCACCAAT
CTATTTTCAGCAGTCCCCTACATCGGCCAAACCATCGTAGAATGAGCCTGAGGAGGTTTC
TCAGTAGATAACCCAACACTAACCCGATTTTTCGCCCTCCACTTCCTCCTCCCCTTTCTA
ATCATAGGCCTAACCCTAATTCATCTCACATTCCTCCACGAATCAGGCTCGAACAATCCC
CTAGGCATCGTATCAAACTGCGATAAAATTCCATTCCACCCCTACTTCTCCCTAAAAGAC
ATTCTAGGATTTACACTAGTACTAATTCCACTAATAACCCTATCCATGTTCTCACCCAAC
C
[74] 67_Baleari
GCATGGTGGAATTTCGGCTCCCTACTTGGCATCTGCCTAATGACACAAATCGTAACAGGA
CTTCTACTAGCCACACACTACACAGCAGACACAACCCTAGCCTTCTCATCCGTAGCCCAC
ACTTGCCGAAATGTCCAATATGGTTGACTAATCCGCAATCTCCACGCAAACGGAGCATCA
CTATTCTTCATCTGCATCTACCTCCACATCGGCCGAGGACTTTACTACGGCTCATACCTG
TACAAAGAAACCTGAAACACAGGCATCATTCTACTACTCACCCTCATAGCAACAGCCTTC
GTAGGCTATGTCCTACCATGAGGACAAATATCCTTCTGAGGGGCTACAGTTATCACCAAT
CTATTTTCAGCAGTCCCCTACATCGGCCAAACCATCGTAGAGTGAGCCTGAGGAGGTTTC
TCAGTAGATAACCCAACACTAACCCGATTTTTCGCCCTCCACTTCCTCCTCCCCTTTCTA
ATCATAGGCCTAACCCTAATTCATCTCACATTCCTCCACGAATCAGGCTCGAACAATCCC
CTAGGCATCGTATCAAACTGCGATAAAATTCCATTCCACCCCTACTTCTCCCTAAAAGAC
ATTCTAGGATTTACACTAGTACTAATTCCACTAATAACCCTATCCATGTTCTCACCCAAC
C
[75] 68_Baleari
GCATGGTGGAATTTCGGCTCCCTACTTGGCATCTGCCTAATGACACAAATCGTAACAGGA
CTTCTACTAGCCACACACTACACAGCAGACACAACCCTAGCCTTCTCATCCGTAGCCCAC
ACTTGCCGAAATGTCCAATATGGTTGACTAATCCGCAATCTCCACGCAAACGGAGCATCA
CTATTCTTCATCTGCATCTACCTCCACATCGGCCGAGGACTTTACTACGGCTCATACCTG
TACAAAGAAACCTGAAACACAGGCATCATTCTACTACTCACCCTCATAGCAACAGCCTTC
GTAGGCTATGTCCTACCATGAGGACAAATATCCTTCTGAGGGGCTACAGTTATCACCAAT
CTATTTTCAGCAGTCCCCTACATCGGCCAAACCATCGTAGAGTGAGCCTGAGGAGGTTTC
TCAGTAGATAACCCAACACTAACCCGATTTTTCGCCCTCCACTTCCTCCTCCCCTTTCTA
ATCATAGGCCTAACCCTAATTCATCTCACATTCCTCCACGAATCAGGCTCGAACAATCCC
CTAGGCATCGTATCAAACTGCGATAAAATTCCATTCCACCCCTACTTCTCCCTAAAAGAC
ATTCTAGGATTTACACTAGTACTAATTCCACTAATAACCCTATCCATGTTCTCACCCAAC
C
[76] 69_Baleari
GCATGGTGGAATTTCGGCTCCCTACTTGGCATCTGCCTAATGACACAAATCGTAACAGGA
CTTCTACTAGCCACACACTACACAGCAGACACAACCCTAGCCTTCTCATCCGTAGCCCAC
ACTTGCCGAAATGTCCAATATGGTTGACTAATCCGCAATCTCCACGCAAACGGAGCATCA
CTATTCTTCATCTGCATCTACCTCCACATCGGCCGAGGACTTTACTACGGCTCATACCTG
TACAAAGAAACCTGAAACACAGGCATCATTCTACTACTCACCCTCATAGCAACAGCCTTC
GTAGGCTATGTCCTACCATGAGGACAAATATCCTTCTGAGGGGCTACAGTTATCACCAAT
CTATTTTCAGCAGTCCCCTACATCGGCCAAACCATCGTAGAGTGAGCCTGAGGAGGTTTC
TCAGTAGATAACCCAACACTAACCCGATTTTTCGCCCTCCACTTCCTCCTCCCCTTTCTA
ATCATAGGCCTAACCCTAATTCATCTCACATTCCTCCACGAATCAGGCTCGAACAATCCC
CTAGGCATCGTATCAAACTGCGATAAAATTCCATTCCACCCCTACTTCTCCCTAAAAGAC
ATTCTAGGATTTACACTAGTACTAATTCCACTAATAACCCTATCCATGTTCTCACCCAAC
C
[77] 7_Canary
GCATGGTGGAATTTCGGCTCCCTACTTGGCATCTGCCTAATGACACAAATCGTAACAGGA
CTTCTACTAGCCACACACTACACAGCARACACAACCCTAGCCTTCTCATCCGTAGCCCAC
ACTTGCCGAAATGTCCAATATGGTTGACTAATCCGCAATCTCCACGCAAACGGAGCATCA
CTATTCTTCATCTGCATCTACCTCCACATCGGCCGAGGACTTTACTACGGCTCATACCTG
TACAAAGAAACCTGAAACACAGGCATCATTCTACTACTCACCCTCATGGCAACAGCCTTC
GTAGGCTATGTCCTACCATGAGGACAAATATCCTTCTGAGGGGCTACAGTTATCACCAAT
CTATTTTCAGCAGTCCCCTACATCGGCCAAACCATCGTAGAATGAGCCTGAGGAGGTTTC
TCAGTAGATAACCCAACACTAACCCGATTTTTCGCCCTCCACTTCCTCCTCCCCTTTCTA
ATCATAGGCCTAACCCTAATTCATCTCACATTCCTCCACGAATCAGGCTCGAACAATCCC
CTAGGCATCGTATCAAACTGCGATAAAATTCCATTCCACCCCTACTTCTCCCTAAAAGAC
ATTCTAGGATTTACACTAGTACTAATTCCACTAATAACCCTATCCATGTTCTCACCCAAC
C
[78] 70_Caribb
GCAWGATGGAATTTYGGCTCCCTACTTGGCATYTGCCTAATGACACAAATCGTAACAGGA
CTTTTACTAGCCACACACTACACAGCAGACACAACCCTAGCCTTCTCATCCGTAGCCCAC
ACTTGCCGAAATGTCCAGTATGGTTGACTAATCCGCAACCTACACGCAAACGGAGCATCA
CTATTCTTCATCTGCATCTACCTTCACATTGGCCGAGGACTTTACTACGGCTCATACCTA
TACAAAGAAACCTGAAACACAGGCATCATTCTACTACTCACCCTCATAGCAACAGCCTTC
GTAGGCTATGTACTACCATGAGGACAAATATCCTTCTGAGGAGCTACAGTTATCACCAAC
CTATTTTCAGCAGTCCCGTACATCGGCCAAACCATCGTAGAATGAGCCTGAGGAGGTTTC
TCAGTAGATAACCCGACACTAACCCGATTTTTCGCCCTCCACTTCCTCCTCCCCTTTCTA
ATCATAGGCCTAACCCTAATTCATCTTACATTCCTCCACGAATCAGGCTCAAACAATCCC
CTAGGCATCGTATCAAACTGCGATAAAATTCCATTCCACCCCTACTTCTCCCTAAAAGAC
ATCCTAGGATTTACACTAGTACTAATTCCACTAATAACCCTATCCATGTTCTCACCCAAC
C
[79] 71_Caribbe
GCATGATGGAATTTCGGCTCCCTACTTGGCATCTGCCTAATGACACAAATCGTAACAGGA
CTTCTACTAGCCACACACTACACAGCAGACACAACCCTAGCCTTCTCATCCGTAGCCCAC
ACTTGCCGAAATGTCCAGTATGGTTGACTAATCCGCAACCTACACGCAAACGGAGCATCA
CTATTCTTCATCTGCATCTACCTTCACATTGGCCGAGGACTTTACTACGGCTCATACCTA
TACAAAGAAACCTGAAACACAGGCATCATTCTACTACTCACCCTCATAGCAACAGCCTTC
GTAGGCTATGTACTACCATGAGGACAAATATCCTTCTGAGGAGCTACAGTTATCACCAAC
CTATTTTCAGCAGTCCCGTACATCGGCCAAACCATCGTAGAATGAGCCTGAGGAGGTTTC
TCAGTAGATAACCCGACACTAACCCGATTTTTCGCCCTCCACTTCCTCCTCCCCTTTCTA
ATCATAGGCCTAACCCTAATTCATCTTACATTCCTCCACGAATCAGGCTCAAACAATCCC
CTAGGCATCGTATCAAACTGCGATAAAATTCCATTCCACCCCTACTTCTCCCTAAAAGAC
ATCCTAGGATTTACACTAGTACTAATTCCACTAATAACCCTATCCATGTTCTCACCCAAC
C
[80] 72_Caribbe
GCATGATGGAATTTCGGCTCCCTACTTGGCATCTGCCTAATGACACAAATCGTAACAGGA
CTTCTACTAGCCACACACTACACAGCAGACACAACCCTAGCCTTCTCATCCGTAGCCCAC
ACTTGCCGAAATGTCCAGTATGGTTGACTAATCCGCAACCTACACGCAAACGGAGCATCA
CTATTCTTCATCTGCATCTACCTTCACATTGGCCGAGGACTTTACTACGGCTCATACCTA
TACAAAGAAACCTGAAACACAGGCATCATTCTACTACTCACCCTCATAGCAACAGCCTTC
GTAGGCTATGTACTACCATGAGGACAAATATCCTTCTGAGGAGCTACAGTTATCACCAAC
CTATTTTCAGCAGTCCCGTACATCGGCCAAACCATCGTAGAATGAGCCTGAGGAGGTTTC
TCAGTAGATAACCCGACACTAACCCGATTTTTCGCCCTCCACTTCCTCCTCCCCTTTCTA
ATCATAGGCCTAACCCTAATTCATCTTACATTCCTCCACGAATCAGGCTCAAACAATCCC
CTAGGCATCGTATCAAACTGCGATAAAATTCCATTCCACCCCTACTTCTCCCTAAAAGAC
ATCCTAGGATTTACACTAGTACTAATTCCACTAATAACCCTATCCATGTTCTCACCCAAC
C
[81] 73_Caribbe
GCATGATGGAATTTCGGCTCCCTACTTGGCATCTGCCTAATGACACAAATCGTAACAGGA
CTTCTACTAGCCACACACTACACAGCAGACACAACCCTAGCCTTCTCATCCGTAGCCCAC
ACTTGCCGAAATGTCCAGTATGGTTGACTAATCCGCAACCTACACGCAAACGGAGCATCA
CTATTCTTCATCTGCATCTACCTTCACATTGGCCGAGGACTTTACTACGGCTCATACCTA
TACAAAGAAACCTGAAACACAGGCATCATTCTACTACTCACCCTCATAGCAACAGCCTTC
GTAGGCTATGTACTACCATGAGGACAAATATCCTTCTGAGGAGCTACAGTTATCACCAAC
CTATTTTCAGCAGTCCCGTACATCGGCCAAACCATCGTAGAATGAGCCTGAGGAGGTTTC
TCAGTAGATAACCCGACACTAACCCGATTTTTCGCCCTCCACTTCCTCCTCCCCTTTCTA
ATCATAGGCCTAACCCTAATTCATCTTACATTCCTCCACGAATCAGGCTCAAACAATCCC
CTAGGCATCGTATCAAACTGCGATAAAATTCCATTCCACCCCTACTTCTCCCTAAAAGAC
ATCCTAGGATTTACACTAGTACTAATTCCACTAATAACCCTATCCATGTTCTCACCCAAC
C
[82] 74_Caribbe
GCATGATGGAATTTCGGCTCCCTACTTGGCATCTGCCTAATGACACAAATCGTAACAGGA
CTTCTACTAGCCACACACTACACAGCAGACACAACCCTAGCCTTCTCATCCGTAGCCCAC
ACTTGCCGAAATGTCCAGTATGGTTGACTAATCCGCAACCTACACGCAAACGGAGCATCA
CTATTCTTCATCTGCATCTACCTTCACATTGGCCGAGGACTTTACTACGGCTCATACCTA
TACAAAGAAACCTGAAACACAGGCATCATTCTACTACTCACCCTCATAGCAACAGCCTTC
GTAGGCTATGTACTACCATGAGGACAAATATCCTTCTGAGGAGCTACAGTTATCACCAAC
CTATTTTCAGCAGTCCCGTACATCGGCCAAACCATCGTAGAATGAGCCTGAGGAGGTTTC
TCAGTAGATAACCCGACACTAACCCGATTTTTCGCCCTCCACTTCCTCCTCCCCTTTCTA
ATCATAGGCCTAACCCTAATTCATCTTACATTCCTCCACGAATCAGGCTCAAACAATCCC
CTAGGCATCGTATCAAACTGCGATAAAATTCCATTCCACCCCTACTTCTCCCTAAAAGAC
ATCCTAGGATTTACACTAGTACTAATTCCACTAATAACCCTATCCATGTTCTCACCCAAC
C
[83] 8_Balearic
GCATGGTGGAATTTCGGCTCCCTACTTGGCATCTGCCTAATGACACAAATCGTAACAGGA
CTTCTACTAGCCACACACTACACAGCARACACAACCCTAGCCTTCTCATCCGTAGCCCAC
ACTTGCCGAAATGTCCAATATGGTTGACTAATCCGCAATCTCCACGCAAACGGAGCATCA
CTATTCTTCATCTGCATCTACCTCCACATCGGCCGAGGACTTTACTACGGCTCATACCTG
TACAAAGAAACCTGAAACACAGGCATCATTCTACTACTCACCCTCATAGCAACAGCCTTC
GTAGGCTATGTCCTACCATGAGGACAAATATCCTTCTGAGGGGCTACAGTTATCACCAAT
CTATTTTCAGCAGTCCCCTACATCGGCCAAACCATCGTAGAGTGAGCCTGAGGAGGTTTC
TCAGTAGATAACCCAACACTAACCCGATTTTTCGCCCTCCACTTCCTCCTCCCCTTTCTA
ATCATAGGCCTAACCCTAATTCATCTCACATTCCTCCACGAATCAGGCTCGAACAATCCC
CTAGGCATCGTATCAAACTGCGATAAAATTCCATTCCACCCCTACTTCTCCCTAAAAGAC
ATTCTAGGATTTACACTAGTACTAATTCCACTAATAACCCTATCCATGTTCTCACCCAAC
C
[84] 86_Indones
GCATGGTGAAATTTCGGCTCCCTACTTGGCATCTGCCTAATAACACAAATCGTAACAGGG
CTTCTACTAGCCACACACTACACAGCAGACACAACCCTAGCCTTCTCATCCGTAGCCCAC
ACTTGCCGAAATGTCCAATATGGTTGACTAATCCGCAATCTCCACGCAAACGGAGCATCA
CTATTCTTCATCTGCATCTACCTCCACATTGGCCGAGGACTTTACTACGGCTCATACCTA
TACAAAGAAACCTGAAACACAGGCATCATTCTACTACTCACCCTCATAGCAACAGCCTTC
GTAGGCTATGTCCTACCATGAGGACAAATATCCTTCTGAGGGGCTACAGTTATCACCAAC
CTATTTTCAGCAGTCCCCTACATCGGCCAAACCATCGTAGAATGAGCCTGAGGAGGTTTC
TCAGTAGATAACCCGACACTAACCCGATTCTTCGCCCTCCACTTCCTCCTCCCCTTTCTA
ATCATAGGCCTAACCCTAATTCATCTTACATTCCTCCACGAATCAGGCTCAAACAACCCC
CTAGGCATCGTATCAAACTGCGATAAAATTCCATTCCACCCCTACTTCTCCCTAAAAGAC
ATCCTAGGATTTACACTAGTACTAATTCCACTAATAACCCTATCCATGTTCTCACCCAAC
C
[85] 89_Indones
GCATGGTGAAATTTCGGCTCCCTACTTGGCATCTGCCTAATAACACAAATCGTAACAGGG
CTTCTACTAGCCACACACTACACAGCAGACACAACCCTAGCCTTCTCATCCGTAGCCCAC
ACTTGCCGAAATGTCCAATATGGTTGACTAATCCGCAATCTCCACGCAAACGGAGCATCA
CTATTCTTCATCTGCATCTACCTCCACATTGGCCGAGGACTTTACTACGGCTCATACCTA
TACAAAGAAACCTGAAACACAGGCATCATTCTACTACTCACCCTCATAGCAACAGCCTTC
GTAGGCTATGTCCTACCATGAGGACAAATATCCTTCTGAGGGGCTACAGTTATCACCAAC
CTATTTTCAGCAGTCCCCTACATCGGCCAAACCATCGTAGAATGAGCCTGAGGAGGTTTC
TCAGTAGATAACCCGACACTAACCCGATTCTTCGCCCTCCACTTCCTCCTCCCCTTTCTA
ATCATAGGCCTAACCCTAATTCATCTTACATTCCTCCACGAATCAGGCTCAAACAACCCC
CTAGGCATCGTATCAAACTGCGATAAAATTCCATTCCACCCCTACTTCTCCCTAAAAGAC
ATCCTAGGATTTACACTAGTACTAATTCCACTAATAACCCTATCCATGTTCTCACCCAAC
C
[86] 9_Morocco
GCATGGTGGAATTTCGGCTCCCTACTTGGCATCTGCCTAATGACACAAATCGTAACAGGA
CTTCTACTAGCCACACACTACACAGCAGACACAACCCTAGCCTTCTCATCCGTAGCCCAC
ACTTGCCGAAATGTCCAATATGGTTGACTAATCCGCAATCTCCACGCAAACGGAGCATCA
CTATTCTTCATCTGCATCTACCTCCACATCGGCCGAGGACTTTACTACGGCTCATACCTG
TACAAAGAAACCTGAAACACAGGCATCATTCTACTACTCACCCTCATAGCAACAGCCTTC
GTAGGCTATGTCCTACCATGAGGACAAATATCCTTCTGAGGGGCTACAGTTATCACCAAT
CTATTTTCAGCAGTCCCCTACATCGGCCAAACCATCGTAGAATGAGCCTGAGGAGGTTTC
TCAGTAGATAACCCAACACTAACCCGATTTTTCGCCCTCCACTTCCTCCTCCCCTTTCTA
ATCATAGGCCTAACCCTAATTCATCTCACATTCCTCCACGAATCAGGCTCGAACAATCCC
CTAGGCATCGTATCAAACTGCGATAAAATTCCATTCCACCCCTACTTCTCCCTAAAAGAC
ATTCTAGGATTTACACTAGTACTAATTCCACTAATAACCCTATCCATGTTCTCACCCAAC
C
[87] 90_Indones
GCATGGTGAAATTTCGGCTCCCTACTTGGCATCTGCCTAATAACACAAATCGTAACAGGG
CTTCTACTAGCCACACACTACACAGCAGACACAACCCTAGCCTTCTCATCCGTAGCCCAC
ACTTGCCGAAATGTCCAATATGGTTGACTAATCCGCAATCTCCACGCAAACGGAGCATCA
CTATTCTTCATCTGCATCTACCTCCACATTGGCCGAGGACTTTACTACGGCTCATACCTA
TACAAAGAAACCTGAAACACAGGCATCATTCTACTACTCACCCTCATAGCAACAGCCTTC
GTAGGCTATGTCCTACCATGAGGACAAATATCCTTCTGAGGGGCTACAGTTATCACCAAC
CTATTTTCAGCAGTCCCCTACATCGGCCAAACCATCGTAGAATGAGCCTGAGGAGGTTTC
TCAGTAGATAACCCGACACTAACCCGATTCTTCGCCCTCCACTTCCTCCTCCCCTTTCTA
ATCATAGGCCTAACCCTAATTCATCTTACATTCCTCCACGAATCAGGCTCAAACAACCCC
CTAGGCATCGTATCAAACTGCGATAAAATTCCATTCCACCCCTACTTCTCCCTAAAAGAC
ATCCTAGGATTTACACTAGTACTAATTCCACTAATAACCCTATCCATGTTCTCACCCAAC
C
[88] 93_Indones
GCATGGTGAAATTTCGGCTCCCTACTTGGCATCTGCCTAATAACACAAATCGTAACAGGG
CTTCTACTAGCCACACACTACACAGCAGACACAACCCTAGCCTTCTCATCCGTAGCCCAC
ACTTGCCGAAATGTCCAATATGGTTGACTAATCCGCAATCTCCACGCAAACGGAGCATCA
CTATTCTTCATCTGCATCTACCTCCACATTGGCCGAGGACTTTACTACGGCTCATACCTA
TACAAAGAAACCTGAAACACAGGCATCATTCTACTACTCACCCTCATAGCAACAGCCTTC
GTAGGCTATGTCCTACCATGAGGACAAATATCCTTCTGAGGGGCTACAGTTATCACCAAC
CTATTTTCAGCAGTCCCCTACATCGGCCAAACCATCGTAGAATGAGCCTGAGGAGGTTTC
TCAGTAGATAACCCGACACTAACCCGATTCTTCGCCCTCCACTTCCTCCTCCCCTTTCTA
ATCATAGGCCTAACCCTAATTCATCTTACATTCCTCCACGAATCAGGCTCAAACAACCCC
CTAGGCATCGTATCAAACTGCGATAAAATTCCATTCCACCCCTACTTCTCCCTAAAAGAC
ATCCTAGGATTTACACTAGTACTAATTCCACTAATAACCCTATCCATGTTCTCACCCAAC
C
[89] 94_Indones
GCATGGKGAAATTTCGGCTCCCTACTCGGCATCTGCCTAATAACACAAATCGTAACAGGG
CTTCTACTAGCCACACACTACACAGCAGACACAACCCTAGCCTTCTCATCCGTAGCCCAC
ACTTGCCGAAATGTCCAATATGGTTGACTAATCCGCAATCTCCACGCAAACGGAGCATCA
CTATTCTTCATCTGCATCTACCTCCACATTGGCCGAGGACTTTACTACGGCTCATACCTA
TACAAAGAAACCTGAAACACAGGCATCATTCTACTACTCACCCTCATAGCAACAGCCTTC
GTAGGCTATGTCCTACCATGAGGACAAATATCCTTCTGAGGGGCTACAGTTATCACCAAC
CTATTTTCAGCAGTCCCCTACATCGGCCAAACCATCGTAGAATGAGCCTGAGGAGGTTTC
TCAGTAGATAACCCGACACTAACCCGATTCTTCGCCCTCCACTTCCTCCTCCCCTTTCTA
ATCATAGGCCTAACCCTAATTCATCTTACATTCCTCCACGAATCAGGCTCAAACAACCCC
CTAGGCATCGTATCAAACTGCGATAAAATTCCATTCCACCCCTACTTCTCCCTAAAAGAC
ATCCTAGGATTTACACTAGTACTAATTCCACTAATAACCCTATCCATGTTCTCACCCAAC
C
[90] 97_Indones
GCATGGTGRAATTTCGGCTCCCTACTYGGCATCTGCCTAATRACACAAATCGTAACAGGG
CTTCTACTAGCCACACACTACACAGCAGACACAACCCTAGCCTTCTCATCCGTAGCCCAC
ACTTGCCGAAATGTCCAATATGGTTGACTAATCCGCAATCTCCACGCAAACGGAGCATCA
CTATTCTTCATCTGCATCTACCTCCACATTGGCCGAGGACTTTACTACGGCTCATACCTA
TACAAAGAAACCTGAAACACAGGCATCATTCTACTACTCACCCTCATAGCAACAGCCTTC
GTAGGCTATGTCCTACCATGAGGACAAATATCCTTCTGAGGGGCTACAGTTATCACCAAC
CTATTTTCAGCAGTCCCCTACATCGGCCAAACCATCGTAGAATGAGCCTGAGGAGGTTTC
TCAGTAGATAACCCGACACTAACCCGATTCTTCGCCCTCCACTTCCTCCTCCCCTTTCTA
ATCATAGGCCTAACCCTAATTCATCTTACATTCCTCCACGAATCAGGCTCAAACAACCCC
CTAGGCATCGTATCAAACTGCGATAAAATTCCATTCCACCCCTACTTCTCCCTAAAAGAC
ATCCTAGGATTTACACTAGTACTAATTCCACTAATAACCCTATCCATGTTCTCACCCAAC
C
[91] 219_East
GCATGATGGAATTTCGGCTCCCTACTTGGCATCTGCCTAATGACACAAATCGTAACAGGA
CTTCTACTAGCCACACACTACACAGCAGACACAACCCTAGCCTTCTCATCCGTAGCCCAC
ACTTGCCGAAATGTCCAGTATGGTTGACTAATCCGCAACCTACACGCAAACGGAGCATCA
CTATTCTTCATCTGCATCTACCTTCACATTGGCCGAGGACTTTACTACGGCTCATACCTA
TACAAAGAAACCTGAAACACAGGCATCATTCTACTACTCACCCTCATAGCAACAGCCTTC
GTAGGCTATGTACTACCATGAGGACAAATATCCTTCTGAGGAGCTACAGTTATCACCAAC
CTATTTTCAGCAGTCCCGTACATCGGCCAAACCATCGTAGAATGAGCCTGAGGAGGTTTC
TCAGTAGATAACCCGACACTAACCCGATTTTTCGCCCTCCACTTCCTCCTCCCCTTTCTA
ATCATAGGCCTAACCCTAATTCATCTTACATTCCTCCACGAATCAGGCTCAAACAATCCC
CTAGGCATCGTATCAAACTGCGATAAAATTCCATTCCACCCCTACTTCTCCCTAAAAGAC
ATCCTAGGATTTACACTAGTACTAATTCCACTAATAACCCTATCTATGTTCTCACCCAAC
C
[92] 222_East
GCATGATGGAATTTCGGCTCCCTACTTGGCATCTGCCTAATGACACAAATCGTAACAGGA
CTTCTACTAGCCACACACTACACAGCAGACACAACCCTAGCCTTCTCATCCGTAGCCCAC
ACTTGCCGAAATGTCCAGTATGGTTGACTAATCCGCAACCTACACGCAAACGGAGCATCA
CTATTCTTCATCTGCATCTACCTTCACATTGGCCGAGGACTTTACTACGGCTCATACCTA
TACAAAGAAACCTGAAACACAGGCATCATTCTACTACTCACCCTCATAGCAACAGCCTTC
GTAGGCTATGTACTACCATGAGGACAAATATCCTTCTGAGGAGCTACAGTTATCACCAAC
CTATTTTCAGCAGTCCCGTACATCGGCCAAACCATCGTAGAATGAGCCTGAGGAGGTTTC
TCAGTAGATAACCCGACACTAACCCGATTTTTCGCCCTCCACTTCCTCCTCCCCTTCCTA
ATCATAGGCCTAACCCTAATTCATCTTACATTCCTCCACGAATCATGCTCAAACAATCCC
CTAGGCATCGTATCAAACTGCGATAAAATTCCATTCCACCCCTACTTCTCCCTAAAAGAC
ATCCTAGGATTTACACTAGTACTAATTCCACTAATAACCCTATCCATGTTCTCACCCAAC
C
[93] 216_East
GCATGATGGAATTTCGGCTCCCTACTTGGCATCTGCCTAATGACACAAATCGTAACAGGA
CTTCTACTAGCCACACACTACACAGCAGACACAACCCTAGCCTTCTCATCCGTAGCCCAC
ACTTGCCGAAATGTCCAGTATGGTTGACTAATCCGCAACCTACACGCAAACGGAGCATCA
CTATTCTTCATCTGCATCTACCTTCACATTGGCCGAGGACTTTACTACGGCTCATACCTA
TACAAAGAAACCTGAAACACAGGCATCATTCTACTACTCACCCTCATAGCAACAGCCTTC
GTAGGCTATGTACTACCATGAGGACAAATATCCTTCTGAGGAGCTACAGTTATCACCAAC
CTATTTTCAGCAGTCCCGTACATCGGCCAAACCATCGTAGAATGAGCCTGAGGAGGTTTC
TCAGTAGATAACCCGACACTAACCCGATTTTTCGCCCTCCACTTCCTCCTCCCCTTCCTA
ATCATAGGCCTAACCCTAATTCATCTTACATTCCTCCACGAATCAGGCTCAAACAATCCC
CTAGGCATCGTATCAAACTGCGATAAAATTCCATTCCACCCCTACTTCTCCCTAAAAGAC
ATCCTAGGATTTACACTAGTACTAATTCCACTAATAACCCTATCCATGTTCTCACCCAAC
C
[94] 224_East
GCATGATGGAATTTCGGCTCCCTACTTGGCATCTGCCTAATGACACAAATCGTAACAGGA
CTTCTACTAGCCACACACTACACAGCAGACACAACCCTAGCCTTCTCATCCGTAGCCCAC
ACTTGCCGAAATGTCCAGTATGGTTGACTAATCCGCAACCTACACGCAAACGGAGCATCA
CTATTCTTCATCTGCATCTACCTTCACATTGGCCGAGGACTTTACTACGGCTCATACCTA
TACAAAGAAACCTGAAACACAGGCATCATTCTACTACTCACCCTCATAGCAACAGCCTTC
GTAGGCTATGTACTACCATGAGGACAAATATCCTTCTGAGGAGCTACAGTTATCACCAAC
CTATTTTCAGCAGTCCCGTACATCGGCCAAACCATCGTAGAATGAGCCTGAGGAGGTTTC
TCAGTAGATAACCCGACACTAACCCGATTTTTCGCCCTCCACTTCCTCCTCCCCTTTCTA
ATCATAGGCCTAACCCTAATTCATCTTACATTCCTCCACGAATCAGGCTCAAACAATCCC
CTAGGCATCGTATCAAACTGCGATAAAATTCCATTCCACCCCTACTTCTCCCTAAAAGAC
ATCCTAGGATTTACACTAGTACTAATTCCACTAATAACCCTATCCATGTTCTCACCCAAC
C
[95] 217_East
GCATGATGGAATTTCGGCTCCCTACTTGGCATCTGCCTAATGACACAAATCGTAACAGGA
CTTCTACTAGCCACACACTACACAGCAGACACAACCCTAGCCTTCTCATCCGTAGCCCAC
ACTTGCCGAAATGTCCAGTATGGTTGACTAATCCGCAACCTACACGCAAACGGAGCATCA
CTATTCTTCATCTGCATCTACCTTCACATTGGCCGAGGACTTTACTACGGCTCATACCTA
TACAAAGAAACCTGAAACACAGGCATCATTCTACTACTCACCCTCATAGCAACAGCCTTC
GTAGGCTATGTACTACCATGAGGACAAATATCCTTCTGAGGAGCTACAGTTATCACCAAC
CTATTTTCAGCAGTCCCGTACATCGGCCAAACCATCGTAGAATGAGCCTGAGGAGGTTTC
TCAGTAGATAACCCGACACTAACCCGATTTTTCGCCCTCCACTTCCTCCTCCCCTTTCTA
ATCATAGGCCTAACCCTAATTCATCTTACATTCCTCCACGAATCAGGCTCAAACAATCCC
CTAGGCATCGTATCAAACTGCGATAAAATTCCATTCCACCCCTACTTCTCCCTAAAAGAC
ATCCTAGGATTTACACTAGTACTAATTCCACTAATAACCCTATCCATGTTCTCACCCAAC
C
[96] 218_East
GCATGATGGAATTTCGGCTCCCTACTTGGCATCTGCCTAATGACACAAATCGTAACAGGA
CTTCTACTAGCCACACACTACACAGCAGACACAACCCTAGCCTTCTCATCCGTAGCCCAC
ACTTGCCGAAATGTCCAGTATGGTTGACTAATCCGCAACCTACACGCAAACGGAGCATCA
CTATTCTTCATCTGCATCTACCTTCACATTGGCCGAGGACTTTACTACGGCTCATACCTA
TACAAAGAAACCTGAAACACAGGCATCATTCTACTACTCACCCTCATAGCAACAGCCTTC
GTAGGCTATGTACTACCATGAGGACAAATATCCTTCTGAGGAGCTACAGTTATCACCAAC
CTATTTTCAGCAGTCCCGTACATCGGCCAAACCATCGTAGAATGAGCCTGAGGAGGTTTC
TCAGTAGATAACCCGACACTAACCCGATTTTTCGCCCTCCACTTCCTCCTCCCCTTTCTA
ATCATAGGCCTAACCCTAATTCATCTTACATTCCTCCACGAATCAGGCTCAAACAATCCC
CTAGGCATCGTATCAAACTGCGATAAAATTCCATTCCACCCCTACTTCTCCCTAAAAGAC
ATCCTAGGATTTACACTAGTACTAATTCCACTAATAACCCTATCCATGTTCTCACCCAAC
C
[97] 220_East
GCATGATGGAATTTCGGCTCCCTACTTGGCATCTGCCTAATGACACAAATCGTAACAGGA
CTTCTACTAGCCACACACTACACAGCAGACACAACCCTAGCCTTCTCATCCGTAGCCCAC
ACTTGCCGAAATGTCCAGTATGGTTGACTAATCCGCAACCTACACGCAAACGGAGCATCA
CTATTCTTCATCTGCATCTACCTTCACATTGGCCGAGGACTTTACTACGGCTCATACCTA
TACAAAGAAACCTGAAACACAGGCATCATTCTACTACTCACCCTCATAGCAACAGCCTTC
GTAGGCTATGTACTACCATGAGGACAAATATCCTTCTGAGGAGCTACAGTTATCACCAAC
CTATTTTCAGCAGTCCCGTACATCGGCCAAACCATCGTAGAATGAGCCTGAGGAGGTTTC
TCAGTAGATAACCCGACACTAACCCGATTTTTCGCCCTCCACTTCCTCCTCCCCTTTCTA
ATCATAGGCCTAACCCTAATTCATCTTACATTCCTCCACGAATCAGGCTCAAACAATCCC
CTAGGCATCGTATCAAACTGCGATAAAATTCCATTCCACCCCTACTTCTCCCTAAAAGAC
ATCCTAGGATTTACACTAGTACTAATTCCACTAATAACCCTATCCATGTTCTCACCCAAC
C
[98] 165_East
GCATGGTGGAATTTCGGCTCCCTACTTGGCATCTGCCTAATGACACAAATCGTAACAGGA
CTTCTACTAGCCACACACTACACAGCAGACACAACCCTAGCCTTCTCATCCGTAGCCCAC
ACTTGCCGAAATGTCCAATATGGTTGACTAATCCGCAATCTCCACGCAAACGGAGCATCA
CTATTCTTCATCTGCATCTACCTCCACATTGGCCGAGGACTTTACTACGGCTCATACCTA
TACAAAGAAACCTGAAACACAGGCATCATCCTACTACTCACCCTCATAGCAACAGCCTTC
GTAGGCTATGTCCTACCATGAGGGCAAATATCCTTCTGAGGGGCTACAGTTATCACCAAC
CTATTTTCAGCAATCCCCTACATCGGCCAAACCATCGTAGAATGAGCCTGAGGAGGTTTC
TCAGTAGATAACCCGACACTAACCCGATTTTTCGCCCTCCACTTCCTCCTCCCTTTTCTA
ATCATAGGCCTAACCCTAATTCATCTTACATTCCTCCACGAATCAGGCTCAAACAATCCC
CTAGGCATCGTATCAAACTGCGATAAAATTCCATTCCACCCATACTTCTCCCTAAAAGAC
ATCCTAGGATTTACACTAGTACTAATTCCACTAATAACCCTATCCATGTTCTCACCCAAC
N
[99] 166_East
GCATGGTGGAATTTCGGCTCCCTACTTGGCATCTGCCTAATGACACAAATCGTAACAGGA
CTTCTACTAGCCACACACTACACAGCAGACACAACCCTAGCCTTCTCATCCGTAGCCCAC
ACTTGCCGAAATGTCCAATATGGTTGACTAATCCGCAATCTCCACGCAAACGGAGCATCA
CTATTCTTCATCTGCATCTACCTCCACATCGGCCGAGGACTTTACTACGGCTCATACCTG
TACAAAGAAACCTGAAACACAGGCATCATTCTACTACTCACCCTCATAGCAACAGCCTTC
GTAGGCTATGTCCTACCATGAGGACAAATATCCTTCTGAGGGGCTACAGTTATCACCAAT
CTATTTTCAGCAGTCCCCTACATCGGCCAAACCATCGTAGAATGAGCCTGAGGAGGTTTC
TCAGTAGATAACCCAACACTAACCCGATTTTTCGCCCTCCACTTCCTCCTCCCCTTTCTA
ATCATAGGCCTAACCCTAATTCATCTCACATTCCTCCACGAATCAGGCTCGAACAATCCC
CTAGGCATCGTATCAAACTGCGATAAAATTCCATTCCACCCCTACTTCTCCCTAAAAGAC
ATTCTAGGATTTACACTAGTACTAATTCCACTAATAACCCTATCCATGTTCTCACCCAAC
C
[100] 168_Centra
GCATGGTGGAATTTCGGCTCCCTACTTGGCATCTGCCTAATGACACAAATCGTAACAGGA
CTTCTACTAGCCACACACTACACAGCAGACACAACCCTAGCCTTCTCATCCGTAGCCCAC
ACTTGCCGAAATGTCCAATATGGTTGACTAATCCGCAATCTCCACGCAAACGGAGCATCA
CTATTCTTCATCTGCATCTACCTCCACATCGGCCGAGGACTTTACTACGGCTCATACCTG
TACAAAGAAACCTGAAACACAGGCATCATTCTACTACTCACCCTCATAGCAACAGCCTTC
GTAGGCTATGTCCTACCATGAGGACAAATATCCTTCTGAGGGGCTACAGTTATCACCAAT
CTATTTTCAGCAGTCCCCTACATCGGCCAAACCATCGTAGAGTGAGCCTGAGGAGGTTTC
TCAGTAGATAACCCAACACTAACCCGATTTTTCGCCCTCCACTTCCTCCTCCCCTTTCTA
ATCATAGGCCTAACCCTAATTCATCTCACATTCCTCCACGAATCAGGCTCGAACAATCCC
CTAGGCATCGTATCAAACTGCGATAAAATTCCATTCCACCCCTACTTCTCCCTAAAAGAC
ATTCTAGGATTTACACTAGTACTAATTCCACTAATAACCCTATCCATGTTCTCACCCAAC
C
[101] 169_Centra
GCATGGTGGAATTTCGGCTCCCTACTTGGCATCTGCCTAATGACACAAATCGTAACAGGA
CTTCTACTAGCCACACACTACACAGCAGACACAACCCTAGCCTTCTCATCCGTAGCCCAC
ACTTGCCGAAATGTCCAATATGGTTGACTAATCCGCAATCTCCACGCAAACGGAGCATCA
CTATTCTTCATCTGCATCTACCTCCACATCGGCCGAGGACTTTACTACGGCTCATACCTG
TACAAAGAAACCTGAAACACAGGCATCATTCTACTACTCACCCTCATAGCAACAGCCTTC
GTAGGCTATGTCCTACCATGAGGACAAATATCCTTCTGAGGGGCTACAGTTATCACCAAT
CTATTTTCAGCAGTCCCCTACATCGGCCAAACCATCGTAGAGTGAGCCTGAGGAGGTTTC
TCAGTAGATAACCCAACACTAACCCGATTTTTCGCCCTCCACTTCCTCCTCCCCTTTCTA
ATCATAGGCCTAACCCTAATTCATCTCACATTCCTCCACGAATCAGGCTCGAACAATCCC
CTAGGCATCGTATCAAACTGCGATAAAATTCCATTCCACCCCTACTTCTCCCTAAAAGAC
ATTCTAGGATTTACACTAGTACTAATTCCACTAATAACCCTATCCATGTTCTCACCCAAC
C
[102] 171_East
GCATGGTGGAATTTCGGCTCCCTACTTGGCATCTGCCTAATGACACAAATCGTAACAGGA
CTTCTACTAGCCACACACTACACAGCAGACACAACCCTAGCCTTCTCATCCGTAGCCCAC
ACTTGCCGAAATGTCCAATATGGTTGACTAATCCGCAATCTCCACGCAAACGGAGCATCA
CTATTCTTCATCTGCATCTACCTCCACATTGGCCGAGGACTTTACTACGGCTCATACCTA
TACAAAGAAACCTGAAACACAGGCATCATCCTACTACTCACCCTCATAGCAACAGCCTTC
GTAGGCTATGTCCTACCATGAGGGCAAATATCCTTCTGAGGGGCTACAGTTATCACCAAC
CTATTTTCAGCAATCCCCTACATCGGCCAAACCATCGTAGAATGAGCCTGGGGAGGTTTC
TCAGTAGATAACCCGACACTAACCCGATTTTTCGCCCTCCACTTCCTCCTCCCTTTTCTA
ATCATAGGCCTAACCCTAATTCATCTTACATTCCTCCACGAATCAGGCTCAAACAATCCC
CTAGGCATCGTATCAAACTGCGATAAAATTCCATTCCACCCATACTTCTCCCTAAAAGAC
ATCCTAGGATTTACACTAGTACTAATTCCACTAATAACCCTATCCATGTTCTCACCCAAC
C
[103] 172_Centra
GCATGGTGGAATTTCGGCTCCCTACTTGGCATCTGCCTAATGACACAAATCGTAACAGGA
CTTCTACTAGCCACACACTACACAGCAGACACAACCCTAGCCTTCTCATCCGTAGCCCAC
ACTTGCCGAAATGTCCAATATGGTTGACTAATCCGCAATCTCCACGCAAACGGAGCATCA
CTATTCTTCATCTGCATCTACCTCCACATCGGCCGAGGACTTTACTACGGCTCATACCTG
TACAAAGAAACCTGAAACACAGGCATCATTCTACTACTCACCCTCATAGCAACAGCCTTC
GTAGGCTATGTCCTACCATGAGGACAAATATCCTTCTGAGGGGCTACAGTTATCACCAAT
CTATTTTCAGCAGTCCCCTACATCGGCCAAACCATCGTAGAATGAGCCTGAGGAGGTTTC
TCAGTAGATAACCCAACACTAACCCGATTTTTCGCCCTCCACTTCCTCCTCCCCTTTCTA
ATCATAGGCCTAACCCTAATTCATCTCACATTCCTCCACGAATCAGGCTCGAACAATCCC
CTAGGCATCGTATCAAACTGCGATAAAATTCCATTCCACCCCTACTTCTCCCTAAAAGAC
ATTCTAGGATTTACACTAGTACTAATTCCACTAATAACCCTATCCATGTTCTCACCCAAC
C
[104] 173_East
GCATGGTGGAATTTCGGCTCCCTACTTGGCATCTGCCTAATGACACAAATCGTAACAGGA
CTTCTACTAGCCACACACTACACAGCAGACACAACCCTAGCCTTCTCATCCGTAGCCCAC
ACTTGCCGAAATGTCCAATATGGTTGACTAATCCGCAATCTCCACGCAAACGGAGCATCA
CTATTCTTCATCTGCATCTACCTCCACATTGGCCGAGGACTTTACTACGGCTCATACCTA
TACAAAGAAACCTGAAACACAGGCATCATCCTACTACTCACCCTCATAGCAACAGCCTTC
GTAGGCTATGTCCTACCATGAGGGCAAATATCCTTCTGAGGGGCTACAGTTATCACCAAC
CTATTTTCAGCAATCCCCTACATCGGCCAAACCATCGTAGAATGAGCCTGGGGAGGTTTC
TCAGTAGATAACCCGACACTAACCCGATTTTTCGCCCTCCACTTCCTCCTCCCTTTTCTA
ATCATAGGCCTAACCCTAATTCATCTTACATTCCTCCACGAATCAGGCTCAAACAATCCC
CTAGGCATCGTATCAAACTGCGATAAAATTCCATTCCACCCATACTTCTCCCTAAAAGAC
ATCCTAGGATTTACACTAGTACTAATTCCACTAATAACCCTATCCATGTTCTCACCCAAC
C
[105] 174_East
GCATGGTGGAATTTCGGCTCCCTACTTGGCATCTGCCTAATGACACAAATCGTAACAGGM
CTTCTACTAGCCACACACTACACAGCAGACACAACCCTAGCCTTCTCATCCGTAGCCCAC
ACTTGCCGAAATGTCCAATATGGTTGACTAATCCGCAATCTCCACGCAAACGGAGCATCA
CTATTCTTCATCTGCATCTACCTCCACATTGGCCGAGGACTTTACTACGGCTCATACCTA
TACAAAGAAACCTGAAACACAGGCATCATCCTACTACTCACCCTCATAGCAACAGCCTTC
GTAGGCTATGTCCTACCATGAGGGCAAATATCCTTCTGAGGGGCTACAGTTATCACCAAC
CTATTTTCAGCAATCCCCTACATCGGCCAAACCATCGTAGAATGAGCCTGAGGAGGTTTC
TCAGTAGATAACCCGACACTAACCCGATTTTTCGCCCTCCACTTCCTCCTCCCTTTTCTA
ATCATAGGCCTAACCCTAATTCATCTTACATTCCTCCACGAATCAGGCTCAAACAATCCC
CTAGGCATCGTATCAAACTGCGATAAAATTCCATTCCACCCATACTTCTCCCTAAAAGAC
ATCCTAGGATTTACACTAGTACTAATTCCACTAATAACCCTATCCATGTTCTCACCCAAC
C
[106] 175_East
GCATGGTGGAATTTCGGCTCCCTACTTGGCATCTGCCTAATGACACAAATCGTAACAGGA
CTTCTACTAGCCACACACTACACAGCAGACACAACCCTAGCCTTCTCATCCGTAGCCCAC
ACTTGCCGAAATGTCCAATATGGTTGACTAATCCGCAATCTCCACGCAAACGGAGCATCA
CTATTCTTCATCTGCATCTACCTCCACATCGGCCGAGGACTTTACTACGGCTCATACCTG
TACAAAGAAACCTGAAACACAGGCATCATTCTACTACTCACCCTCATAGCAACAGCCTTC
GTAGGCTATGTCCTACCATGAGGACAAATATCCTTCTGAGGGGCTACAGTTATCACCAAT
CTATTTTCAGCAGTCCCCTACATCGGCCAAACCATCGTAGAATGAGCCTGAGGAGGTTTC
TCAGTAGATAACCCAACACTAACCCGATTTTTCGCCCTCCACTTCCTCCTCCCCTTTCTA
ATCATAGGCCTAACCCTAATTCATCTCACATTCCTCCACGAATCAGGCTCGAACAATCCC
CTAGGCATCGTATCAAACTGCGATAAAATTCCATTCCACCCCTACTTCTCCCTAAAAGAC
ATTCTAGGATTTACACTAGTACTAATTCCACTAATAACCCTATCCATGTTCTCACCCAAC
C
[107] 176_East
GCATGGTGGAATTTCGGCTCCCTACTTGGCATCTGCCTAATGACACAAATCGTAACAGGA
CTTCTACTAGCCACACACTACACAGCAGACACAACCCTAGCCTTCTCATCCGTAGCCCAC
ACTTGCCGAAATGTCCAATATGGTTGACTAATCCGCAATCTCCACGCAAACGGAGCATCA
CTATTCTTCATCTGCATCTACCTCCACATTGGCCGAGGACTTTACTACGGCTCATACCTA
TACAAAGAAACCTGAAACACAGGCATCATCCTACTACTCACCCTCATAGCAACAGCCTTC
GTAGGCTATGTCCTACCATGAGGGCAAATATCCTTCTGAGGGGCTACAGTTATCACCAAC
CTATTTTCAGCAATCCCCTACATCGGCCAAACCATCGTAGAATGAGCCTGAGGAGGTTTC
TCAGTAGATAACCCGACACTAACCCGATTTTTCGCCCTCCACTTCCTCCTCCCTTTTCTA
ATCATAGGCCTAACCCTAATTCATCTTACATTCCTCCACGAATCAGGCTCAAACAATCCC
CTAGGCATCGTATCAAACTGCGATAAAATTCCATTCCACCCATACTTCTCCCTAAAAGAC
ATCCTAGGATTTACACTAGTACTAATTCCACTAATAACCCTATCCATGTTCTCACCCAAC
C
[108] 183_West
GCATGGTGGAATTTCGGCTCCCTACTTGGCATCTGCCTAATGACACAAATCGTAACAGGA
CTTCTACTAGCCACACACTACACAGCAGACACAACCCTAGCCTTCTCATCCGTAGCCCAC
ACTTGCCGAAATGTCCAATATGGTTGACTAATCCGCAATCTCCACGCAAACGGAGCATCA
CTATTCTTCATCTGCATCTACCTCCACATCGGCCGAGGACTTTACTACGGCTCATACCTG
TACAAAGAAACCTGAAACACAGGCATCATTCTACTACTCACCCTCATAGCAACAGCCTTC
GTAGGCTATGTCCTACCATGAGGACAAATATCCTTCTGAGGGGCTACAGTTATCACCAAC
CTATTTTCAGCAGTCCCCTACATCGGCCAAACCATCGTAGAGTGAGCCTGAGGAGGTTTC
TCAGTAGATAACCCAACACTAACCCGATTTTTCGCCCTCCACTTCCTCCTCCCCTTTCTA
ATCATAGGCCTAACCCTAATTCATCTCACATTCCTCCACGAATCAGGCTCGAACAATCCC
CTAGGCATCGTATCAAACTGCGATAAAATTCCATTCCACCCCTACTTCTCCCTAAAAGAC
ATTCTAGGATTTACACTAGTACTAATTCCACTAATAACCCTATCCATGTTCTCACCCAAC
C
[109] 192_West
GCATGGTGGAATTTCGGCTCCCTACTTGGCATCTGCCTAATGACACAAATCGTAACAGGA
CTTCTACTAGCCACACACTACACAGCAGACACAACCCTAGCCTTCTCATCCGTAGCCCAC
ACTTGCCGAAATGTCCAATATGGTTGACTAATCCGCAATCTCCACGCAAACGGAGCATCA
CTATTCTTCATCTGCATCTACCTCCACATCGGCCGAGGACTTTACTACGGCTCATACCTG
TACAAAGAAACCTGAAACACAGGCATCATTCTACTACTCACCCTCATAGCAACAGCCTTC
GTAGGCTATGTCCTACCATGAGGACAAATATCCTTCTGAGGGGCTACAGTTATCACCAAT
CTATTTTCAGCAGTCCCCTACATCGGCCAAACCATCGTAGAATGAGCCTGAGGAGGTTTC
TCAGTAGATAACCCAACACTAACCCGATTTTTCGCCCTCCACTTCCTCCTCCCCTTTCTA
ATCATAGGCCTAACCCTAATTCATCTCACATTCCTCCACGAATCAGGCTCGAACAATCCC
CTAGGCATCGTATCAAACTGCGATAAAATTCCATTCCACCCCTACTTCTCCCTAAAAGAC
ATTCTAGGATTTACACTAGTACTAATTCCACTAATAACCCTATCCATGTTCTCACCCAAC
C
[110] 193_West
GCATGGTGGAATTTCGGCTCCCTACTTGGCATCTGCCTAATGACACAAATCGTAACAGGA
CTTCTACTAGCCACACACTACACAGCAGACACAACCCTAGCCTTCTCATCCGTAGCCCAC
ACTTGCCGAAATGTCCAATATGGTTGACTAATCCGCAATCTCCACGCAAACGGAGCATCA
CTATTCTTCATCTGCATCTACCTCCACATCGGCCGAGGACTTTACTACGGCTCATACCTG
TACAAAGAAACCTGAAACACAGGCATCATTCTACTACTCACCCTCATAGCAACAGCCTTC
GTAGGCTATGTCCTACCATGAGGACAAATATCCTTCTGAGGGGCTACAGTTATCACCAAT
CTATTTTCAGCAGTCCCCTACATCGGCCAAACCATCGTAGAATGAGCCTGAGGAGGTTTC
TCAGTAGATAACCCAACACTAACCCGATTTTTCGCCCTCCACTTCCTCCTCCCCTTTCTA
ATCATAGGCCTAACCCTAATTCATCTCACATTCCTCCACGAATCAGGCTCGAACAATCCC
CTAGGCATCGTATCAAACTGCGATAAAATTCCATTCCACCCCTACTTCTCCCTAAAAGAC
ATTCTAGGATTTACACTAGTACTAATTCCACTAATAACCCTATCCATATTCTCACCCAAC
C
[111] 194_West
GCATGGTGGAATTTCGGCTCCCTACTTGGCATCTGCCTAATGACACAAATCGTAACAGGA
CTTCTACTAGCCACACACTACACAGCAGACACAACCCTAGCCTTCTCATCCGTAGCCCAC
ACTTGCCGAAATGTCCAATATGGTTGACTAATCCGCAATCTCCACGCAAACGGAGCATCA
CTATTCTTCATCTGCATCTACCTCCACATCGGCCGAGGACTTTACTACGGCTCATACCTG
TACAAAGAAACCTGAAACACAGGCATCATTCTACTACTCACCCTCATAGCAACAGCCTTC
GTAGGCTATGTCCTACCATGAGGACAAATATCCTTCTGAGGGGCTACAGTTATCACCAAT
CTATTTTCAGCAGTCCCCTACATCGGCCAAACCATCGTAGAGTGAGCCTGAGGAGGTTTC
TCAGTAGATAACCCAACACTAACCCGATTTTTCGCCCTCCACTTCCTCCTCCCCTTTCTA
ATCATAGGCCTAACCCTAATTCATCTCACATTCCTCCACGAATCAGGCTCGAACAATCCC
CTAGGCATCGTATCAAACTGCGATAAAATTCCATTCCACCCCTACTTCTCCCTAAAAGAC
ATTCTAGGATTTACACTAGTACTAATTCCACTAATAACCCTATCCATGTTCTCACCCAAC
C
[112] 195_West
GCATGGTGGAATTTCGGCTCCCTACTTGGCATCTGCCTAATGACACAAATCGTAACAGGA
CTTCTACTAGCCACACACTACACAGCAGACACAACCCTAGCCTTCTCATCCGTAGCCCAC
ACTTGCCGAAATGTCCAATATGGTTGACTAATCCGCAATCTCCACGCAAACGGAGCATCA
CTATTCTTCATCTGCATCTACCTCCACATCGGCCGAGGACTTTACTACGGCTCATACCTG
TACAAAGAAACCTGAAACACAGGCATCATTCTACTACTCACCCTCATAGCAACAGCCTTC
GTAGGCTATGTCCTACCATGAGGACAAATATCCTTCTGAGGGGCTACAGTTATCACCAAT
CTATTTTCAGCAGTCCCCTACATCGGCCAAACCATCGTAGAATGAGCCTGAGGAGGTTTC
TCAGTAGATAACCCAACACTAACCCGATTTTTCGCCCTCCACTTCCTCCTCCCCTTTCTA
ATCATAGGCCTAACCCTAATTCATCTCACATTCCTCCACGAATCAGGCTCGAACAATCCC
CTAGGCATCGTATCAAACTGCGATAAAATTCCATTCCACCCCTACTTCTCCCTAAAAGAC
ATTCTAGGATTTACACTAGTACTAATTCCACTAATAACCCTATCCATGTTCTCACCCAAC
C
[113] 179_Japan
GCATGGTGGAATTTCGGCTCCCTACTTGGCATCTGCCTAATGACACAAATCGTAACAGGA
CTTCTACTAGCCACACACTACACAGCAGACACAACCCTAGCCTTCTCATCCGTAGCCCAC
ACTTGCCGAAATGTCCAATATGGTTGACTAATCCGCAATCTCCACGCAAACGGAGCATCA
CTATTCTTCATCTGCATCTACCTCCACATTGGCCGAGGACTTTACTACGGCTCATACCTA
TACAAAGAAACCTGAAACACAGGCATCATCCTACTACTCACCCTCATAGCAACAGCCTTC
GTAGGCTATGTCCTACCATGAGGGCAAATATCCTTCTGAGGGGCTACAGTTATCACCAAC
CTATTTTCAGCAATCCCCTACATCGGCCAAACCATCGTAGAATGAGCCTGGGGAGGTTTC
TCAGTAGATAACCCGACACTAACCCGATTTTTCGCCCTCCACTTCCTCCTCCCTTTTCTA
ATCATAGGCCTAACCCTAATTCATCTTACATTCCTCCACGAATCAGGCTCAAACAATCCC
CTAGGCATCGTATCAAACTGCGATAAAATTCCATTCCACCCATACTTCTCCCTAAAAGAC
ATCCTAGGATTTACACTAGTACTAATTCCACTAATAACCCTATCCATGTTCTCACCCAAC
C
[114] 180_Japan
GCATGGTGGAATTTCGGCTCCCTACTTGGCATCTGCCTAATGACACAAATCGTAACAGGA
CTTCTACTAGCCACACACTACACAGCAGACACAACCCTAGCCTTCTCATCCGTAGCCCAC
ACTTGCCGAAATGTCCAATATGGTTGACTAATCCGCAATCTCCACGCAAACGGAGCATCA
CTATTCTTCATCTGCATCTACCTCCACATTGGCCGAGGACTTTACTACGGCTCATACCTA
TACAAAGAAACCTGAAACACAGGCATCATCCTACTACTCACCCTCATAGCAACAGCCTTC
GTAGGCTATGTCCTACCATGAGGGCAAATATCCTTCTGAGGGGCTACAGTTATCACCAAC
CTATTTTCAGCAATCCCCTACATCGGCCAAACCATCGTAGAATGAGCCTGGGGAGGTTTC
TCAGTAGATAACCCGACACTAACCCGATTTTTCGCCCTCCACTTCCTCCTCCCTTTTCTA
ATCATAGGCCTAACCCTAATTCATCTTACATTCCTCCACGAATCAGGCTCAAACAATCCC
CTAGGCATCGTATCAAACTGCGATAAAATTCCATTCCACCCATACTTCTCCCTAAAAGAC
ATCCTAGGATTTACACTAGTACTAATTCCACTAATAACCCTATCCATGTTCTCACCCAAC
C
[115] 181_Japan
GCATGGTGGAATTTCGGCTCCCTACTTGGCATCTGCCTAATGACACAAATCGTAACAGGA
CTTCTACTAGCCACACACTACACAGCAGACACAACCCTAGCCTTCTCATCCGTAGCCCAC
ACTTGCCGAAATGTCCAATATGGTTGACTAATCCGCAATCTCCACGCAAACGGAGCATCA
CTATTCTTCATCTGCATCTACCTCCACATTGGCCGAGGACTTTACTACGGCTCATACCTA
TACAAAGAAACCTGAAACACAGGCATCATCCTACTACTCACCCTCATAGCAACAGCCTTC
GTAGGCTATGTCCTACCATGAGGGCAAATATCCTTCTGAGGGGCTACAGTTATCACCAAC
CTATTTTCAGCAATCCCCTACATCGGCCAAACCATCGTAGAATGAGCCTGGGGAGGTTTC
TCAGTAGATAACCCGACACTAACCCGATTTTTCGCCCTCCACTTCCTCCTCCCTTTTCTA
ATCATAGGCCTAACCCTAATTCATCTTACATTCCTCCACGAATCAGGCTCAAACAATCCC
CTAGGCATCGTATCAAACTGCGATAAAATTCCATTCCACCCATACTTCTCCCTAAAAGAC
ATCCTAGGATTTACACTAGTACTAATTCCACTAATAACCCTATCCATGTTCTCACCCAAC
C
[116] 182_Japan
GCATGGTGGAATTTCGGCTCCCTACTTGGCATCTGCCTAATGACACAAATCGTAACAGGA
CTTCTACTAGCCACACACTACACAGCAGACACAACCCTAGCCTTCTCATCCGTAGCCCAC
ACTTGCCGAAATGTCCAATATGGTTGACTAATCCGCAATCTCCACGCAAACGGAGCATCA
CTATTCTTCATCTGCATCTACCTCCACATTGGCCGAGGACTTTACTACGGCTCATACCTA
TACAAAGAAACCTGAAACACAGGCATCATCCTACTACTCACCCTCATAGCAACAGCCTTC
GTAGGCTATGTCCTACCATGAGGGCAAATATCCTTCTGAGGGGCTACAGTTATCACCAAC
CTATTTTCAGCAATCCCCTACATCGGCCAAACCATCGTAGAATGAGCCTGGGGAGGTTTC
TCAGTAGATAACCCGACACTAACCCGATTTTTCGCCCTCCACTTCCTCCTCCCTTTTCTA
ATCATAGGCCTAACCCTAATTCATCTTACATTCCTCCACGAATCAGGCTCAAACAATCCC
CTAGGCATCGTATCAAACTGCGATAAAATTCCATTCCACCCATACTTCTCCCTAAAAGAC
ATCCTAGGATTTACACTAGTACTAATTCCACTAATAACCCTATCCATGTTCTCACCCAAC
C
[117] 184_West
GCATGGTGGAATTTCGGCTCCCTACTTGGCATCTGCCTAATGACACAAATCGTAACAGGA
CTTCTACTAGCCACACACTACACAGCAGACACAACCCTAGCCTTCTCATCCGTAGCCCAC
ACTTGCCGAAATGTCCAATATGGTTGACTAATCCGCAATCTCCACGCAAACGGAGCATCA
CTATTCTTCATCTGCATCTACCTCCACATCGGCCGAGGACTTTACTACGGCTCATACCTG
TACAAAGAAACCTGAAACACAGGCATCATTCTACTACTCACCCTCATAGCAACAGCCTTC
GTAGGCTATGTCCTACCATGAGGACAAATATCCTTCTGAGGGGCTACAGTTATCACCAAT
CTATTTTCAGCAGTCCCCTACATCGGCCAAACCATCGTAGAGTGAGCCTGAGGAGGTTTC
TCAGTAGATAACCCAACACTAACCCGATTTTTCGCCCTCCACTTCCTCCTCCCCTTTCTA
ATCATAGGCCTAACCCTAATTCATCTCACATTCCTCCACGAATCAGGCTCGAACAATCCC
CTAGGCATCGTATCAAACTGCGATAAAATTCCATTCCACCCCTACTTCTCCCTAAAAGAC
ATTCTAGGATTTACACTAGTACTAATTCCACTAATAACCCTATCCATGTTCTCACCCAAC
C
[118] 185_West
GCATGGTGGAATTTCGGCTCCCTACTTGGCATCTGCCTAATGACACAAATCGTAACAGGA
CTTCTACTAGCCACACACTACACAGCAGACACAACCCTAGCCTTCTCATCCGTAGCCCAC
ACTTGCCGAAATGTCCAATATGGTTGACTAATCCGCAATCTCCACGCAAACGGAGCATCA
CTATTCTTCATCTGCATCTACCTCCACATCGGCCGAGGACTTTACTACGGCTCATACCTG
TACAAAGAAACCTGAAACACAGGCATCATTCTACTACTCACCCTCATAGCAACAGCCTTC
GTAGGCTATGTCCTACCATGAGGACAAATATCCTTCTGAGGGGCTACAGTTATCACCAAT
CTATTTTCAGCAGTCCCCTACATCGGCCAAACCATCGTAGAGTGAGCCTGAGGAGGTTTC
TCAGTAGATAACCCAACACTAACCCGATTTTTCGCCCTCCACTTCCTCCTCCCCTTTCTA
ATCATAGGCCTAACCCTAATTCATCTCACATTCCTCCACGAATCAGGCTCGAACAATCCC
CTAGGCATCGTATCAAACTGCGATAAAATTCCATTCCACCCCTACTTCTCCCTAAAAGAC
ATTCTAGGATTTACACTAGTACTAATTCCACTAATAACCCTATCCATGTTCTCACCCAAC
C
[119] 186_West
GCATGGTGGAATTTCGGCTCCCTACTTGGCATCTGCCTAATGACACAAATCGTAACAGGA
CTTCTACTAGCCACACACTACACAGCAGACACAACCCTAGCCTTCTCATCCGTAGCCCAC
ACTTGCCGAAATGTCCAATATGGTTGACTAATCCGCAATCTCCACGCAAACGGAGCATCA
CTATTCTTCATCTGCATCTACCTCCACATCGGCCGAGGACTTTACTACGGCTCATACCTG
TACAAAGAAACCTGAAACACAGGCATCATTCTACTACTCACCCTCATAGCAACAGCCTTC
GTAGGCTATGTCCTACCATGAGGACAAATATCCTTCTGAGGGGCTACAGTTATCACCAAT
CTATTTTCAGCAGTCCCCTACATCGGCCAAACCATCGTAGAGTGAGCCTGAGGAGGTTTC
TCAGTAGATAACCCAACACTAACCCGATTTTTCGCCCTCCACTTCCTCCTCCCCTTTCTA
ATCATAGGCCTAACCCTAATTCATCTCACATTCCTCCACGAATCAGGCTCGAACAATCCC
CTAGGCATCGTATCAAACTGCGATAAAATTCCATTCCACCCCTACTTCTCCCTAAAAGAC
ATTCTAGGATTTACACTAGTACTAATTCCACTAATAACCCTATCCATGTTCTCACCCAAC
C
[120] 187_West
GCATGGTGGAATTTCGGCTCCCTACTTGGCATCTGCCTAATGACACAAATCGTAACAGGA
CTTCTACTAGCCACACACTACACAGCAGACACAACCCTAGCCTTCTCATCCGTAGCCCAC
ACTTGCCGAAATGTCCAATATGGTTGACTAATCCGCAATCTCCACGCAAACGGAGCATCA
CTATTCTTCATCTGCATCTACCTCCACATCGGCCGAGGACTTTACTACGGCTCATACCTG
TACAAAGAAACCTGAAACACAGGCATCATTCTACTACTCACCCTCATAGCAACAGCCTTC
GTAGGCTATGTCCTACCATGAGGACAAATATCCTTCTGAGGGGCTACAGTTATCACCAAT
CTATTTTCAGCAGTCCCCTACATCGGCCAAACCATCGTAGAGTGAGCCTGAGGAGGTTTC
TCAGTAGATAACCCAACACTAACCCGATTTTTCGCCCTCCACTTCCTCCTCCCCTTTCTA
ATCATAGGCCTAACCCTAATTCATCTCACATTCCTCCACGAATCAGGCTCGAACAATCCC
CTAGGCATCGTATCAAACTGCGATAAAATTCCATTCCACCCCTACTTCTCCCTAAAAGAC
ATTCTAGGATTTACACTAGTACTAATTCCACTAATAACCCTATCCATGTTCTCACCCAAC
C
[121] 188_West
GCATGGTGGAATTTCGGCTCCCTACTTGGCATCTGCCTAATGACACAAATCGTAACAGGA
CTTCTACTAGCCACACACTACACAGCAGACACAACCCTAGCCTTCTCATCCGTAGCCCAC
ACTTGCCGAAATGTCCAATATGGTTGACTAATCCGCAATCTCCACGCAAACGGAGCATCA
CTATTCTTCATCTGCATCTACCTCCACATCGGCCGAGGACTTTACTACGGCTCATACCTG
TACAAAGAAACCTGAAACACAGGCATCATTCTACTACTCACCCTCATAGCAACAGCCTTC
GTAGGCTATGTCCTACCATGAGGACAAATATCCTTCTGAGGGGCTACAGTTATCACCAAT
CTATTTTCAGCAGTCCCCTACATCGGCCAAACCATCGTAGAGTGAGCCTGAGGAGGTTTC
TCAGTAGATAACCCAACACTAACCCGATTTTTCGCCCTCCACTTCCTCCTCCCCTTTCTA
ATCATAGGCCTAACCCTAATTCATCTCACATTCCTCCACGAATCAGGCTCGAACAATCCC
CTAGGCATCGTATCAAACTGCGATAAAATTCCATTCCACCCCTACTTCTCCCTAAAAGAC
ATTCTAGGATTTACACTAGTACTAATTCCACTAATAACCCTATCCATGTTCTCACCCAAC
C
[122] 189_West
GCATGGTGGAATTTCGGCTCCCTACTTGGCATCTGCCTAATGACACAAATCGTAACAGGA
CTTCTACTAGCCACACACTACACAGCAGACACAACCCTAGCCTTCTCATCCGTAGCCCAC
ACTTGCCGAAATGTCCAATATGGTTGACTAATCCGCAATCTCCACGCAAACGGAGCATCA
CTATTCTTCATCTGCATCTACCTCCACATCGGCCGAGGACTTTACTACGGCTCATACCTG
TACAAAGAAACCTGAAACACAGGCATCATTCTACTACTCACCCTCATAGCAACAGCCTTC
GTAGGCTATGTCCTACCATGAGGACAAATATCCTTCTGAGGGGCTACAGTTATCACCAAT
CTATTTTCAGCAGTCCCCTACATCGGCCAAACCATCGTAGAGTGAGCCTGAGGAGGTTTC
TCAGTAGATAACCCAACACTAACCCGATTTTTCGCCCTCCACTTCCTCCTCCCCTTTCTA
ATCATAGGCCTAACCCTAATTCATCTCACATTCCTCCACGAATCAGGCTCGAACAATCCC
CTAGGCATCGTATCAAACTGCGATAAAATTCCATTCCACCCCTACTTCTCCCTAAAAGAC
ATTCTAGGATTTACACTAGTACTAATTCCACTAATAACCCTATCCATGTTCTCACCCAAC
C
[123] 190_West
GCATGGTGGAATTTCGGCTCCCTACTTGGCATCTGCCTAATGACACAAATCGTAACAGGA
CTTCTACTAGCCACACACTACACAGCAGACACAACCCTAGCCTTCTCATCCGTAGCCCAC
ACTTGCCGAAATGTCCAATATGGTTGACTAATCCGCAATCTCCACGCAAACGGAGCATCA
CTATTCTTCATCTGCATCTACCTCCACATCGGCCGAGGACTTTACTACGGCTCATACCTG
TACAAAGAAACCTGAAACACAGGCATCATTCTACTACTCACCCTCATAGCAACAGCCTTC
GTAGGCTATGTCCTACCATGAGGACAAATATCCTTCTGAGGGGCTACAGTTATCACCAAT
CTATTTTCAGCAGTCCCCTACATCGGCCAAACCATCGTAGAGTGAGCCTGAGGAGGTTTC
TCAGTAGATAACCCAACACTAACCCGATTTTTCGCCCTCCACTTCCTCCTCCCCTTTCTA
ATCATAGGCCTAACCCTAATTCATCTCACATTCCTCCACGAATCAGGCTCGAACAATCCC
CTAGGCATCGTATCAAACTGCGATAAAATTCCATTCCACCCCTACTTCTCCCTAAAAGAC
ATTCTAGGATTTACACTAGTACTAATTCCACTAATAACCCTATCCATGTTCTCACCCAAC
C
[124] 191_West
GCATGGTGGAATTTCGGCTCCCTACTTGGCATCTGCCTAATGACACAAATCGTAACAGGA
CTTCTACTAGCCACACACTACACAGCAGACACAACCCTAGCCTTCTCATCCGTAGCCCAC
ACTTGCCGAAATGTCCAATATGGTTGACTAATCCGCAATCTCCACGCAAACGGAGCATCA
CTATTCTTCATCTGCATCTACCTCCACATCGGCCGAGGACTTTACTACGGCTCATACCTG
TACAAAGAAACCTGAAACACAGGCATCATTCTACTACTCACCCTCATAGCAACAGCCTTC
GTAGGCTATGTCCTACCATGAGGACAAATATCCTTCTGAGGGGCTACAGTTATCACCAAT
CTATTTTCAGCAGTCCCCTACATCGGCCAAACCATCGTAGAATGAGCCTGAGGAGGTTTC
TCAGTAGATAACCCAACACTAACCCGATTTTTCGCCCTCCACTTCCTCCTCCCCTTTCTA
ATCATAGGCCTAACCCTAATTCATCTCACATTCCTCCACGAATCAGGCTCGAACAATCCC
CTAGGCATCGTATCAAACTGCGATAAAATTCCATTCCACCCCTACTTCTCCCTAAAAGAC
ATTCTAGGATTTACACTAGTACTAATTCCACTAATAACCCTATCCATGTTCTCACCCAAC
C
[125] 196_Pers
GCATGGTGGAATTTCGGCTCCCTACTTGGCATCTGCCTAATGACACAAATCGTAACAGGA
CTTCTACTAGCCACACACTACACAGCAGACACAACCCTAGCCTTCTCATCCGTAGCCCAC
ACTTGCCGAAATGTCCAATATGGTTGACTAATCCGCAATCTCCACGCAAACGGAGCATCA
CTATTCTTCATCTGCATCTACCTCCACATCGGCCGAGGACTTTACTACGGCTCATACCTG
TACAAAGAAACCTGAAACACAGGCATCATTCTACTACTCACCCTCATAGCAACAGCCTTC
GTAGGCTATGTCCTACCATGAGGACAAATATCCTTCTGAGGGGCTACAGTTATCACCAAT
CTATTTTCAGCAGTCCCCTACATCGGCCAAACCATCGTAGAATGAGCCTGAGGAGGTTTC
TCAGTAGATAACCCAACACTAACCCGATTTTTCGCCCTCCACTTCCTCCTCCCCTTTCTA
ATCATAGGCCTAACCCTAATTCATCTCACATTCCTCCACGAATCAGGCTCAAACAATCCC
CTAGGCATCGTATCAAACTGCGATAAAATTCCATTCCACCCCTACTTCTCCCTAAAAGAC
ATTCTAGGATTTACACTAATACTAATTCCACTAATAACCCTATCCATGTTCTCACCCAAC
C
[126] 197_Pers
GCATGGTGGAATTTCGGCTCCCTACTTGGCATCTGCCTAATGACACAAATCGTAACAGGA
CTTCTACTAGCCACACACTACACAGCAGACACAACCCTAGCCTTCTCATCCGTAGCCCAC
ACTTGCCGAAATGTCCAATATGGTTGACTAATCCGCAATCTCCACGCAAACGGAGCATCA
CTATTCTTCATCTGCATCTACCTCCACATCGGCCGAGGACTTTACTACGGCTCATACCTG
TACAAAGAAACCTGAAACACAGGCATCATTCTACTACTCACCCTCATAGCAACAGCCTTC
GTAGGCTATGTCCTACCATGAGGACAAATATCCTTCTGAGGGGCTACAGTTATCACCAAT
CTATTTTCAGCAGTCCCCTACATCGGCCAAACCATCGTAGAATGAGCCTGAGGAGGTTTC
TCAGTAGATAACCCAACACTAACCCGATTTTTCGCCCTCCACTTCCTCCTCCCCTTTCTA
ATCATAGGCCTAACCCTAATTCATCTCACATTCCTCCACGAATCAGGCTCAAACAATCCC
CTAGGCATCGTATCAAACTGCGATAAAATTCCATTCCACCCCTACTTCTCCCTAAAAGAC
ATTCTAGGATTTACACTAATACTAATTCCACTAATAACCCTATCCATGTTCTCACCCAAC
C
[127] 198_Pers
GCATGGTGGAATTTCGGCTCCCTACTTGGCATCTGCCTAATGACACAAATCGTAACAGGA
CTTCTACTAGCCACACACTACACAGCAGACACAACCCTAGCCTTCTCATCCGTAGCCCAC
ACTTGCCGAAATGTCCAATATGGTTGACTAATCCGCAATCTCCACGCAAACGGAGCATCA
CTATTCTTCATCTGCATCTACCTCCACATCGGCCGAGGACTTTACTACGGCTCATACCTG
TACAAAGAAACCTGAAACACAGGCATCATTCTACTACTCACCCTCATAGCAACAGCCTTC
GTAGGCTATGTCCTACCATGAGGACAAATATCCTTCTGAGGGGCTACAGTTATCACCAAT
CTATTTTCAGCAGTCCCCTACATCGGCCAAACCATCGTAGAATGAGCCTGAGGAGGTTTC
TCAGTAGATAACCCAACACTAACCCGATTTTTCGCCCTCCACTTCCTCCTCCCCTTTCTA
ATCATAGGCCTAACCCTAATTCATCTCACATTCCTCCACGAATCAGGCTCAAACAATCCC
CTAGGCATCGTATCAAACTGCGATAAAATTCCATTCCACCCCTACTTCTCCCTAAAAGAC
ATTCTAGGATTTACACTAATACTAATTCCACTAATAACCCTATCCATGTTCTCACCCAAC
C
[128] 199_West
GCATGATGGAATTTCGGCTCCCTACTTGGCATCTGCCTAATGACACAAATCGTAACAGGA
CTTCTACTAGCCACACACTACACAGCAGACACAACCCTAGCCTTCTCATCCGTAGCCCAC
ACTTGCCGAAATGTCCAGTATGGTTGACTAATCCGCAACCTACACGCAAACGGAGCATCA
CTATTCTTCATCTGCATCTACCTTCACATTGGCCGAGGACTTTACTACGGCTCATACCTA
TACAAAGAAACCTGAAACACAGGCATCATTCTACTACTCACCCTCATAGCAACAGCCTTC
GTAGGCTATGTACTACCATGAGGACAAATATCCTTCTGAGGAGCTACAGTTATCACCAAC
CTATTTTCAGCAGTCCCGTACATCGGCCAAACCATCGTAGAATGAGCCTGAGGAGGTTTC
TCAGTAGATAACCCGACACTAACCCGATTTTTCGCCCTCCACTTCCTCCTCCCCTTTCTA
ATCATAGGCCTAACCCTAATTCATCTTACATTCCTCCACGAATCAGGCTCAAACAATCCC
CTAGGCATCGTATCAAACTGCGATAAAATTCCATTCCACCCCTACTTCTCCCTAAAAGAC
ATCCTAGGATTTACACTAGTACTAATTCCACTAATAACCCTATCCATGTTCTCACCCAAC
C
[129] 200_West
GCATGATGGAATTTCGGCTCCCTACTTGGCATCTGCCTAATGACACAAATCGTAACAGGA
CTTCTACTAGCCACACACTACACAGCAGACACAACCCTAGCCTTCTCATCCGTAGCCCAC
ACTTGCCGAAATGTCCAGTATGGTTGACTAATCCGCAACCTACACGCAAACGGAGCATCA
CTATTCTTCATCTGCATCTACCTTCACATTGGCCGAGGACTTTACTACGGCTCATACCTA
TACAAAGAAACCTGAAACACAGGCATCATTCTACTACTCACCCTCATAGCAACAGCCTTC
GTAGGCTATGTACTACCATGAGGACAAATATCCTTCTGAGGAGCTACAGTTATCACCAAC
CTATTTTCAGCAGTCCCGTACATCGGCCAAACCATCGTAGAATGAGCCTGAGGAGGTTTC
TCAGTAGATAACCCGACACTAACCCGATTTTTCGCCCTCCACTTCCTCCTCCCCTTTCTA
ATCATAGGCCTAACCCTAATTCATCTTACATTCCTCCACGAATCAGGCTCAAACAATCCC
CTAGGCATCGTATCAAACTGCGATAAAATTCCATTCCACCCCTACTTCTCCCTAAAAGAC
ATCCTAGGATTTACACTAGTACTAATTCCACTAATAACCCTATCCATGTTCTCACCCAAC
C
[130] 201_Austra
GCATGGTGAAATTTCGGCTCCCTACTTGGCATCTGCCTAATAACACAAATCGTAACAGGG
CTTCTACTAGCCACACACTACACAGCAGACACAACCCTAGCCTTCTCATCCGTAGCCCAC
ACTTGCCGAAATGTCCAATATGGTTGACTAATCCGCAATCTCCACGCAAACGGAGCATCA
CTATTCTTCATCTGCATCTACCTCCACATTGGCCGAGGACTTTACTACGGCTCATACCTA
TACAAAGAAACCTGAAACACAGGCATCATTCTACTACTCACCCTCATAGCAACAGCCTTC
GTAGGCTATGTCCTACCATGAGGACAAATATCCTTCTGAGGGGCTACAGTTATCACCAAC
CTATTTTCAGCAGTCCCCTACATCGGCCAAACCATCGTAGAATGAGCCTGAGGAGGTTTC
TCAGTAGATAACCCGACACTAACCCGATTCTTCGCCCTCCACTTCCTCCTCCCCTTTCTA
ATCATAGGCCTAACCCTAATTCATCTTACATTCCTCCACGAATCAGGCTCAAACAACCCC
CTAGGCATCGTATCAAACTGCGATAAAATTCCATTCCACCCCTACTTCTCCCTAAAAGAC
ATCCTAGGATTTACACTAGTACTAATTCCACTAATAACCCTATCCATGTTCTCACCCAAC
C
[131] 202_Austra
GCATGGTGAAATTTCGGCTCCCTACTTGGCATCTGCCTAATAACACAAATCGTAACAGGG
CTTCTACTAGCCACACACTACACAGCAGACACAACCCTAGCCTTCTCATCCGTAGCCCAC
ACTTGCCGAAATGTCCAATATGGTTGACTAATCCGCAATCTCCACGCAAACGGAGCATCA
CTATTCTTCATCTGCATCTACCTCCACATTGGCCGAGGACTTTACTACGGCTCATACCTA
TACAAAGAAACCTGAAACACAGGCATCATTCTACTACTCACCCTCATAGCAACAGCCTTC
GTAGGCTATGTCCTACCATGAGGACAAATATCCTTCTGAGGGGCTACAGTTATCACCAAC
CTATTTTCAGCAGTCCCCTACATCGGCCAAACCATCGTAGAATGAGCCTGAGGAGGTTTC
TCAGTAGATAACCCGACACTAACCCGATTCTTCGCCCTCCACTTCCTCCTCCCCTTTCTA
ATCATAGGCCTAACCCTAATTCATCTTACATTCCTCCACGAATCAGGCTCAAACAACCCC
CTAGGCATCGTATCAAACTGCGATAAAATTCCATTCCACCCCTACTTCTCCCTAAAAGAC
ATCCTAGGATTTACACTAGTACTAATTCCACTAATAACCCTATCCATGTTCTCACCCAAC
C
[132] 203_Austra
GCATGGTGAAATTTCGGCTCCCTACTTGGCATCTGCCTAATAACACAAATCGTAACAGGG
CTTCTACTAGCCACACACTACACAGCAGACACAACCCTAGCCTTCTCATCCGTAGCCCAC
ACTTGCCGAAATGTCCAATATGGTTGACTAATCCGCAATCTCCACGCAAACGGAGCATCA
CTATTCTTCATCTGCATCTACCTCCACATTGGCCGAGGACTTTACTACGGCTCATACCTA
TACAAAGAAACCTGAAACACAGGCATCATTCTACTACTCACCCTCATAGCAACAGCCTTC
GTAGGCTATGTCCTACCATGAGGACAAATATCCTTCTGAGGGGCTACAGTTATCACCAAC
CTATTTTCAGCAGTCCCCTACATCGGCCAAACCATCGTAGAATGAGCCTGAGGAGGTTTC
TCAGTAGATAACCCGACACTAACCCGATTCTTCGCCCTCCACTTCCTCCTCCCCTTTCTA
ATCATAGGCCTAACCCTAATTCATCTTACATTCCTCCACGAATCAGGCTCAAACAACCCC
CTAGGCATCGTATCAAACTGCGATAAAATTCCATTCCACCCCTACTTCTCCCTAAAAGAC
ATCCTAGGATTTACACTAGTACTAATTCCACTAATAACCCTATCCATGTTCTCACCCAAC
C
[133] 204_Austra
GCATGGTGAAATTTCGGCTCCCTACTTGGCATCTGCCTAATAACACAAATCGTAACAGGG
CTTCTACTAGCCACACACTACACAGCAGACACAACCCTAGCCTTCTCATCCGTAGCCCAC
ACTTGCCGAAATGTCCAATATGGTTGACTAATCCGCAATCTCCACGCAAACGGAGCATCA
CTATTCTTCATCTGCATCTACCTCCACATTGGCCGAGGACTTTACTACGGCTCATACCTA
TACAAAGAAACCTGAAACACAGGCATCATTCTACTACTCACCCTCATAGCAACAGCCTTC
GTAGGCTATGTCCTACCATGAGGACAAATATCCTTCTGAGGGGCTACAGTTATCACCAAC
CTATTTTCAGCAGTCCCCTACATCGGCCAAACCATCGTAGAATGAGCCTGAGGAGGTTTC
TCAGTAGATAACCCGACACTAACCCGATTCTTCGCCCTCCACTTCCTCCTCCCCTTTCTA
ATCATAGGCCTAACCCTAATTCATCTTACATTCCTCCACGAATCAGGCTCAAACAACCCC
CTAGGCATCGTATCAAACTGCGATAAAATTCCATTCCACCCCTACTTCTCCCTAAAAGAC
ATCCTAGGATTTACACTAGTACTAATTCCACTAATAACCCTATCCATGTTCTCACCCAAC
C
[134] 205_Austra
GCATGGTGAAATTTCGGCTCCCTACTCGGCATCTGCCTAATAACACAAATCGTAACAGGG
CTTCTACTAGCCACACACTACACAGCAGACACAACCCTAGCCTTCTCATCCGTAGCCCAC
ACTTGCCGAAATGTCCAATATGGTTGACTAATCCGCAATCTCCACGCAAACGGAGCATCA
CTATTCTTCATCTGCATCTACCTCCACATTGGCCGAGGACTTTACTACGGCTCATACCTA
TACAAAGAAACCTGAAACACAGGCATCATTCTACTACTCACCCTCATAGCAACAGCCTTC
GTAGGCTATGTCCTACCATGAGGACAAATATCCTTCTGAGGGGCTACAGTTATCACCAAC
CTATTTTCAGCAGTCCCCTACATCGGCCAAACCATCGTAGAATGAGCCTGAGGAGGTTTC
TCAGTAGATAACCCGACACTAACCCGATTCTTCGCCCTCCACTTCCTCCTCCCCTTTCTA
ATCATAGGCCTAACCCTAATTCATCTTACATTCCTCCACGAATCAGGCTCAAACAACCCC
CTAGGCATCGTATCAAACTGCGATAAAATTCCATTCCACCCCTACTTCTCCCTAAAAGAC
ATCCTAGGATTTACACTAGTACTAATTCCACTAATAACCCTATCCATGTTCTCACCCAAC
C
[135] 206_Austra
GCATGGTGAAATTTCGGCTCCCTACTTGGCATCTGCCTAATAACACAAATCGTAACAGGG
CTTCTACTAGCCACACACTACACAGCAGACACAACCCTAGCCTTCTCATCCGTAGCCCAC
ACTTGCCGAAATGTCCAATATGGTTGACTAATCCGCAATCTCCACGCAAACGGAGCATCA
CTATTCTTCATCTGCATCTACCTCCACATTGGCCGAGGACTTTACTACGGCTCATACCTA
TACAAAGAAACCTGAAACACAGGCATCATTCTACTACTCACCCTCATAGCAACAGCCTTC
GTAGGCTATGTCCTACCATGAGGACAAATATCCTTCTGAGGGGCTACAGTTATCACCAAC
CTATTTTCAGCAGTCCCCTACATCGGCCAAACCATCGTAGAATGAGCCTGAGGAGGTTTC
TCAGTAGATAACCCGACACTAACCCGATTCTTCGCCCTCCACTTCCTCCTCCCCTTTCTA
ATCATAGGCCTAACCCTAATTCATCTTACATTCCTCCACGAATCAGGCTCAAACAACCCC
CTAGGCATCGTATCAAACTGCGATAAAATTCCATTCCACCCCTACTTCTCCCTAAAAGAC
ATCCTAGGATTTACACTAGTACTAATTCCACTAATAACCCTATCCATGTTCTCACCCAAC
C
[136] 207_Austra
GCATGGTGAAATTTCGGCTCCCTACTTGGCATCTGCCTAATAACACAAATCGTAACAGGG
CTTCTACTAGCCACACACTACACAGCAGACACAACCCTAGCCTTCTCATCCGTAGCCCAC
ACTTGCCGAAATGTCCAATATGGTTGACTAATCCGCAATCTCCACGCAAACGGAGCATCA
CTATTCTTCATCTGCATCTACCTCCACATTGGCCGAGGACTTTACTACGGCTCATACCTA
TACAAAGAAACCTGAAACACAGGCATCATTCTACTACTCACCCTCATAGCAACAGCCTTC
GTAGGCTATGTCCTACCATGAGGACAAATATCCTTCTGAGGGGCTACAGTTATCACCAAC
CTATTTTCAGCAGTCCCCTACATCGGCCAAACCATCGTAGAATGAGCCTGAGGAGGTTTC
TCAGTAGATAACCCGACACTAACCCGATTCTTCGCCCTCCACTTCCTCCTCCCCTTTCTA
ATCATAGGCCTAACCCTAATTCATCTTACATTCCTCCACGAATCAGGCTCAAACAACCCC
CTAGGCATCGTATCAAACTGCGATAAAATTCCATTCCACCCCTACTTCTCCCTAAAAGAC
ATCCTAGGATTTACACTAGTACTAATTCCACTAATAACCCTATCCATGTTCTCACCCAAC
C
[137] 208_Austra
GCATGGTGAAATTTCGGCTCCCTACTCGGCATCTGCCTAATAACACAAATCGTAACAGGG
CTTCTACTAGCCACACACTACACAGCAGACACAACCCTAGCCTTCTCATCCGTAGCCCAC
ACTTGCCGAAATGTCCAATATGGTTGACTAATCCGCAATCTCCACGCAAACGGAGCATCA
CTATTCTTCATCTGCATCTACCTCCACATTGGCCGAGGACTTTACTACGGCTCATACCTA
TACAAAGAAACCTGAAACACAGGCATCATTCTACTACTCACCCTCATAGCAACAGCCTTC
GTAGGCTATGTCCTACCATGAGGACAAATATCCTTCTGAGGGGCTACAGTTATCACCAAC
CTATTTTCAGCAGTCCCCTACATCGGCCAAACCATCGTAGAATGAGCCTGAGGAGGTTTC
TCAGTAGATAACCCGACACTAACCCGATTCTTCGCCCTCCACTTCCTCCTCCCCTTTCTA
ATCATAGGCCTAACCCTAATTCATCTTACATTCCTCCACGAATCAGGCTCAAACAACCCC
CTAGGCATCGTATCAAACTGCGATAAAATTCCATTCCACCCCTACTTCTCCCTAAAAGAC
ATCCTAGGATTTACACTAGTACTAATTCCACTAATAACCCTATCCATGTTCTCACCCAAC
C
[138] 209_Austra
GCATGGTGAAATTTCGGCTCCCTACTTGGCATCTGCCTAATAACACAAATCGTAACAGGG
CTTCTACTAGCCACACACTACACAGCAGACACAACCCTAGCCTTCTCATCCGTAGCCCAC
ACTTGCCGAAATGTCCAATATGGTTGACTAATCCGCAATCTCCACGCAAACGGAGCATCA
CTATTCTTCATCTGCATCTACCTCCACATTGGCCGAGGACTTTACTACGGCTCATACCTA
TACAAAGAAACCTGAAACACAGGCATCATTCTACTACTCACCCTCATAGCAACAGCCTTC
GTAGGCTATGTCCTACCATGAGGACAAATATCCTTCTGAGGGGCTACAGTTATCACCAAC
CTATTTTCAGCAGTCCCCTACATCGGCCAAACCATCGTAGAATGAGCCTGAGGAGGTTTC
TCAGTAGATAACCCGACACTAACCCGATTCTTCGCCCTCCACTTCCTCCTCCCCTTTCTA
ATCATAGGCCTAACCCTAATTCATCTTACATTCCTCCACGAATCAGGCTCAAACAACCCC
CTAGGCATCGTATCAAACTGCGATAAAATTCCATTCCACCCCTACTTCTCCCTAAAAGAC
ATCCTAGGATTTACACTAGTACTAATTCCACTAATAACCCTATCCATGTTCTCACCCAAC
C
[139] 210_Portug
GCATGGTGGAATTTCGGCTCCCTACTTGGCATCTGCCTAATGACACAAATCGTAACAGGA
CTTCTACTAGCCACACACTACACAGCAGACACAACCCTAGCCTTCTCATCCGTAGCCCAC
ACTTGCCGAAATGTCCAATATGGTTGACTAATCCGCAATCTCCACGCAAACGGAGCATCA
CTATTCTTCATCTGCATCTACCTCCACATCGGCCGAGGACTTTACTACGGCTCATACCTG
TACAAAGAAACCTGAAACACAGGCATCATTCTACTACTCACCCTCATAGCAACAGCCTTC
GTAGGCTATGTCCTACCATGAGGACAAATATCCTTCTGAGGGGCTACAGTTATCACCAAT
CTATTTTCAGCAGTCCCCTACATCGGCCAAACCATCGTAGAATGAGCCTGAGGAGGTTTC
TCAGTAGATAACCCAACACTAACCCGATTTTTCGCCCTCCACTTCCTCCTCCCCTTTCTA
ATCATAGGCCTAACCCTAATTCATCTCACATTCCTCCACGAATCAGGCTCGAACAATCCC
CTAGGCATCGTATCAAACTGCGATAAAATTCCATTCCACCCCTACTTCTCCCTAAAAGAC
ATTCTAGGATTTACACTAGTACTAATTCCACTAATAACCCTATCCATGTTCTCACCCAAC
C
[140] 211_Portug
GCATGGTGGAATTTCGGCTCCCTACTTGGCATCTGCCTAATGACACAAATCGTAACAGGA
CTTCTACTAGCCACACACTACACAGCAGACACAACCCTAGCCTTCTCATCCGTAGCCCAC
ACTTGCCGAAATGTCCAATATGGTTGACTAATCCGCAATCTCCACGCAAACGGAGCATCA
CTATTCTTCATCTGCATCTACCTCCACATCGGCCGAGGACTTTACTACGGCTCATACCTG
TACAAAGAAACCTGAAACACAGGCATCATTCTACTACTCACCCTCATAGCAACAGCCTTC
GTAGGCTATGTCCTACCATGAGGACAAATATCCTTCTGAGGGGCTACAGTTATCACCAAT
CTATTTTCAGCAGTCCCCTACATCGGCCAAACCATCGTAGAATGAGCCTGAGGAGGTTTC
TCAGTAGATAACCCAACACTAACCCGATTTTTCGCCCTCCACTTCCTCCTCCCCTTTCTA
ATCATAGGCCTAACCCTAATTCATCTCACATTCCTCCACGAATCAGGCTCGAACAATCCC
CTAGGCATCGTATCAAACTGCGATAAAATTCCATTCCACCCCTACTTCTCCCTAAAAGAC
ATTCTAGGATTTACACTAGTACTAATTCCACTAATAACCCTATCCATGTTCTCACCCAAC
C
[141] 212_Portug
GCATGGTGGAATTTCGGCTCCCTACTTGGCATCTGCCTAATGACACAAATCGTAACAGGA
CTTCTACTAGCCACACACTACACAGCAGACACAACCCTAGCCTTCTCATCCGTAGCCCAC
ACTTGCCGAAATGTCCAATATGGTTGACTAATCCGCAATCTCCACGCAAACGGAGCATCA
CTATTCTTCATCTGCATCTACCTCCACATCGGCCGAGGACTTTACTACGGCTCATACCTG
TACAAAGAAACCTGAAACACAGGCATCATTCTACTACTCACCCTCATAGCAACAGCCTTC
GTAGGCTATGTCCTACCATGAGGACAAATATCCTTCTGAGGGGCTACAGTTATCACCAAT
CTATTTTCAGCAGTCCCCTACATCGGCCAAACCATCGTAGAATGAGCCTGAGGAGGTTTC
TCAGTAGATAACCCAACACTAACCCGATTTTTCGCCCTCCACTTCCTCCTCCCCTTTCTA
ATCATAGGCCTAACCCTAATTCATCTCACATTCCTCCACGAATCAGGCTCGAACAATCCC
CTAGGCATCGTATCAAACTGCGATAAAATTCCATTCCACCCCTACTTCTCCCTAAAAGAC
ATTCTAGGATTTACACTAGTACTAATTCCACTAATAACCCTATCCATGTTCTCACCCAAC
C
[142] 213_Portug
GCATGGTGGAATTTCGGCTCCCTACTTGGCATCTGCCTAATGACACAAATCGTAACAGGA
CTTCTACTAGCCACACACTACACAGCAGACACAACCCTAGCCTTCTCATCCGTAGCCCAC
ACTTGCCGAAATGTCCAATATGGTTGACTAATCCGCAATCTCCACGCAAACGGAGCATCA
CTATTCTTCATCTGCATCTACCTCCACATCGGCCGAGGACTTTACTACGGCTCATACCTG
TACAAAGAAACCTGAAACACAGGCATCATTCTACTACTCACCCTCATAGCAACAGCCTTC
GTAGGCTATGTCCTACCATGAGGACAAATATCCTTCTGAGGGGCTACAGTTATCACCAAT
CTATTTTCAGCAGTCCCCTACATCGGCCAAACCATCGTAGAATGAGCCTGAGGAGGTTTC
TCAGTAGATAACCCAACACTAACCCGATTTTTCGCCCTCCACTTCCTCCTCCCCTTTCTA
ATCATAGGCCTAACCCTAATTCATCTCACATTCCTCCACGAATCAGGCTCGAACAATCCC
CTAGGCATCGTATCAAACTGCGATAAAATTCCATTCCACCCCTACTTCTCCCTAAAAGAC
ATTCTAGGATTTACACTAGTACTAATTCCACTAATAACCCTATCCATGTTCTCACCCAAC
C
[143] 214_Portug
GCATGGTGGAATTTCGGCTCCCTACTTGGCATCTGCCTAATGACACAAATCGTAACAGGA
CTTCTACTAGCCACACACTACACAGCAGACACAACCCTAGCCTTCTCATCCGTAGCCCAC
ACTTGCCGAAATGTCCAATATGGTTGACTAATCCGCAATCTCCACGCAAACGGAGCATCA
CTATTCTTCATCTGCATCTACCTCCACATCGGCCGAGGACTTTACTACGGCTCATACCTG
TACAAAGAAACCTGAAACACAGGCATCATTCTACTACTCACCCTCATAGCAACAGCCTTC
GTAGGCTATGTCCTACCATGAGGACAAATATCCTTCTGAGGGGCTACAGTTATCACCAAT
CTATTTTCAGCAGTCCCCTACATCGGCCAAACCATCGTAGAATGAGCCTGAGGAGGTTTC
TCAGTAGATAACCCAACACTAACCCGATTTTTCGCCCTCCACTTCCTCCTCCCCTTTCTA
ATCATAGGCCTAACCCTAATTCATCTCACATTCCTCCACGAATCAGGCTCGAACAATCCC
CTAGGCATCGTATCAAACTGCGATAAAATTCCATTCCACCCCTACTTCTCCCTAAAAGAC
ATTCTAGGATTTACACTAGTACTAATTCCACTAATAACCCTATCCATGTTCTCACCCAAC
C
[144] 215_Portug
GCATGGTGGAATTTCGGCTCCCTACTTGGCATCTGCCTAATGACACAAATCGTAACAGGA
CTTCTACTAGCCACACACTACACAGCAGACACAACCCTAGCCTTCTCATCCGTAGCCCAC
ACTTGCCGAAATGTCCAATATGGTTGACTAATCCGCAATCTCCACGCAAACGGAGCATCA
CTATTCTTCATCTGCATCTACCTCCACATCGGCCGAGGACTTTACTACGGCTCATACCTG
TACAAAGAAACCTGAAACACAGGCATCATTCTACTACTCACCCTCATAGCAACAGCCTTC
GTAGGCTATGTCCTACCATGAGGACAAATATCCTTCTGAGGGGCTACAGTTATCACCAAT
CTATTTTCAGCAGTCCCCTACATCGGCCAAACCATCGTAGAATGAGCCTGAGGAGGTTTC
TCAGTAGATAACCCAACACTAACCCGATTTTTCGCCCTCCACTTCCTCCTCCCCTTTCTA
ATCATAGGCCTAACCCTAATTCATCTCACATTCCTCCACGAATCAGGCTCGAACAATCCC
CTAGGCATCGTATCAAACTGCGATAAAATTCCATTCCACCCCTACTTCTCCCTAAAAGAC
ATTCTAGGATTTACACTAGTACTAATTCCACTAATAACCCTATCCATGTTCTCACCCAAC
C
[145] 177_Sweden
GCATGGTGGAATTTCGGCTCCCTACTTGGCATCTGCCTAATGACACAAATCGTAACAGGA
CTTCTACTAGCCACACACTACACAGCAGACACAACCCTAGCCTTCTCATCCGTAGCCCAC
ACTTGCCGAAATGTCCAATATGGTTGACTAATCCGCAATCTCCACGCAAACGGAGCATCA
CTATTCTTCATCTGCATCTACCTCCACATCGGCCGAGGACTTTACTACGGCTCATACCTG
TACAAAGAAACCTGAAACACAGGCATCATTCTACTACTCACCCTCATAGCAACAGCCTTC
GTAGGCTATGTCCTACCATGAGGACAAATATCCTTCTGAGGGGCTACAGTTATCACCAAT
CTATTTTCAGCAGTCCCCTACATCGGCCAAACCATCGTAGAGTGAGCCTGAGGAGGTTTC
TCAGTAGATAACCCAACACTAACCCGATTTTTCGCCCTCCACTTCCTCCTCCCCTTTCTA
ATCATAGGCCTAACCCTAATTCATCTCACATTCCTCCACGAATCAGGCTCGAACAATCCC
CTAGGCATCGTATCAAACTGCGATAAAATTCCATTCCACCCCTACTTCTCCCTAAAAGAC
ATTCTAGGATTTACACTAGTACTAATTCCACTAATAACCCTATCCATGTTCTCACCCAAC
C
[146] 178_Japan
GCATGGTGGAATTTCGGCTCCCTACTTGGCATCTGCCTAATGACACAAATCGTAACAGGA
CTTCTACTAGCCACACACTACACAGCAGACACAACCCTAGCCTTCTCATCCGTAGCCCAC
ACTTGCCGAAATGTCCAATATGGTTGACTAATCCGCAATCTCCACGCAAACGGAGCATCA
CTATTCTTCATCTGCATCTACCTCCACATTGGCCGAGGACTTTACTACGGCTCATACCTA
TACAAAGAAACCTGAAACACAGGCATCATCCTACTACTCACCCTCATAGCAACAGCCTTC
GTAGGCTATGTCCTACCATGAGGGCAAATATCCTTCTGAGGGGCTACAGTTATCACCAAC
CTATTTTCAGCAATCCCCTACATCGGCCAAACCATCGTAGAATGAGCCTGGGGAGGTTTC
TCAGTAGATAACCCGACACTAACCCGATTTTTCGCCCTCCACTTCCTCCTCCCTTTTCTA
ATCATAGGCCTAACCCTAATTCATCTTACATTCCTCCACGAATCAGGCTCAAACAATCCC
CTAGGCATCGTATCAAACTGCGATAAAATTCCATTCCACCCATACTTCTCCCTAAAAGAC
ATCCTAGGATTTACACTAGTACTAATTCCACTAATAACCCTATCCATGTTCTCACCCAAC
C
;
END;
