# Supplementary material for: Being cosmopolitan: evolutionary history and phylogeography of a specialized raptor, the Osprey Pandion haliaetus
Source: BMC Evol Biol. 2015 Nov 17;15:255. doi: 10.1186/s12862-015-0535-6 (PMC4650845; doi:10.1186/s12862-015-0535-6)
Supplement: Additional file 5: — Alignments used for each analysis: SI1 = cyt b (209 sequences, 1103 nucleotides); SI2 = ND2 (39 sequences, 1078 nucleotides); SI3 = cyt b+ND2 (38 sequences, 2037 nucleotides); SI4 = cyt b (19 haplotypes, 661 nucleotides); SI5 = cyt b+ND2 (14 haplotypes, 2037 nucleotides); SI6 = cyt b network (146 sequences, 661 nucleotides). Refer to the table in Additional file number 2 for matching. (ZIP 27 kb) [file 12862_2015_535_MOESM5_ESM.zip › SI4-cytbhap23_19ph661.nxs]

#NEXUS
[saved by seaview on Wed Jan 28 18:05:17 2015]
BEGIN DATA;
  DIMENSIONS NTAX=23 NCHAR=661;
  FORMAT DATATYPE=DNA
  GAP=-
  ;
MATRIX
[1] Hamirostra
-----------------ATCCCTACTCGGACTCTGCCTCCTCACACAAATCCTAACCGGC
CTCCTACTAGCCATACACTACACCGCAGACACATCACTAGCCTTCTCATCCGTTGCTCAC
ACATGCCGAAACGTTCAATACGGCTGACTAATCCGCAACTTACATGCCAACGGCGCATCC
CTCTTCTTCATCTGCATCTACCTCCACATTGGCCGAGGACTATACTACGGCTCATACCTA
TACAAAGAAACCTGAAACACAGGAGTCATCCTACTCCTCACCCTCATAGCAACTGCTTTT
GTAGGCTATGTACTACCGTGAGGACAGATATCCTTCTGAGGGGCTACAGTCATCACCAAC
CTGTTCTCAGCTATCCCATACATCGGACAGACACTAGTAGAATGAGCCTGAGGGGGCTTC
TCAGTAGACAACCCAACACTCACCCGATTCTTCGCCCTGCACTTCCTACTCCCATTCCTA
ATCGCAGGTCTAACCTTAGTCCACCTTACTTTCCTCCACGAATCCGGCTCAAACAATCCG
CTAGGCATCTTATCAGACTGTGACAAAATCCCATTCCACCCATACTTCTCCCTAAAAGAC
ACCCTAGGATTTATTCTCATGCTACTCCCACTAACCACCTTAGCCCTATTCTCCCCAAAC
T
[2] Leptodon_c
--------------------------------------ACTCACACAAATCTTAACTGGA
CTCCTATTAGCTATACACTACACCGCAGACACCACACTAGCCTTTTCATCCGTTGCCCAC
ACATGCCGAAACGTACAATACGGCTGACTAATCCGCAACTTACACGCTAATGGAGCCTCA
TTCTTCTTCATCTGCATCTACCTACACATCGGTCGAGGGCTCTACTACGGCTCTTACCTA
TACAAAGAAACCTGAAACACAGGAGTTATTCTCCTACTTACCCTTATAGCAACCGCTTTC
GTAGGTTATGTACTACCATGAGGGCAAATATCCTTCTGAGGCGCTACAGTTATCACCAAC
CTATTTTCAGCTATCCCATACATCGGACAAACCCTTGTAGAATGGACCTGAGGGGGATTT
TCAGTAGATAACCCAACACTCACACGATTCTTTGCCTTACACTTCTTACTCCCGTTTTTA
ATCGCTGGCCTCACCCTAATCCATCTTACCTTTCTCCACGAATCCGGCTCAAACAACCCC
CTAGGTATTGTACCAAACTGTGACAAAATCCCATTCCACCCTTACTTCACTCTAAAAGAT
ATCCTAGGATTCATGCTAATATTACTCCCACTAATAACCCTAACCCTGTTTTCCCCCAAC
C
[3] Aquila_rap
----------------------------GAATCTGCCTACTAACACAAATTCTAACCGGT
CTCCTACTAGCCATACATTACACTGCAGACACCACTCTAGCCTTCTCGTCCGTCGCCCAC
ACATGCCGAAACGTACAGTATGGCTGACTAATCCGCAACCTACATGCCAACGGAGCATCC
TTCTTCTTCATCTGTATCTACCTACACATCGGCCGAGGACTTTACTACGGCTCATACCTA
TACAAAGAAACCTGAAACACAGGAATCATTCTCCTACTTACACTCATAGCAACCGCCTTT
GTAGGTTATGTCCTTCCATGAGGACAAATATCCTTCTGAGGGGCCACAGTCATCACCAAC
CTATTCTCAGCAGTCCCATACATCGGACAGACCCTTGTAGAATGAGCCTGAGGCGGATTC
TCCGTAGACAACCCTACCCTTACTCGCTTCTTCGCCCTGCACTTCCTACTTCCATTCCTC
ATCGCAAGTCTTACCCTAATCCACCTTACCTTCCTACATGAGTCTGGATCAAACAATCCT
CTAGGAATTATCTCAAACTGTGACAAAATCCCATTCCATCCATACTTCTCCTTAAAAGAC
ATTCTAGGATTTGTACTAATACTACTCCCACTAACAACTCTAGCCCTATTCTCACCTAAT
C
[4] Haliaeetus
------------------------------ATCTGCCTACTAACACAAATTCTGACCGGC
CTCCTGCTAGCAACACACTATACCGCAGATACCTCCCTAGCTTTTTCATCCGTAGCCCAT
ACATGTCGAAACGTACAGTATGGCTGACTAATCCGCAACCTACATGCCAACGGAGCATCT
TTCTTTTTCATCTGTATTTACCTACACATTGGCCGAGGGCTATATTATGGCTCATACCTA
TATAAAGAAACCTGAAACACAGGAATCATTCTATTACTCACCCTCATGGCAACTGCCTTC
GTAGGCTACGTACTTCCATGAGGCCAGATATCCTTCTGAGGAGCCACAGTCATTACCAAT
TTATTCTCAGCCATCCCATACATCGGACAAACCATCGTAGAATGAGCCTGAGGAGGATTT
TCCGTAGACAATCCCACCCTCACTCGATTCTTTGCCCTACACTTCCTACTCCCATTTCTA
ATCGCAGGCTTCACCCTAATCCACCTTACCTTCCTCCACGAATCCGGTTCAAACAACCCC
CTAGGCATCATCTCAAACTGTGACAAAATTCCATTCCACCCATACTTCTCCCTAAAAGAT
ATCCTAGGATTTACACTAATGCTGCTCCCACTAATAACCTTAGCCCTATTCTCACCTAAC
T
[5] _
GCATGATGGAATTTCGGCTCCCTACTTGGCATCTGCCTAATGACACAAATCGTAACAGGA
CTTCTACTAGCCACACACTACACAGCAGACACAACCCTAGCCTTCTCATCCGTAGCCCAC
ACTTGCCGAAATGTCCAATATGGTTGACTAATCCGCAATCTCCACGCAAACGGAGCATCA
CTATTCTTCATCTGCATCTACCTCCACATCGGCCGAGGACTTTACTACGGCTCATACCTG
TACAAAGAAACCTGAAACACAGGCATCATTCTACTACTCACCCTCATAGCAACAGCCTTC
GTAGGCTATGTCCTACCATGAGGACAAATATCCTTCTGAGGGGCTACAGTTATCACCAAT
CTATTTTCAGCAGTCCCCTACATCGGCCAAACCATCGTAGAGTGAGCCTGAGGAGGTTTC
TCAGTAGATAACCCAACACTAACCCGATTTTTCGCCCTCCACTTCCTCCTCCCCTTTCTA
ATCATAGGCCTAACCCTAATTCATCTCACATTCCTCCACGAATCAGGCTCGAACAATCCC
CTAGGCATCGTATCAAACTGCGATAAAATTCCATTCCACCCCTACTTCTCCCTAAAAGAC
ATTCTAGGATTTACACTAGTACTAATTCCACTAATAACCCTATCCATGTTCTCACCCAAC
C
[6] 55_
GCATGGTGGAATTTCGGCTCCCTACTTGGCATCTGCCTAATGACACAAATCGTAACAGGA
CTTCTACTAGCCACACACTACACAGCAGACACAACCCTAGCCTTCTCATCCGTAGCCCAC
ACTTGCCGAAATGTCCAATATGGTTGACTAATCCGCAATCTCCACGCAAACGGAGCATCA
CTATTCTTCATCTGCATCTACCTCCACATCGGCCGAGGACTTTACTACGGCTCATACCTG
TACAAAGAAACCTGAAACACAGGCATCATTCTACTACTCACCCTCATAGCAACAGCCTTC
GTAGGCTATGTCCTACCATGAGGACAAATATCCTTCTGAGGGGCTACAGTTATCACCAAT
CTATTTTCAGCAGTCCCCTACATCGGCCAAACCATCGTAGAATGAGCCTGAGGAGGTTTC
TCAGTAGATAACCCAACACTAACCCGATTTTTCGCCCTCCACTTCCTCCTCCCCTTTCTA
ATCATAGGCCTAACCCTAATTCATCTCACATTCCTCCACGAATCAGGCTCGAACAATCCC
CTAGGCATCGTATCAAACTGCGATAAAATTCCATTCCACCCCTACTTCTCCCTAAAAGAC
ATTCTAGGATTTACACTAGTACTAATTCCACTAATAACCCTATCCATATTCTCACCCAAC
C
[7] 43_
GCATGGTGGAATTTCGGCTCCCTACTTGGCATCTGCCTAATGACACAAATCGTAACAGGA
CTTCTACTAGCCACACACTACACAGCAGACACAACCCTAGCCTTCTCATCCGTAGCCCAC
ACTTGCCGAAATGTCCAATATGGTTGACTAATCCGCAATCTCCACGCAAACGGAGCATCA
CTATTCTTCATCTGCATCTACCTCCACATCGGCCGAGGACTTTACTACGGCTCATACCTG
TACAAAGAAACCTGAAACACAGGCATCATTCTACTACTCACCCTCATGGCAACAGCCTTC
GTAGGCTATGTCCTACCATGAGGACAAATATCCTTCTGAGGGGCTACAGTTATCACCAAT
CTATTTTCAGCAGTCCCCTACATCGGCCAAACCATCGTAGAATGAGCCTGAGGAGGTTTC
TCAGTAGATAACCCAACACTAACCCGATTTTTCGCCCTCCACTTCCTCCTCCCCTTTCTA
ATCATAGGCCTAACCCTAATTCATCTCACATTCCTCCACGAATCAGGCTCGAACAATCCC
CTAGGCATCGTATCAAACTGCGATAAAATTCCATTCCACCCCTACTTCTCCCTAAAAGAC
ATTCTAGGATTTACACTAGTACTAATTCCACTAATAACCCTATCCATGTTCTCACCCAAC
C
[8] 1_
GCATGGTGGAATTTCGGCTCCCTACTTGGCATCTGCCTAATGACACAAATCGTAACAGGA
CTTCTACTAGCCACACACTACACAGCAGACACAACCCTAGCCTTCTCATCCGTAGCCCAC
ACTTGCCGAAATGTCCAATATGGTTGACTAATCCGCAATCTCCACGCAAACGGAGCATCA
CTATTCTTCATCTGCATCTACCTCCACATCGGCCGAGGACTTTACTACGGCTCATACCTG
TACAAAGAAACCTGAAACACAGGCATCATTCTACTACTCACCCTCATAGCAACAGCCTTC
GTAGGCTATGTCCTACCATGAGGACAAATATCCTTCTGAGGGGCTACAGTTATCACCAAT
CTATTTTCAGCAGTCCCCTACATCGGCCAAACCATCGTAGAGTGAGCCTGAGGAGGTTTC
TCAGTAGATAACCCAACACTAACCCGATTTTTCGCCCTCCACTTCCTCCTCCCCTTTCTA
ATCATAGGCCTAACCCTAATTCATCTCACATTCCTCCACGAATCAGGCTCGAACAATCCC
CTAGGCATCGTATCAAACTGCGATAAAATTCCATTCCACCCCTACTTCTCCCTAAAAGAC
ATTCTAGGATTTACACTAGTACTAATTCCACTAATAACCCTATCCATGTTCTCACCCAAC
C
[9] 13_
GCATGGTGGAATTTCGGCTCCCTACTTGGCATCTGCCTAATGACACAAATCGTAACAGGA
CTTCTACTAGCCACACACTACACAGCAGACACAACCCTAGCCTTCTCATCCGTAGCCCAC
ACTTGCCGAAATGTCCAATATGGTTGACTAATCCGCAATCTCCACGCAAACGGAGCATCA
CTATTCTTCATCTGCATCTACCTCCACATCGGCCGAGGACTTTACTACGGCTCATACCTG
TACAAAGAAACCTGAAACACAGGCATCATTCTACTACTCACCCTCATAGCAACAGCCTTC
GTAGGCTATGTCCTACCATGAGGACAAATATCCTTCTGAGGGGCTACAGTTATCACCAAT
CTATTTTCAGCAGTCCCCTACATCGGCCAAACCATCGTAGAATGAGCCTGAGGAGGTTTC
TCAGTAGATAACCCAACACTAACCCGATTTTTCGCCCTCCACTTCCTCCTCCCCTTTCTA
ATCATAGGCCTAACCCTAATTCATCTCACATTCCTCCACGAATCAGGCTCGAACAATCCC
CTAGGCATCGTATCAAACTGCGATAAAATTCCATTCCACCCCTACTTCTCCCTAAAAGAC
ATTCTAGGATTTACACTAGTACTAATTCCACTAATAACCCTATCCATGTTCTCACCCAAC
C
[10] 132_
GCATGGTGGAATTTCGGCTCCCTACTTGGCATCTGCCTAATGACACAAATCGTAACAGGA
CTTNTACTAGCCACACACTACACAGCAGACACAACCCTAGCCTTCTCATCCGTAGCCCAC
ACTTGCCGAAATGTCCAATATGGTTGACTAATCCGCAATCTCCACGCAAACGGAGCATCA
CTATTCTTCATCTGCATCTACCTCCACATCGGCCGAGGACTTTACTACGGCTCATACCTG
TACAAAGAAACCTGAAACACAGGCATCATTCTACTACTCACCCTCATAGCAACAGCCTTC
GTAGGCTATGTCCTACCATGAGGACAAATATCCTTCTGAGGGGCTACAGTTATCACCAAT
CTATTTTCAGCAGTCCCCTACATCGGCCAAACCATCGTAGAATGAGCCTGAGGAGGTTTC
TCAGTAGATAACCCAACACTAACCCGATTTTTCGCCCTCCACTTCCTCCTCCCCTTTCTA
ATCATAGGCCTAACCCTAATTCATCTCACATTCCTCCACGAATCAGGCTCAAACAATCCC
CTAGGCATCGTATCAAACTGCGATAAAATTCCATTCCACCCCTACTTCTCCCTAAAAGAC
ATTCTAGGATTTACACTAGTACTAATTCCACTAATAACCCTATCCATGTTCTCACCCAAC
C
[11] 31_
GCATGGTGGAATTTCGGCTCCCTACTTGGCATCTGCCTAATGACACAAATCGTAACAGGA
CTTCTACTAGCCACACACTACACAGCAGACACAACCCTAGCCTTCTCATCCGTAGCCCAC
ACTTGCCGAAATGTCCAATATGGTTGACTAATCCGCAATCTCCACGCAAACGGAGCATCA
CTATTCTTCATCTGCATCTACCTCCACATCGGCCGAGGACTTTACTACGGCTCATACCTG
TACAAAGAAACCTGAAACACAGGCATCATTCTACTACTCACCCTCATAGCAACAGCCTTC
GTAGGCTATGTCCTACCATGAGGACAAATATCCTTCTGAGGGGCTACAGTTATCACCAAT
CTATTTTCAACAGTCCCCTACATCGGCCAAACCATCGTAGAGTGAGCCTGAGGAGGTTTC
TCAGTAGATAACCCAACACTAACCCGATTTTTCGCCCTCCACTTCCTCCTCCCCTTTCTA
ATCATAGGCCTAACCCTAATTCATCTCACATTCCTCCACGAATCAGGCTCGAACAATCCC
CTAGGCATCGTATCAAACTGCGATAAAATTCCATTCCACCCCTACTTCTCCCTAAAAGAC
ATTCTAGGATTTACACTAGTACTAATTCCACTAATAACCCTATCCATGTTCTCACCCAAC
C
[12] 183_
GCATGGTGGAATTTCGGCTCCCTACTTGGCATCTGCCTAATGACACAAATCGTAACAGGA
CTTCTACTAGCCACACACTACACAGCAGACACAACCCTAGCCTTCTCATCCGTAGCCCAC
ACTTGCCGAAATGTCCAATATGGTTGACTAATCCGCAATCTCCACGCAAACGGAGCATCA
CTATTCTTCATCTGCATCTACCTCCACATCGGCCGAGGACTTTACTACGGCTCATACCTG
TACAAAGAAACCTGAAACACAGGCATCATTCTACTACTCACCCTCATAGCAACAGCCTTC
GTAGGCTATGTCCTACCATGAGGACAAATATCCTTCTGAGGGGCTACAGTTATCACCAAC
CTATTTTCAGCAGTCCCCTACATCGGCCAAACCATCGTAGAGTGAGCCTGAGGAGGTTTC
TCAGTAGATAACCCAACACTAACCCGATTTTTCGCCCTCCACTTCCTCCTCCCCTTTCTA
ATCATAGGCCTAACCCTAATTCATCTCACATTCCTCCACGAATCAGGCTCGAACAATCCC
CTAGGCATCGTATCAAACTGCGATAAAATTCCATTCCACCCCTACTTCTCCCTAAAAGAC
ATTCTAGGATTTACACTAGTACTAATTCCACTAATAACCCTATCCATGTTCTCACCCAAC
C
[13] 196_
GCATGGTGGAATTTCGGCTCCCTACTTGGCATCTGCCTAATGACACAAATCGTAACAGGA
CTTCTACTAGCCACACACTACACAGCAGACACAACCCTAGCCTTCTCATCCGTAGCCCAC
ACTTGCCGAAATGTCCAATATGGTTGACTAATCCGCAATCTCCACGCAAACGGAGCATCA
CTATTCTTCATCTGCATCTACCTCCACATCGGCCGAGGACTTTACTACGGCTCATACCTG
TACAAAGAAACCTGAAACACAGGCATCATTCTACTACTCACCCTCATAGCAACAGCCTTC
GTAGGCTATGTCCTACCATGAGGACAAATATCCTTCTGAGGGGCTACAGTTATCACCAAT
CTATTTTCAGCAGTCCCCTACATCGGCCAAACCATCGTAGAATGAGCCTGAGGAGGTTTC
TCAGTAGATAACCCAACACTAACCCGATTTTTCGCCCTCCACTTCCTCCTCCCCTTTCTA
ATCATAGGCCTAACCCTAATTCATCTCACATTCCTCCACGAATCAGGCTCAAACAATCCC
CTAGGCATCGTATCAAACTGCGATAAAATTCCATTCCACCCCTACTTCTCCCTAAAAGAC
ATTCTAGGATTTACACTAATACTAATTCCACTAATAACCCTATCCATGTTCTCACCCAAC
C
[14] 178_
GCATGGTGGAATTTCGGCTCCCTACTTGGCATCTGCCTAATGACACAAATCGTAACAGGA
CTTCTACTAGCCACACACTACACAGCAGACACAACCCTAGCCTTCTCATCCGTAGCCCAC
ACTTGCCGAAATGTCCAATATGGTTGACTAATCCGCAATCTCCACGCAAACGGAGCATCA
CTATTCTTCATCTGCATCTACCTCCACATTGGCCGAGGACTTTACTACGGCTCATACCTA
TACAAAGAAACCTGAAACACAGGCATCATCCTACTACTCACCCTCATAGCAACAGCCTTC
GTAGGCTATGTCCTACCATGAGGGCAAATATCCTTCTGAGGGGCTACAGTTATCACCAAC
CTATTTTCAGCAATCCCCTACATCGGCCAAACCATCGTAGAATGAGCCTGGGGAGGTTTC
TCAGTAGATAACCCGACACTAACCCGATTTTTCGCCCTCCACTTCCTCCTCCCTTTTCTA
ATCATAGGCCTAACCCTAATTCATCTTACATTCCTCCACGAATCAGGCTCAAACAATCCC
CTAGGCATCGTATCAAACTGCGATAAAATTCCATTCCACCCATACTTCTCCCTAAAAGAC
ATCCTAGGATTTACACTAGTACTAATTCCACTAATAACCCTATCCATGTTCTCACCCAAC
C
[15] 176_
GCATGGTGGAATTTCGGCTCCCTACTTGGCATCTGCCTAATGACACAAATCGTAACAGGA
CTTCTACTAGCCACACACTACACAGCAGACACAACCCTAGCCTTCTCATCCGTAGCCCAC
ACTTGCCGAAATGTCCAATATGGTTGACTAATCCGCAATCTCCACGCAAACGGAGCATCA
CTATTCTTCATCTGCATCTACCTCCACATTGGCCGAGGACTTTACTACGGCTCATACCTA
TACAAAGAAACCTGAAACACAGGCATCATCCTACTACTCACCCTCATAGCAACAGCCTTC
GTAGGCTATGTCCTACCATGAGGGCAAATATCCTTCTGAGGGGCTACAGTTATCACCAAC
CTATTTTCAGCAATCCCCTACATCGGCCAAACCATCGTAGAATGAGCCTGAGGAGGTTTC
TCAGTAGATAACCCGACACTAACCCGATTTTTCGCCCTCCACTTCCTCCTCCCTTTTCTA
ATCATAGGCCTAACCCTAATTCATCTTACATTCCTCCACGAATCAGGCTCAAACAATCCC
CTAGGCATCGTATCAAACTGCGATAAAATTCCATTCCACCCATACTTCTCCCTAAAAGAC
ATCCTAGGATTTACACTAGTACTAATTCCACTAATAACCCTATCCATGTTCTCACCCAAC
C
[16] 174_
GCATGGTGGAATTTCGGCTCCCTACTTGGCATCTGCCTAATGACACAAATCGTAACAGGC
CTTCTACTAGCCACACACTACACAGCAGACACAACCCTAGCCTTCTCATCCGTAGCCCAC
ACTTGCCGAAATGTCCAATATGGTTGACTAATCCGCAATCTCCACGCAAACGGAGCATCA
CTATTCTTCATCTGCATCTACCTCCACATTGGCCGAGGACTTTACTACGGCTCATACCTA
TACAAAGAAACCTGAAACACAGGCATCATCCTACTACTCACCCTCATAGCAACAGCCTTC
GTAGGCTATGTCCTACCATGAGGGCAAATATCCTTCTGAGGGGCTACAGTTATCACCAAC
CTATTTTCAGCAATCCCCTACATCGGCCAAACCATCGTAGAATGAGCCTGAGGAGGTTTC
TCAGTAGATAACCCGACACTAACCCGATTTTTCGCCCTCCACTTCCTCCTCCCTTTTCTA
ATCATAGGCCTAACCCTAATTCATCTTACATTCCTCCACGAATCAGGCTCAAACAATCCC
CTAGGCATCGTATCAAACTGCGATAAAATTCCATTCCACCCATACTTCTCCCTAAAAGAC
ATCCTAGGATTTACACTAGTACTAATTCCACTAATAACCCTATCCATGTTCTCACCCAAC
C
[17] A_
GCATGGTGAAATTTCGGCTCCCTACTTGGCATCTGCCTAATAACACAAATCGTAACAGGG
CTTCTACTAGCCACACACTACACAGCAGACACAACCCTAGCCTTCTCATCCGTAGCCCAC
ACTTGCCGAAATGTCCAATATGGTTGACTAATCCGCAATCTCCACGCAAACGGAGCATCA
CTATTCTTCATCTGCATCTACCTCCACATTGGCCGAGGACTTTACTACGGCTCATACCTA
TACAAAGAAACCTGAAACACAGGCATCATTCTACTACTCACCCTCATAGCAACAGCCTTC
GTAGGCTATGTCCTACCATGAGGACAAATATCCTTCTGAGGGGCTACAGTTATCACCAAC
CTATTTTCAGCAGTCCCCTACATCGGCCAAACCATCGTAGAATGAGCCTGAGGAGGTTTC
TCAGTAGATAACCCGACACTAACCCGATTCTTCGCCCTCCACTTCCTCCTCCCCTTTCTA
ATCATAGGCCTAACCCTAATTCATCTTACATTCCTCCACGAATCAGGCTCAAACAACCCC
CTAGGCATCGCATCAAACTGCGATAAAATTCCATTCCACCCCTACTTCTCCCTAAAAGAC
ATCCTAGGATTTACACTAGTACTAATTCCACTAATAACCCTATCCATGTTCTCACCCAAC
C
[18] 86_
GCATGGTGAAATTTCGGCTCCCTACTTGGCATCTGCCTAATAACACAAATCGTAACAGGG
CTTCTACTAGCCACACACTACACAGCAGACACAACCCTAGCCTTCTCATCCGTAGCCCAC
ACTTGCCGAAATGTCCAATATGGTTGACTAATCCGCAATCTCCACGCAAACGGAGCATCA
CTATTCTTCATCTGCATCTACCTCCACATTGGCCGAGGACTTTACTACGGCTCATACCTA
TACAAAGAAACCTGAAACACAGGCATCATTCTACTACTCACCCTCATAGCAACAGCCTTC
GTAGGCTATGTCCTACCATGAGGACAAATATCCTTCTGAGGGGCTACAGTTATCACCAAC
CTATTTTCAGCAGTCCCCTACATCGGCCAAACCATCGTAGAATGAGCCTGAGGAGGTTTC
TCAGTAGATAACCCGACACTAACCCGATTCTTCGCCCTCCACTTCCTCCTCCCCTTTCTA
ATCATAGGCCTAACCCTAATTCATCTTACATTCCTCCACGAATCAGGCTCAAACAACCCC
CTAGGCATCGTATCAAACTGCGATAAAATTCCATTCCACCCCTACTTCTCCCTAAAAGAC
ATCCTAGGATTTACACTAGTACTAATTCCACTAATAACCCTATCCATGTTCTCACCCAAC
C
[19] 94_
GCATGGNGAAATTTCGGCTCCCTACTCGGCATCTGCCTAATAACACAAATCGTAACAGGG
CTTCTACTAGCCACACACTACACAGCAGACACAACCCTAGCCTTCTCATCCGTAGCCCAC
ACTTGCCGAAATGTCCAATATGGTTGACTAATCCGCAATCTCCACGCAAACGGAGCATCA
CTATTCTTCATCTGCATCTACCTCCACATTGGCCGAGGACTTTACTACGGCTCATACCTA
TACAAAGAAACCTGAAACACAGGCATCATTCTACTACTCACCCTCATAGCAACAGCCTTC
GTAGGCTATGTCCTACCATGAGGACAAATATCCTTCTGAGGGGCTACAGTTATCACCAAC
CTATTTTCAGCAGTCCCCTACATCGGCCAAACCATCGTAGAATGAGCCTGAGGAGGTTTC
TCAGTAGATAACCCGACACTAACCCGATTCTTCGCCCTCCACTTCCTCCTCCCCTTTCTA
ATCATAGGCCTAACCCTAATTCATCTTACATTCCTCCACGAATCAGGCTCAAACAACCCC
CTAGGCATCGTATCAAACTGCGATAAAATTCCATTCCACCCCTACTTCTCCCTAAAAGAC
ATCCTAGGATTTACACTAGTACTAATTCCACTAATAACCCTATCCATGTTCTCACCCAAC
C
[20] 151_
GCATGATGGAATTTNGGCTCCCTACTTGGCATNTGCCTAATGACACAAATNGTAACAGGA
CTTCTACTAGCCACACACTACACAGCAGACACAACCCTAGCCTTCTCATCCGTAGCCCAC
ACTTGCCGAAATGTCCAGTATGGTTGACTAATCCGCAACCTACACGCAAACGGAGCATCA
CTATTCTTCATCTGCATCTACCTTCACATTGGCCGAGGACTTTACTACGGCTCATACCTA
TACAAAGAAACCTGAAACACAGGCATCATTCTACTACTCACCCTCATAGCAACAGCCTTC
GTAGGCTATGTACTACCATGAGGACAAATATCCTTCTGAGGAGCTACAGTTATCACCAAC
CTATTTTCAGCAGTCCCGTACATCGGCCAAACCATCGTAGAATGAGCCTGAGGAGGTTTC
TCAGTAGATAACCCGACACTAACCCGATTTTTCGCCCTCCACTTCCTCCTCCCCTTTCTA
ATCATAGGCCTAACCCTAATTCATCTTACATTCCTCCACGAATCAGGCTCAAACAATCCC
CTAGGCATCGTATCAAACTGCGATAAAATTCCATTCCACCCCTACTTCTCCCTAAAAGAC
ATCCTAGGATTTACACTAGTACTAATTCCACTAATAACCCTATCCATGTTCTCACCCAAC
C
[21] 219_
GCATGATGGAATTTCGGCTCCCTACTTGGCATCTGCCTAATGACACAAATCGTAACAGGA
CTTCTACTAGCCACACACTACACAGCAGACACAACCCTAGCCTTCTCATCCGTAGCCCAC
ACTTGCCGAAATGTCCAGTATGGTTGACTAATCCGCAACCTACACGCAAACGGAGCATCA
CTATTCTTCATCTGCATCTACCTTCACATTGGCCGAGGACTTTACTACGGCTCATACCTA
TACAAAGAAACCTGAAACACAGGCATCATTCTACTACTCACCCTCATAGCAACAGCCTTC
GTAGGCTATGTACTACCATGAGGACAAATATCCTTCTGAGGAGCTACAGTTATCACCAAC
CTATTTTCAGCAGTCCCGTACATCGGCCAAACCATCGTAGAATGAGCCTGAGGAGGTTTC
TCAGTAGATAACCCGACACTAACCCGATTTTTCGCCCTCCACTTCCTCCTCCCCTTTCTA
ATCATAGGCCTAACCCTAATTCATCTTACATTCCTCCACGAATCAGGCTCAAACAATCCC
CTAGGCATCGTATCAAACTGCGATAAAATTCCATTCCACCCCTACTTCTCCCTAAAAGAC
ATCCTAGGATTTACACTAGTACTAATTCCACTAATAACCCTATCTATGTTCTCACCCAAC
C
[22] 222_
GCATGATGGAATTTCGGCTCCCTACTTGGCATCTGCCTAATGACACAAATCGTAACAGGA
CTTCTACTAGCCACACACTACACAGCAGACACAACCCTAGCCTTCTCATCCGTAGCCCAC
ACTTGCCGAAATGTCCAGTATGGTTGACTAATCCGCAACCTACACGCAAACGGAGCATCA
CTATTCTTCATCTGCATCTACCTTCACATTGGCCGAGGACTTTACTACGGCTCATACCTA
TACAAAGAAACCTGAAACACAGGCATCATTCTACTACTCACCCTCATAGCAACAGCCTTC
GTAGGCTATGTACTACCATGAGGACAAATATCCTTCTGAGGAGCTACAGTTATCACCAAC
CTATTTTCAGCAGTCCCGTACATCGGCCAAACCATCGTAGAATGAGCCTGAGGAGGTTTC
TCAGTAGATAACCCGACACTAACCCGATTTTTCGCCCTCCACTTCCTCCTCCCCTTCCTA
ATCATAGGCCTAACCCTAATTCATCTTACATTCCTCCACGAATCATGCTCAAACAATCCC
CTAGGCATCGTATCAAACTGCGATAAAATTCCATTCCACCCCTACTTCTCCCTAAAAGAC
ATCCTAGGATTTACACTAGTACTAATTCCACTAATAACCCTATCCATGTTCTCACCCAAC
C
[23] 216_
GCATGATGGAATTTCGGCTCCCTACTTGGCATCTGCCTAATGACACAAATCGTAACAGGA
CTTCTACTAGCCACACACTACACAGCAGACACAACCCTAGCCTTCTCATCCGTAGCCCAC
ACTTGCCGAAATGTCCAGTATGGTTGACTAATCCGCAACCTACACGCAAACGGAGCATCA
CTATTCTTCATCTGCATCTACCTTCACATTGGCCGAGGACTTTACTACGGCTCATACCTA
TACAAAGAAACCTGAAACACAGGCATCATTCTACTACTCACCCTCATAGCAACAGCCTTC
GTAGGCTATGTACTACCATGAGGACAAATATCCTTCTGAGGAGCTACAGTTATCACCAAC
CTATTTTCAGCAGTCCCGTACATCGGCCAAACCATCGTAGAATGAGCCTGAGGAGGTTTC
TCAGTAGATAACCCGACACTAACCCGATTTTTCGCCCTCCACTTCCTCCTCCCCTTCCTA
ATCATAGGCCTAACCCTAATTCATCTTACATTCCTCCACGAATCAGGCTCAAACAATCCC
CTAGGCATCGTATCAAACTGCGATAAAATTCCATTCCACCCCTACTTCTCCCTAAAAGAC
ATCCTAGGATTTACACTAGTACTAATTCCACTAATAACCCTATCCATGTTCTCACCCAAC
C
;
END;
