# Supplementary material for: Being cosmopolitan: evolutionary history and phylogeography of a specialized raptor, the Osprey Pandion haliaetus
Source: BMC Evol Biol. 2015 Nov 17;15:255. doi: 10.1186/s12862-015-0535-6 (PMC4650845; doi:10.1186/s12862-015-0535-6)
Supplement: Additional file 5: — Alignments used for each analysis: SI1 = cyt b (209 sequences, 1103 nucleotides); SI2 = ND2 (39 sequences, 1078 nucleotides); SI3 = cyt b+ND2 (38 sequences, 2037 nucleotides); SI4 = cyt b (19 haplotypes, 661 nucleotides); SI5 = cyt b+ND2 (14 haplotypes, 2037 nucleotides); SI6 = cyt b network (146 sequences, 661 nucleotides). Refer to the table in Additional file number 2 for matching. (ZIP 27 kb) [file 12862_2015_535_MOESM5_ESM.zip › SI2-ND2_43_39ph1078.nxs]

#NEXUS
[saved by seaview on Wed Jan 28 19:33:39 2015]
BEGIN DATA;
  DIMENSIONS NTAX=43 NCHAR=1078;
  FORMAT DATATYPE=DNA
  GAP=-
  ;
MATRIX
[1] Hamirostra
---------ATGAGCCCACACACAAAACTACTCTCCACTTTAACTATAATCCTAGGCACA
ACTACTACAATCTCAAGCACCCACTGAGTAATAGCCTGAGTCGGATTAGAACTTAACACC
CTCGCCATCATCCCATTCATCTCAAAATCCCACCACCCTCGGGCTATCGAAGCCACAATC
AAATACTTCCTAGTACAAGCAACAGCCTCGGCCATTCTCCTATTCGCAAGCATAACAAAT
GCGTGAGCCACAGGACAATGAGATATTACCCAACTAACCCACCCCACATCCTCCCTACTA
ATAACAGTAGCAATTGCAATAAAACTGGGACTAGTACCATTCCACTTCTGATTCCCAGAA
GTACTGCAAGGCTCATCCCTAACCACTGCACTACTCCTATCTACAATAATGAAATTCCCT
CCAACTACTCTCCTACTCCTGACATCCCACACACTCAACCCAGTTCTAATAACTAGTATA
GCCCTAGCTTCAGTGGCCCTTGGTGGATGAATAGGCCTGAACCAAACGCAAACCCGAAAA
ATCTTAGCCTTCTCATCAATCTCCCACCTAGGCTGAATAACAGCCACCACCATCTATAAC
CCCAAACTCGCCCTCCTAACTTTCTACCTGTACACCCTAACAACCTCCACCGTATTCCTC
ACCCTCAGCTCAACCAAAGCCACAAAACTCACAACAATAATAACATCCTGAGCCAAAACC
CCCGCACTGAACACAGCCCTAATACTAGTTATACTCTCCCTGGCAGGACTTCCCCCACTA
ACAGGCTTCCTACCCAAGTGACTCATCATCCAAGAACTAACCAAACAAGAAATAGCCCCC
ACAGCTGCAATCATTACAACCTTATCACTCCTAGGATTATTTTTCTACCTCCGCCTTGCT
TACCACTCAACAATCACACTACCTCCAAACTCTGCAAACTATATAAAACAGTGGCACTTC
TCCAAGTCAACAAGCACCACAACCGCTACCCTCACAGCCCTATCAACACTCATTCTACCG
CTCTCCCCCCTAATCCTAACCACAATTTAG----------------------------
[2] Leptodonc
---------ATGAACCCCTATACAAAACTAATCTCCACTTTAAGCTTAGCCCTAGGCACA
ACCATCACAATTTCAAGTGCACACTGAATAATAGCTTGAATCGGACTAGAACTTAATACT
CTTGCTATTCTCCCATTCATCTCAAAATCCCATCACCCACGAGCCATCGAAGCCACAATC
AAATACTTCTTAGTTCAAGCAACAGCCTCAACCATTCTCCTCTTTTCAAGTATAACAAAC
GCATGAGCTACAGGACAATGAGACCTTACCCAATTAACCCACCCTACAGCATCCCTACTA
CTAACAGTAGCAATCGCAATAAAACTAGGCCTAGTACCATTCCATTTCTGATTCCCAGAA
GTACTACAAGGTTCCTCCCTAACCACCGCCCTGCTCCTATCTACAATAATAAAATTCCCT
CCAACTACTCTCTTACTCATGACATCCCATACACTCCACCCAACCCTACTAACCACTATA
GCCGTAGCCTCAGTAGCCCTTGGAGGATGAATAGGCCTAAACCAAACACAAACCCGAAAA
ATCCTTGCCTTCTCATCTATCGCCCACCTAGGATGAATAACTACCATTATCATCTATAAT
CCCAAACTTGCCCTACTAACTTTCTACCTATATATTCTAACAACATCCACCGTATTCCTC
ATCATCAACTCAACCAAGACTCTAAAATTAACAACACTAATAACATCTTGAACAAAATCA
CCCACATTAAACGTAACCCTTATACTTGTCCTACTCTCCCTAGCAGGACTACCTCCACTA
ACAGGCTTCCTGCCCAAATGACTTATCCTTCAAGAACTAACTAAACAAGAAATAACCACT
ACAGCCACAATCATTGCAATCCTCTCACTCCTAGGACTATTTTTTTACCTCCGCCTTGCG
TACCACTCAACAATCACGCTCCCTCCTAATTCCATAAACTACATAAAACAGTGGTACTTC
ACCAAATCAATAAACACCACAACCGCTACTCTCGCTACCCTATCAACACTTATCCTACCA
CTCTCCCCCTTAATCCTAGCCACTATCTAG----------------------------
[3] Aquilarap
---------ATGAACCCCCACACAAAACTACTCTCCTCCCTAAGCCTAATCCTAGGCACA
ACCATTACAATCTCAAGTACTCACTGAGTAATGGCCTGAACTGGATTAGAGCTCAACACG
CTCGCTATCATCCCATTCATTTCAAAATCCCACCACCCCCGAGCCATTGAAGCAACAATC
AAGTATTTCCTAGTACAAGCAACAGCCTCAGCCCTCCTTCTATTCTCAAGCATAACAAAT
GCATGATCTACTGGCCAATGAGATATCACACAACTAACCCACCCTACCTCCTCCCTATTA
CTGACAGTAGCAATTGCAATAAAACTAGGACTAGTACCCTTCCATTTCTGATTCCCAGAA
GTACTACAAGGCTCATCCCTAACTACCGCCCTACTTCTCTCTACAATAATAAAACTCCCC
CCAACGGCCCTCCTCTTCCTGACCTCCCACTCACTCAACCCAACATTACTAACCACCATA
GCCATCGCCTCCGTAGCCCTCGGAGGATGAATAGGTCTAAACCAAACACAACTCCGAAAA
ATCCTAGCCTTTTCATCCATCGCCCACCTAGGATGACTAACCGCAATCATCATCTACAAC
CCCGACCTCGCCCTACTAACCTTCTACCTATACATCCTAATAACCACCACTGTATTCCTC
ACCCTCAACTCAACTAAAACCCTAAAACTAGCAACACTAATAACGTCATGAACAAAATCC
CCCACACTAAACGCAACCCTCATACTAGTCCTACTCTCCCTAGCAGGACTTCCCCCACTA
ACAGGCTTCCTACCCAAATGACTTATCATCCAAGAGCTAACCAAACAAGAAATAGCTTCA
ACAGCCACAATCATTGCAATCCTCTCCCTCCTAGGACTATTCTTTTACCTCCGCCTCGCA
TATCACTCAACAATTACACTACCGCCCAACTCTACAAACCACATAAAACTATGGCACCTT
ACCAAACCAACAAATGCCACAATCGCCATCCTCGCTGCTCTATCAGTGTTAGCCTTACCA
CTCTCCCCCCTAATCCTGACTACCACCTAG----------------------------
[4] Haliaeetus
---------ATGAATCCCCACACAAAACTAATCTCATCCCTAAGCTTAATCCTCGGCACA
ACCATCACAATCTCAAGTACTCACTGAGCGATAGCCTGAACCGGATTAGAACTCAACACC
CTTGCCATCATCCCATTCATCTCAAAATCCCACCACCCTCGAGCTATCGAGGCCACAATT
AAATACTTCCTAGTACAAGCAACAGCCTCCACTCTTCTCCTATTCTCAAGCATAATAAAC
GCATGAGCTACGGGCCAATGAGATATCACCCAACTAACCCACCCTGCCTCCTCCCTACTC
CTAACAGTAGCAATTGCAATAAAACTTGGACTAGTGCCTTTTCACTTCTGGTTCCCAGAA
GTACTACAAGGCTCATCCCTAACTACCGCCCTGCTCCTCTCCACAACAATAAAATTCCCC
CCAGCTGTCCTCCTTTTCCTGACTACCCACTCGCTTAATCCAACACTACTAACCACCCTA
GCTATCGCCTCCGTAGCTCTTGGAGGATGAATAGGCTTAAACCAAACACAACTCCGAAAG
ATCCTAGCCTTTTCATCCATCGCCCACCTAGGATGGATAACCGCAGTAATCATCTACAGC
CCAAAACTCGCCCTTCTAACCTTCTACTTATATGTTCTAACAACCACCGCCGTATTCCTC
ACCCTCAATTCAACTAAAACCCTAAAACTAACAACACTAATAACATCCTGAACAAAATCC
CCCACACTAAATGCAACCCTCATGCTAGTCCTACTCTCCCTAGCAGGACTCCCCCCACTA
ACAGGTTTCCTACCCAAATGACTCATCATCCAGGAATTAACTAAACAAGAGATAGCCACA
ACAGCCACAATCCTCGCTACCCTCTCCCTTCTAGGATTATTCTTCTACCTTCGCCTCGCC
TACCATTCAACAATTACACTACCTCCAAACTCTACAAACCACATAAAGCACTGACACTTC
ATTAAGCCAACAAATACTACAACTGCTATCCTTGCCACCCTATCTACGCTAATTCTACCA
CTCTCCCCCCTAATCCTAACCGCCACCTAG----------------------------
[5] 1_France
-------------------ATGCAAAACTAATTATCTACATAACTCTAGCCCTAGGCACA
ACCATAACAATCTCTAGCAACCACTGAGTAATAGCCTGAGTCGGACTAGAACTCAACACC
CTCKCCATTATTCCCTTAATCTCAAAATCACATCACCCACGAGCTATTGAAGCAGCAATT
AAGTACTTCCTAGTGCAAGCAACCGCCTCTGCCATTCTCCTTTTTTCCAGCATAGCCAAT
GCATGADCATCAGGACAGTGAGACATCACCCAATTAACTCTCCCTACACCATCCATTTTC
CKAACAGCAGCAATTGCAAKAAAACTTGRCCWAKCTCCWTTTCAYTTCKRATTTCCARAA
STACTACAAGGTACAACTATAACCACKGCCCTACTCCWATCAACAGTAAKAAAATTCCCC
CCAATCACTATSCTCCTTCTCACCTCCAAYTCCCTAAACTCAACCCWAAWAACCACCCTA
SCCATCACATCTACRGCCATTGGGGGATGAATGGGCCTCAACCAAACACAAATTCGAAAG
ATTTTAGCATTTTCGTCCATTACTCACCTTGGATGAATAACCATTATCATTATTTACAAC
CCAAAACTATCTATACTGACATTCTACCTATATGTCATCACAACTACAACTGTATTCCTG
ACTTTCAACTCAACTAAGGCCATAACAATAACAACACTAATAACAACCTGAGCAAAATCC
CCCATACTAAACGCAACCCTAATACKAGTTCTACTCTCCCTAGCAGGCCTGCCCCCCCTA
ACAGGTTTCCTACCCAAATGACTCATTATCCAAGAACTAACCAAACAAGCAATAGCCCTA
ACCGCCACAATTATCGCCATACTCTCACTCCTAGGACTATTCTTCTACCTCCGCCTCACA
TACTACTCAACAATCACACTACCCCCCAACTCTACCAACTACATAAAACAATGACACCTC
ACCAAACTAACAACCACTTCAATCGCAATCCTCATAGCCCTATCAACCCTGCTACTGCCA
CWTCCCC---------------------------------------------------
[6] 14_Corsica
-------------------ATGCAAAACTAATTATCTACATAACTCTAGCCCTAGGCACA
ACCATAACAATCTCTAGCAACCACTGAGTAATAGCCTGAGTCGGACTAGAACTCAACACC
CTCGCCATTATTCCCTTAATCTCAAAATCACATCACCCACGAGCTATTGAAGCAGCAATT
AAGTACTTCCTAGTGCAAGCAACCGCCTCTGCCATTCTCCTTTTTTCCAGCATAGCCAAT
GCATGAGCATCAGGACAGTGAGACATCACCCAATTAACTCTCCCTACACCATCCATTTTC
CTAACAGCAGCAATTGCAATAAAACTTGGCCTAGCTCCATTTCACTTCTGATTTCCARAA
GTACTACAAGGTACAACTATAACCACTGCCCTACTCCTATCAACAGTAATAAAATTCCCC
CCAATCACTATCCTCCTTCTCACCTCCAACTCCCTAAACTCAACCCTAATAACCACCCTA
GCCATCACATCTACAGCCATTGGGGGATGAATGGGCCTCAACCAAACACAAATTCGAAAG
ATTTTAGCATTTTCGTCCATTACTCACCTTGGATGAATAACCATTATCATTATTTACAAC
CCAAAACTATCTATACTGACATTCTACCTATATGTCATCACAACTACAACTGTATTCCTG
ACTTTCAACTCAACTAAGGCCATAACAATAACAACACTAATAACAACCTGAGCAAAATCC
CCCATACTAAACGCAACCCTAATACTAGTTCTACTCTCCCTAGCAGGCCTGCCCCCCCTA
ACAGGTTTCCTACCCAAATGACTCATTATCCAAGAACTAACCAAACAAGCAATAGCCCTA
ACCGCCACAATTATCGCCATACTCTCACTCCTAGGACTATTCTTCTACCTCCGCCTCACA
TACTACTCAACAATCACACTACCCCCCAACTCTACCAACTACATAAAACAATGACACCTC
ACCAAACTAACAACCACTTCAATCGCAATCCTCATAGCCCTATCAACCCTGCTACTGCCA
CWTCCCCC--------------------------------------------------
[7] 19_Latvia
-------------------ATGCAAAACTAATTATCTACATAACTCTAGCCCTAGGCACA
ACCATAACAATCTCTAGCAACCACTGAGTAATAGCCTGAGTCGGACTAGAACTCAACACC
CTCGCCATTATTCCCTTAATCTCAAAATCACATCACCCACGAGCTATTGAAGCAGCAATT
AAGTACTTCCTAGTGCAAGCAACCGCCTCTGCCATTCTCCTTTTTTCCAGCATAGCCAAT
GCATGAGCATCAGGACAGTGAGACATCACCCAATTAACTCTCCCTACACCATCCATTTTC
CTAACAGCAGCAATTGCAATAAAACTTGGCCTAGCTCCATTTCACTTCTGATTTCCAGAA
GTACTACAAGGTACAACTATAACCACTGCCCTACTCCTATCAACAGTAATAAAATTCCCC
CCAATCACTATCCTCCTTCTCACCTCCAACTCCCTAAACTCAACCCTAATAACCACCCTA
GCCATCACATCTACAGCCATTGGGGGATGAATGGGCCTCAACCAAACACAAATTCGAAAG
ATCTTAGCATTTTCGTCCATTACTCACCTTGGATGAATAACCATTATCATTATTTACAAC
CCAAAACTATCTATACTGACATTCTACCTATATGTCATCACAACTACAACTGTATTCCTG
ACTTTCAACTCAACTAAGGCCATAACAATAACAACACTAATAACAACCTGAGCAAAATCC
CCCATACTAAACGCAACCCTAATACTAGTTCTACTCTCCCTAGCAGGCCTGCCCCCCCTA
ACAGGTTTCCTACCCAAATGACTCATTATCCAAGAACTAACCAAACAAGCAATAGCCCTA
ACCGCCACAATTATCGCCATACTCTCACTCCTAGGACTATTCTTCTACCTCCGCCTCACA
TACTACTCAACAATCACACTACCCCCCAACTCTACCAACTACATAAAACAATGACACCTC
ACCAAACTAACAACCACTTCAATCGCAATCCTCATAGCCCTATCAACC------------
----------------------------------------------------------
[8] 21_Latvia
-------------------ATGCAAAACTAATTATCTACATAACTCTAGCCCTAGGCACA
ACCATAACAATCTCTAGCAACCACTGAGTAATAGCCTGAGTCGGACTAGAACTCAACACC
CTCGCCATTATTCCCTTAATCTCAAAATCACATCACCCACGAGCTATTGAAGCAGCAATT
AAGTACTTCCTAGTGCAAGCAACCGCCTCTGCCATTCTCCTTTTTTCCAGCATAGCCAAT
GCATGAGCATCAGGACAGTGAGACATCACCCAATTAACTCTCCCTACACCATCCATTTTC
CTAACAGCAGCAATTGCAATAAAACTTGGCCTAGCTCCATTTCACTTCTGATTTCCAGAA
GTACTACAAGGTACAACTATAACCACTGCCCTACTCCTATCAACAGTAATAAAATTCCCC
CCAATCACTATCCTCCTTCTCACCTCCAACTCCCTAAACTCAACCCTAATAACCACCCTA
GCCATCACATCTACAGCCATTGGGGGATGAATGGGCCTCAACCAAACACAAATTCGAAAG
ATTTTAGCATTTTCGTCCATTACTCACCTTGGATGAATAACCATTATCATTATTTACAAC
CCAAAACTATCTATACTGACATTCTACCTATATGTCATCACAACTACAACTGTATTCCTG
ACTTTCAACTCAACTAAGGCCATAACAATAACAACACTAATAACAACCTGAGCAAAATCC
CCCATACTAAACGCAACCCTAATACTAGTTCTACTCTCCCTAGCAGGCCTGCCCCCCCTA
ACAGGTTTCCTACCCAAATGACTCATTATCCAAGAACTAACCAAACAAGCAATAGCCCTA
ACCGCCACAATTATCGCCATACTCTCACTCCTAGGACTATTCTTCTACCTCCGCCTCACA
TACTACTCAACAATCACACTACCCCCCAACTCTACCAACTACATAAAACAATGACACCTC
ACCAAACTAACAACCACTTCAATCGCAATCCTCATAGCCCTATCAACCCTGCTACTGCCA
CWTCCCCC--------------------------------------------------
[9] 22_Latvia
-------------------ATGCAAAACTAATTATCTACATAACTCTAGCCCTAGGCACA
ACCATAACAATCTCTAGCAACCACTGAGTAATAGCCTGAGTCGGACTAGAACTCAACACC
CTCGCCATTATTCCCTTAATCTCAAAATCACATCACCCACGAGCTATTGAAGCAGCAATT
AAGTACTTCCTAGTGCAAGCAACCGCCTCTGCCATTCTCCTTTTTTCCAGCATAGCCAAT
GCATGAGCATCAGGACAGTGAGACATCACCCAATTAACTCTCCCTACACCATCCATTTTC
CTAACAGCAGCAATTGCAATAAAACTTGGCCTAGCTCCATTTCACTTCTGATTTCCARAA
GTACTACAAGGTACAACTATAACCACTGCCCTACTCCTATCAACAGTAATAAAATTCCCC
CCAATCACTATCCTCCTTCTCACCTCCAACTCCCTAAACTCAACCCTAATAACCACCCTA
GCCATCACATCTACRGCCATTGGGGGATGAATGGGCCTCAACCAAACACAAATTCRAAAG
ATTTTAGCATTTTCGTCCATTACTCACCTTGGATGAATAACCATTATCATTATTTACAAC
CCAAAACTATCTATACTGACATTCTACCTATATGTCATCACAACTACAACTGTATTCCTG
ACTTTCAACTCAACTAAGGCCATAACAATAACAACACTAATAACAACCTGAGCAAAATCC
CCCATACTAAACGCAACCCTAATACTAGTTCTACTCTCCCTAGCAGGCCTGCCCCCCCTA
ACAGGTTTCCTACCCAAATGACTCATTATCCAAGAACTAACCAAACAAGCAATAGCCCTA
ACCGCCACAATTATCGCCATACTCTCACTCCTAGGACTATTCTTCTACCTCCGCCTCACA
TACTACTCAACAATCACACTACCCCCCAACTCTACCAACTACATAAAACAATGACACCTC
ACCAAACTAACAACCACTTCAATCGCAATCCTCATAGCCCTATCAACCCTGCTACTGCCA
CWTCCCCC--------------------------------------------------
[10] 24_Latvia
-------------------ATGCAAAACTAATTATCTACATAACTCTAGCCCTAGGCACA
ACCATAACAATCTCTAGCAACCACTGAGTAATAGCCTGAGTCGGACTAGAACTCAACACC
CTCGCCATTATTCCCTTAATCTCAAAATCACATCACCCACGAGCTATTGAAGCAGCAATT
AAGTACTTCCTAGTGCAAGCAACCGCCTCTGCCATTCTCCTTTTTTCCAGCATAGCCAAT
GCATGAGCATCAGGACAGTGAGACATCACCCAATTAACTCTCCCTACACCATCCATTTTC
CTAACAGCAGCAATTGCAATAAAACTTGGCCTAGCTCCATTTCACTTCTGATTTCCAGAA
GTACTACAAGGTACAACTATAACCACTGCCCTACTCCTATCAACAGTAATAAAATTCCCC
CCAATCACTATCCTCCTTCTCACCTCCAACTCCCTAAACTCAACCCTAATAACCACCCTA
GCCATCACATCTACAGCCATTGGGGGATGAATGGGCCTCAACCAAACACAAATTCGAAAG
ATCTTAGCATTTTCGTCCATTACTCACCTTGGATGAATAACCATTATCATTATTTACAAC
CCAAAACTATCTATACTGACATTCTACCTATATGTCATCACAACTACAACTGTATTCCTG
ACTTTCAACTCAACTAAGGCCATAACAATAACAACACTAATAACAACCTGAGCAAAATCC
CCCATACTAAACGCAACCCTAATACTAGTTCTACTCTCCCTAGCAGGCCTGCCCCCCCTA
ACAGGTTTCCTACCCAAATGACTCATTATCCAAGAACTAACCAAACAAGCAATAGCCCTA
ACCGCCACAATTATCGCCATACTCTCACTCCTAGGACTATTCTTCTACCTCCGCCTCACA
TACTACTCAACAATCACACTACCCCCCAACTCTACCAACTACATAAAACAATGACACCTC
ACCAAACTAACAACCACTTCAATCGCAATCCTCATAGCCCTATCAACCCTGCTACTGCCA
CT--------------------------------------------------------
[11] 26_Latvia
-------------------ATGCAAAACTAATTATCTACATAACTCTAGCCCTAGGCACA
ACCATAACAATCTCTAGCAACCACTGAGTAATAGCCTGAGTCGGACTAGAACTCAACACC
CTCGCCATTATTCCCTTAATCTCAAAATCACATCACCCACGAGCTATTGAAGCAGCAATT
AAGTACTTCCTAGTGCAAGCAACCGCCTCTGCCATTCTCCTTTTTTCCAGCATAGCCAAT
GCATGAGCATCAGGACAGTGAGACATCACCCAATTAACTCTCCCTACACCATCCATTTTC
CTAACAGCAGCAATTGCAATAAAACTTGGCCTAGCTCCATTTCACTTCTGATTTCCAGAA
GTACTACAAGGTACAACTATAACCACTGCCCTACTCCTATCAACAGTAATAAAATTCCCC
CCAATCACTATCCTCCTTCTCACCTCCAACTCCCTAAACTCAACCCTAATAACCACCCTA
GCCATCACATCTACAGCCATTGGGGGATGAATGGGCCTCAACCAAACACAAATTCGAAAG
ATTTTAGCATTTTCGTCCATTACTCACCTTGGATGAATAACCATTATCATTATTTACAAC
CCAAAACTATCTATACTGACATTCTACCTATATGTCATCACAACTACAACTGTATTCCTG
ACTTTCAACTCAACTAAGGCCATAACAATAACAACACTAATAACAACCTGAGCAAAATCC
CCCATACTAAACGCAACCCTAATACTAGTTCTACTCTCCCTAGCAGGCCTGCCCCCCCTA
ACAGGTTTCCTACCCAAATGACTCATTATCCAAGAACTAACCAAACAAGCAATAGCCCTA
ACCGCCACAATTATCGCCATACTCTCACTCCTAGGACTATTCTTCTACCTCCGCCTCACA
TACTACTCAACAATCACACTACCCCCCAACTCTACCAACTACATAAAACAATGACACCTC
ACCAAACTAACAACCACTTCAATCGCAATCCTCATAGCCCTATCAACCCTGCTACTGCCA
CWTCCCCCCTAA----------------------------------------------
[12] 36_France
-------------------ATGCAAAACTAATTATCTACATAACTCTAGCSCTAGGCACA
ACCATAWCAATCTCTAGCAACSACTGAGTARTAGCCTGAGWCGGACTAGAACTCARCACC
CTCKSCATTATTCCCTTAATCTCAAAATCACATCACCCACGAGCTATTGAAGCAGCAATT
AAGTACTTCCTAGTGCAAGCAACCGCCTCTGCCATTCTCCTTTTTTCCAGCATAGCCAAT
GCATGADCATCAGGACAGTGAGACATCACCCAATTAACTCTCCCTAMACCAWCCATTTWC
CKAACAGCAGCAWTTGCAAKAAAACTTGRCCWAKCTCSWTTTCAYTTCKRATTTCCARAA
STACYACARGGTACAWCTAWAACCACKGCCCWACTCCTATMAACAGTAAKAAAATTCCCC
CCAWTCACTATSCTCYTTCWCACCTCCAAYTCCYTAAACTCAAYCCTAAWAACCACCCTA
SCCATCACATCTACRGCCAKTGGGGGATGAATGGGCCTCAWCCAAACACAAATTCGAAAG
ATTTTASCATTTTCGTCCATTACTCACCTTGGATGAATAACCATTATCATTATTTACAAC
CCAAAACTATCTATACTGACATTCTACCTATATGTCATCACAACTACAACTGTATTCCTG
ACTTTCAACTCAACTAAGGCCATAACAATAACAACACTAATAACAACCTGAGCAAAATCC
CCCATACTAAACGCAACCCTAATACKAGTTCTACTCTCCCTAGCAGGCCTGCCCCCCCTA
ACAGGTTTCCKACCCAAATGACTCATTATCCARGAAYTAACCAAACAAGCAATAGCCCTA
ACCGCCACAATTATCGCCATACTCTCACTCCTDGGAGTWTTTTTTTWCCTYCGCCTCACA
TACTACTCRRCAATCACACTACSCCCCAACTCTACCAACTACATAAAACAATGRCACCTC
ACCAAACTAACAACCACTTCARTCGCAATCCTSRTAGCCCTATCAACCCTGCTACTGCCA
YWTCCCC---------------------------------------------------
[13] 37_Canary
-------------------ATGCAAAACTAATTATCTACATAACTCTAGCCCTAGGCACA
ACCATAACAATCTCTAGCAACCACTGAGTAATAGCCTGAGTCGGACTAGAACTCAACACC
CTCGCCATTATTCCCTTAATCTCAAAATCACATCACCCACGAGCTATTGAAGCAGCAATT
AAGTACTTCCTAGTGCAAGCAACCGCCTCTGCCATTCTCCTTTTTTCCAGCATAGCCAAT
GCATGAGCATCAGGACAGTGAGACATCACCCAATTAACTCTCCCTACACCATCCATTTTC
CTAACAGCAGCAATTGCAATAAAACTTGGCCTAGCTCCATTTCACTTCTGATTTCCAGAA
GTACTACAAGGTACAACTATAACCACTGCCCTACTCCTATCAACAGTAATAAAATTCCCC
CCAATCACTATCCTCCTTCTCACCTCCAACTCCCTAAACTCAACCCTAATAACCACCCTA
GCCATCACATCTACAGCCATTGGGGGATGAATGGGCCTCAACCAAACACAAATTCGAAAG
ATTTTAGCATTTTCGTCCATTACTCACCTTGGATGAATAACCATTATCATTATTTACAAC
CCAAAACTATCTATACTGACATTCTACCTATATGTCATCACAACTACAACTGTATTCCTG
ACTTTCAACTCAACTAAGGCCATAACAATAACAACACTAATAACAACCTGAGCAAAATCC
CCCATACTAAACGCAACCCTAATACTAGTTCTACTCTCCCTAGCAGGCCTGCCCCCCCTA
ACAGGTTTCCTACCCAAATGACTCATTATCCAAGAACTAACCAAACAAGCAATAGCCCTA
ACCGCCACAATTATCGCCATACTCTCACTCCTAGGACTATTCTTCTACCTCCGCCTCACA
TACTACTCAACAATCACACTACCCCCCAACTCTACCAACTACATAAAACAATGACACCTC
ACCAAACTAACAACCACTTCAATCGCAATCCTCATAGCCCTATCAACCCTGCTACTGCCA
CWTCCCCC--------------------------------------------------
[14] 39_Italy
-------------------ATGCAAAACTAATTATCTACATAACTCTAGCCCTAGGCACA
ACCATAACAATCTCTAGCAACCACTGAGTAATAGCCTGAGTCGGACTAGAACTCAACACC
CTCGCCATTATTCCCTTAATCTCAAAATCACATCACCCACGAGCTATTGAAGCAGCAATT
AAGTACTTCCTAGTGCAAGCAACCGCCTCTGCCATTCTCCTTTTTTCCAGCATAGCCAAT
GCATGAGCATCAGGACAGTGAGACATCACCCAATTAACTCTCCCTACACCATCCATTTTC
CTAACAGCAGCAATTGCAATAAAACTTGGCCTAGCTCCATTTCACTTCTGATTTCCARAA
GTACTACAAGGTACAACTATAACCACTGCCCTACTCCTATCAACAGTAATAAAATTCCCC
CCAATCACTATCCTCCTTCTCACCTCCAACTCCCTAAACTCAACCCTAATAACCACCCTA
GCCATCACATCTACRGCCATTGGGGGATGAATGGGCCTCAACCAAACACAAATTCGAAAG
ATTTTAGCATTTTCGTCCATTACTCACCTTGGATGAATAACCATTATCATTATTTACAAC
CCAAAACTATCTATACTGACATTCTACCTATATGTCATCACAACTACAACTGTATTCCTG
ACTTTCAACTCAACTAAGGCCATAACAATAACAACACTAATAACAACCTGAGCAAAATCC
CCCATACTAAACGCAACCCTAATACTAGTTCTACTCTCCCTAGCAGGCCTGCCCCCCCTA
ACAGGTTTCCTACCCAAATGACTCATTATCCAAGAACTAACCAAACAAGCAATAGCCCTA
ACCGCCACAATTATCGCCATACTCTCACTCCTAGGACTATTCTTCTACCTCCGCCTCACA
TACTACTCAACAATCACACTACCCCCCAACTCTACCAACTACATAAAACAATGACACCTC
ACCAAACTAACAACCACTTCAATCGCAATCCTCATAGCCCTATCAACCCTGCTACTGCCA
CWTCCCCC--------------------------------------------------
[15] 4_Latvia
-------------------ATGCAAAACTAATTATCTACATAACTCTAGCCCTAGGCACA
ACCATAACAATCTCTAGCAACCACTGAGTAATAGCCTGAGTCGGACTAGAACTCAACACC
CTCGCCATTATTCCCTTAATCTCAAAATCACATCACCCACGAGCTATTGAAGCAGCAATT
AAGTACTTCCTAGTGCAAGCAACCGCCTCTGCCATTCTCCTTTTTTCCAGCATAGCCAAT
GCATGAGCATCAGGACAGTGAGACATCACCCAATTAACTCTCCCTACACCATCCATTTTC
CTAACAGCAGCAATTGCAATAAAACTTGGCCTAGCTCCATTTCACTTCTGATTTCCAGAA
GTACTACAAGGTACAACTATAACCACTGCCCTACTCCTATCAACAGTAATAAAATTCCCC
CCAATCACTATCCTCCTTCTCACCTCCAACTCCCTAAACTCAACCCTAATAACCACCCTA
GCCATCACATCTACAGCCATTGGGGGATGAATGGGCCTCAACCAAACACAAATTCGAAAG
ATTTTAGCATTTTCGTCCATTACTCACCTTGGATGAATAACCATTATCATTATTTACAAC
CCAAAACTATCTATACTGACATTCTACCTATATGTCATCACAACTACAACTGTATTCCTG
ACTTTCAACTCAACTAAGGCCATAACAATAACAACACTAATAACAACCTGAGCAAAATCC
CCCATACTAAACGCAACCCTAATACTAGTTCTACTCTCCCTAGCAGGCCTGCCCCCCCTA
ACAGGTTTCCTACCCAAATGACTCATTATCCAAGAACTAACCAAACAAGCAATAGCCCTA
ACCGCCACAATTATCGCCATACTCTCACTCCTAGGACTATTCTTCTACCTCCGCCTCACA
TACTACTCAACAATCACACTACCCCCCAACTCTACCAACTACATAAAACAATGACACCTC
ACCAAACTAACAACCACTTCAATCGCAATCCTCATAGCCCTATCAACCCTGCTACTGCCA
CWTCCCCC--------------------------------------------------
[16] 45_Estonia
-------------------ATGCAAAACTAATTATCTACATAACTCTAGCCCTAGGCACA
ACCATAACAATCTCTAGCAACCACTGAGTAATAGCCTGAGTCGGACTAGAACTCAACACC
CTCGCCATTATTCCCTTAATCTCAAAATCACATCACCCACGAGCTATTGAAGCAGCAATT
AAGTACTTCCTAGTGCAAGCAACCGCCTCTGCCATTCTCCTTTTTTCCAGCATAGCCAAT
GCATGAGCATCAGGACAGTGAGACATCACCCAATTAACTCTCCCTACACCATCCATTTTC
CTAACAGCAGCAATTGCAATAAAACTTGGCCTAGCTCCATTTCACTTCTGATTTCCARAA
GTACTACAAGGTACAACTATAACCACTGCCCTACTCCTATCAACAGTAATAAAATTCCCC
CCAATCACTATCCTCCTTCTCACCTCCAACTCCCTAAACTCAACCCTAATAACCACCCTA
SCCATCACATCTACAGCCATTGGGGGATGAATGGGCCTCAACCAAACACAAATTCGAAAG
ATTTTAGCATTTTCGTCCATTACTCACCTTGGATGAATAACCATTATCATTATTTACAAC
CCAAAACTATCTATACTGACATTCTACCTATATGTCATCACAACTACAACTGTATTCCTG
ACTTTCAACTCAACTAAGGCCATAACAATAACAACACTAATAACAACCTGAGCAAAATCC
CCCATACTAAACGCAACCCTAATACTAGTTCTACTCTCCCTAGCAGGCCTGCCCCCCCTA
ACAGGTTTCCTACCCAAATGACTCATTATCCAAGAACTAACCAAACAAGCAATAGCCCTA
ACCGCCACAATTATCGCCATACTCTCACTCCTAGGAHTATTCTTCTACCTCCGCCTCAAA
TACWACTCAACAATCACACTACCCCCCAACTCTACCAACTACATAAAACAATGACACCTC
ACCAAACTAACAACCACTTCAATCGCAATCCTCATAGCCCTATCAACCSTGSTACTGCCA
CWTCCCC---------------------------------------------------
[17] 46_Estonia
-------------------ATGCAAAACTAATTATCTACATAACTCTAGCCCTAGGCACA
ACCATAACAATCTCTAGCAACCACTGAGTAATAGCCTGAGTCGGACTAGAACTCAACACC
CTCGCCATTATTCCCTTAATCTCAAAATCACATCACCCACGAGCTATTGAAGCAGCAATT
AAGTACTTCCTAGTGCAAGCAACCGCCTCTGCCATTCTCCTTTTTTCCAGCATAGCCAAT
GCATGAGCATCAGGACAGTGAGACATCACCCAATTAACTCTCCCTACACCATCCATTTTC
CTAACAGCAGCAATTGCAATAAAACTTGGCCTAGCTCCATTTCACTTCTGATTTCCAGAA
GTACTACAAGGTACAACTATAACCACTGCCCTACTCCTATCAACAGTAATAAAATTCCCC
CCAATCACTATCCTCCTTCTCACCTCCAACTCCCTAAACTCAACCCTAATAACCACCCTA
GCCATCACATCTACAGCCATTGGGGGATGAATGGGCCTCAACCAAACACAAATTCGAAAG
ATTTTAGCATTTTCGTCCATTACTCACCTTGGATGAATAACCATTATCATTATTTACAAC
CCAAAACTATCTATACTGACATTCTACCTATATGTCATCACAACTACAACTGTATTCCTG
ACTTTCAACTCAACTAAGGCCATAACAATAACAACACTAATAACAACCTGAGCAAAATCC
CCCATACTAAACGCAACCCTAATACTAGTTCTACTCTCCCTAGCAGGCCTGCCCCCCCWA
ACAGGTTTCCTACCCAAATGACTCATTATCCAAGAACTAACCAAACAAGCAATAGCCCTA
ACCGCCACAATTATCGCCATACTCTCACTCCDAGGACTATTCTTCTACCTCCGCCTCAAA
TACWACTCAACAATCACACTACCCCCCAACTCTACCAACTACATAAAACAATGACACCTC
ACCAAACTAACAACCACTTCAATCGCAATCCTCATAGCCCTATCAACCCTGSTACTGCCA
CWTCCCCC--------------------------------------------------
[18] 47_Estonia
-------------------ATGCAAAACTAATTATCTACATAACTCTAGCCCTAGGCACA
ACCATAACAATCTCTAGCAACCACTGAGTAATAGCCTGAGTCGGACTAGAACTCAACACC
CTCGCCATTATTCCCTTAATCTCAAAATCACATCACCCACGAGCTATTGAAGCAGCAATT
AAGTACTTCCTAGTGCAAGCAACCGCCTCTGCCATTCTCCTTTTTTCCAGCATAGCCAAT
GCATGAGCATCAGGACAGTGAGACATCACCCAATTAACTCTCCCTACACCATCCATTTTC
CTAACAGCAGCAATTGCAATAAAACTTGGCCTAGCTCCATTTCACTTCTGATTTCCARAA
GTACTACAAGGTACAACTATAACCACTGCCCTACTCCTATCAACAGTAATAAAATTCCCC
CCAATCACTATCCTCCTTCTCACCTCCAACTCCCTAAACTCAACCCTAATAACCACCCTA
SCCATCACATCTACRGCCATTGGGGGATGAAKGGGCCTCAACCAAACACAAATTCGAAAG
ATTTTAGCATTTTCGTCCATTACTCACCTTGGATGAATAACCATTATCATTATTTACAAC
CCAAAACTATCTATACTGACATTCTACCTATATGTCATCACAACTACAACTGTATTCCTG
ACTTTCAACTCAACTAAGGCCATAACAATAACAACACTAATAACAACCTGAGCAAAATCC
CCCATACTAAACGCAACCCTAATACKAGTTCTACTCTCCCTAGCAGGCCTGCCCCCCCTA
ACAGGTTTCCTACCCAAATGACTCATTATCCAAGAACTAACCAAACAAGCAATAGCCCTA
ACCGCCACAATTATCGCCATACTCTCACTCCKAGGACTATTCTTCTACCTCCGCCTCAMA
TACTACTCAACAATCACACTACCCCCCAACTCTACCAACTACATAAAACAATGACACCTC
ACCAAACTAACAACCACTTCAATCGCAATCCTCATAGCCCTATCAACCCTGCTACTGCCA
CWTCCCCC--------------------------------------------------
[19] 48_Estonia
----------ATGAACCACATGCAAAACTAATTATCTACATAACTCTRGCCCTAGGCACA
ACCATAACAATCTCTAGCAACCACTGAGTAATAGCCTGAGTCGGACTAGAACTCAACACC
CTCGCCATTATTCCCTTAATCTCAAAATCACATCACCCACGAGCTATTGAAGCAGCAATT
AAGTACTTCCTAGTGCAAGCAACCGCCTCTGCCATTCTCCTTTTTTCCAGCATAGCCAAT
GCATGAGCATCAGGACAGTGAGACATCACCCAATTAACTCTCCCTACACCATCCATTTTC
CTAACAGCAGCAATTGCAATAAAACTTGGCCTAGCTCCATTTCACTTCTRATTTCCARAA
STACTACAAGGTACAACTATAACCACKGCCCTACTCCTATCAACAGTAATAAAATTCCCC
CCAATCACTATCCTCCTTCTCACCTCCAACTCCCTAAACTCAACCCTAAWAACCACCCTA
SCCWTCACATCTACRGCCWTTGGGGGATGAAKGGGCCTCAACCAAACACAAATTCRAAAG
ATTTTAGCATTTTCGTCCATTACTCACCTTGGATGAATAACCATTATCATTATTTACAAC
CCAAAACTATCTATACTGACATTCTACCTATATGTCATCACAACTACAACTGTATTCCTG
ACTTTCAACTCAACTAAGGCCATAACAATAACAACACTAATAACAACCTGAGCAAAATCC
CCCATACTAAACGCAACCCTAATACKAGTTCTACTCTCCCTAGCAGGCCTGCCCCCCCTA
ACAGGTTTCCTACCCAAATGACTCATTATCCAAGAACTAACCAAACAAGCAATAGCCCTA
ACCGCCACAATTATCGCCATACTCTCACTCCTAGGAATATTCTTCTACCTCCGCCTCAAA
TACWACTCAACAATCACACTACCCCCCAACTCTACCAACTACATAAAACAATGRCACCTC
ACCAAACTAACAACCACTTCAATCGCAATCCTCATAGCCCTATCAACCCTGCTACTGCCA
CWTCCCCC--------------------------------------------------
[20] 49_Estonia
-------------------ATGCAAAACTAATTATCTACATAACTCTAGCCCTAGGCACA
ACCATAACAATCTCTAGCAACCACTGAGTAATAGCCTGAGTCGGACTAGAACTCAACACC
CTCGCCATTATTCCCTTAATCTCAAAATCACATCACCCACGAGCTATTGAAGCAGCAATT
AAGTACTTCCTAGTGCAAGCAACCGCCTCTGCCATTCTCCTTTTTTCCAGCATAGCCAAT
GCATGAGCATCAGGACAGTGAGACATCACCCAATTAACTCTCCCTACACCATCCATTTTC
CTAACAGCAGCAATTGCAATAAAACTTGGCCTAGCTCCATTTCACTTCTGATTTCCARAA
GTACTACAAGGTACAACTATAACCACTGCCCTACTCCTATCAACAGTAATAAAATTCCCC
CCAATCACTATCCTCCTTCTCACCTCCAACTCCCTAAACTCAACCCTAAWAACCACCCTA
SCCWTCACATCTACRGCCATTGGGGGATGAATGGGCCTCAACCAAACACAAATTCRAAAG
ATTTTAGCATTTTCGTCCATTACTCACCTTGGATGAATAACCATTATCATTATTTACAAC
CCAAAACTATCTATACTGACATTCTACCTATATGTCATCACAACTACAACTGTATTCCTG
ACTTTCAACTCAACTAAGGCCATAACAATAACAACACTAATAACAACCTGAGCAAAATCC
CCCATACTAAACGCAACCCTAATACKAGTTCTACTCTCCCTAGCAGGCCTGCCCCCCCTA
ACAGGTTTCCTACCCAAATGACTCATTATCCAAGAACTAACCAAACAAGCAATAGCCCTA
ACCGCCACAATTATCGCCATACTCTCACTCCTAGGACTATTCTTCTACCTCCGCCTCACA
TACTACTCAACAATCACACTACCCCCCAACTCTACCAACTACATAAAACAATGACACCTC
ACCAAACTAACAACCACTTCAATCGCAATCCTCATAGCCCTATCAACCCTGCTACTGCCA
CWTCCCCC--------------------------------------------------
[21] 50_Estonia
-------------------ATGCAAAACTAATTATCTACATAACTCTAGCCCTAGGCACA
ACCATAACAATCTCTAGCAACCACTGAGTAATAGCCTGAGTCGGACTAGAACTCAACACC
CTCGCCATTATTCCCTTAATCTCAAAATCACATCACCCACGAGCTATTGAAGCAGCAATT
AAGTACTTCCTAGTGCAAGCAACCGCCTCTGCCATTCTCCTTTTTTCCAGCATAGCCAAT
GCATGAGCATCAGGACAGTGAGACATCACCCAATTAACTCTCCCTACACCATCCATTTTC
CTAACAGCAGCAATTGCAATAAAACTTGGCCTAGCTCCATTTCACTTCTGATTTCCAGAA
GTACTACAAGGTACAACTATAACCACTGCCCTACTCCTATCAACAGTAATAAAATTCCCC
CCAATCACTATCCTCCTTCTCACCTCCAACTCCCTAAACTCAACCCTAATAACCACCCTA
GCCATCACATCTACAGCCATTGGGGGATGAATGGGCCTCAACCAAACACAAATTCRAAAG
ATCTTAGCATTTTCGTCCATTACTCACCTTGGATGAATAACCATTATCATTATTTACAAC
CCAAAACTATCTATACTGACATTCTACCTATATGTCATCACAACTACAACTGTATTCCTG
ACTTTCAACTCAACTAAGGCCATAACAATAACAACACTAATAACAACCTGAGCAAAATCC
CCCATACTAAACGCAACCCTAATACTAGTTCTACTCTCCCTAGCAGGCCTGCCCCCCCTA
ACAGGTTTCCTACCCAAATGACTCATTATCCAAGAACTAACCAAACAAGCAATAGCCCTA
ACCGCCACAATTATCGCCATACTCTCACTCCTAGGACTATTCTTCTACCTCCGCCTCACA
TACTACTCAACAATCACACTACCCCCCAACTCTACCAACTACATAAAACAATGACACCTC
ACCAAACTAACAACCACTTCAATCGCAATCCTCATAGCCCTATCAACCCTGCTACTGCCA
CWTCCCCCCTAA----------------------------------------------
[22] 51_Estonia
-------------------ATGCAAAACTAATTATCTACATAACTCTRGCCCTAGGCACA
ACCATAACAATCTCTAGCAACCACTGAGTAATAGCCTGAGTCGGACTARAACTCAACACC
CTCGCCATTATTCCCTTAATCTCAAAATCACATCACCCACGAGCTATTGAAGCAGCAATT
AAGTACTTCCTAGTGCAAGCAACCGCCTCTGCCATTCTCCTTTTTTCCAGCATAGCCAAT
GCATGAGCATCAGGACAGTGARACATCACCCAATTAACTCTCCCTACACCATCCATTTTC
CTAACAGCAGCAATTGCAATAAAACTTGGCCTAGCTCCATTTCACTTCTGATTTCCARAA
GTACTACAAGGTACAACTATAACCACKGCCCTACTCCTATCAACAGTAATAAAATTCCCC
CCAATCACTATCCTCCTTCTCACCTCCAACTCCCTAAACTCAACCCTAAWAACCACCCTA
SCCATCACATCTACRGCCWTTGGGGGATGAAKGGGCCTCAACCAAACACAAATTCRAAAG
ATTTTAGCATTTTCGTCCATTACTCACCTTGGATGAATAACCATTATCATTATTTACAAC
CCAAAACTATCTATACTGACATTCTACCTATATGTCATCACAACTACAACTGTATTCCTG
ACTTTCAACTCAACTAAGGCCATAACAATAACAACACTAATAACAACCTGAGCAAAATCC
CCCATACTAAACGCAACCCTAATACKAGTTCTACTCTCCCTAGCAGGCCTGCCCCCCCTA
ACAGGTTTCCTACCCAAATGACTCATTATCCAAGAACTAACCAAACAAGCAATAGCCCTA
ACCGCCACAATTATCGCCATACTCTCACTCCTAGGAMTATTCTTCTACCTCCGCCTCACA
TACTACTCAACAATCACACTACCCCCCAACTCTACCAACTACATAAAACAATGACACCTC
ACCAAACTAACAACCACTTCAATCGCAATCCTCATAGCCCTATCAACCCTGTATCTGCCA
CWTCCCC---------------------------------------------------
[23] 53_Finland
-------------------ATGCAAAACTAATTATCTACATAACTCTAGCCCTAGGCACA
ACCATAACAATCTCTAGCAACCACTGAGTAATAGCCTGAGTCGGACTAGAACTCAACACC
CTCGCCATTATTCCCTTAATCTCAAAATCACATCACCCACGAGCTATTGAAGCAGCAATT
AAGTACTTCCTAGTGCAAGCAACCGCCTCTGCCATTCTCCTTTTTTCCAGCATAGCCAAT
GCATGAGCATCAGGACAGTGAGACATCACCCAATTAACTCTCCCTACACCATCCATTTTC
CTAACAGCAGCAATTGCAATAAAACTTGGCCTAGCTCCATTTCACTTCTGATTTCCARAA
GTACTACAAGGTACAACTATAACCACTGCCCTACTCCTATCAACAGTAATAAAATTCCCC
CCAATCACTATCCTCCTTCTCACCTCCAACTCCCTAAACTCAACCCTAAWAACCACCCTA
SCCATCACATCTACRGCCATTGGGGGATGAAKGGGCCTCAACCAAACACAAATTCRAAAG
ATTTTAGCATTTTCGTCCATTACTCACCTTGGATGAATAACCATTATCATTATTTACAAC
CCAAAACTATCTATACTGACATTCTACCTATATGTCATCACAACTACAACTGTATTCCTG
ACTTTCAACTCAACTAAGGCCATAACAATAACAACACTAATAACAACCTGAGCAAAATCC
CCCATACTAAACGCAACCCTAATACKAGTTCTACTCTCCCTAGCAGGCCTGCCCCCCCTA
ACAGGTTTCCTACCCAAATGACTCATTATCCAAGAACTAACCAAACAAGCAATAGCCCTA
ACCGCCACAATTATCGCCATACTCTCACTCCTAGGAMTATTCTTCTACCTCCGCCTCACA
TACTACTCAACAATCACACTACCCCCCAACTCTACCAACTACATAAAACAATGACACCTC
ACCAAACTAACAACCACTTCAATCGCAATCCTCATAGCCCTATCAACCCTGSTACTGCCA
CWTCCC----------------------------------------------------
[24] 7_Canaryi
-------------------ATGCAAAACTAATTATCTACATAACTCTAGCSCTAGGCACA
ACCATAWCAATCTCTAGCAACSACTGAGTARTAGCCTGAGWCGGACTAGAACTCWRCACC
CTCKSCWTTATTCCCTTAATCTCAAAATCACATCACCCACGAGCTATTGAAGCAGCAATT
AAGTACTTCCTAGTGCAAGCAACCGCCTCTGCCATTCTCCTTTTTTCCAGCATAGCCAAT
GCATGAKCATCAGGACAGTGAGACATCACCCAATTAACTCTCCCTACACCAWCCATTTTC
CKAACAGCAGCAWTTGCAAKAAAACTTGRCCWAKCTCSWTTTCWYTTCKRATTTCCARAA
STAYYACARGGTACAWCTAWAACCAYKGCCCWAYWCCWATCAACAKWAAKAAAWTTCCCC
CCAWTCACTATSCTCYTTCWCACYTCCAAYTCCYTAAACTCAAYCCWAAWAACCACSCWA
SCCWTCACATCTACRGCCAKTGGGGGAKGAAKGGGCCTCAWCCAAACACAAATTCRAAAG
ATTTTASCATTTTCKTCCATTACTCACCTTGGATGAATAACCATTATCATTATTTACAAC
CCAAAACTATCTATACTGACATTCTACCTATATGTCATCACAACTACAACTGTATTCCTG
ACTTTCAACTCAACTAAGGCCATAACAATAACAACACTAWTAACAACCTGAGCAAAATCC
CCCATACTAAACGCAACCCTAATACTAGTTCTACTCTCCCTAGCAGGCCTGCCCCCCCTA
ACAGGTTTCCTACCCAAATGACTCATTATCCAAGAACTAACCAAACAAGCAATAGCCCTA
ACCGCCACAATTATCGCCATACTCTCACTCCTAGGAVTAKTBTTYTACCTYCGCCTCACA
TACTACTCAACAATCACACTACCCCCCAACTCTACCAACTACATAAAACAATGRCACCTC
ACCAAACTAACAACCACBTCAATCGCAATCCTCATAGCCCTATCAACCCTGGTACTGCCA
YWTCCCC---------------------------------------------------
[25] 222_USA
----------------------------------------------TAGCCCTAGGCACA
ACCATAACAATCTCTAGCAACCACTGAGTAATAGCCTGAGTCGGACTAGAACTCAACACC
CTCGCCATTATCCCCCTAATCTCAAAATCACATCACCCACGAGCTATCGAAGCAGCAATT
AAGTACTTCCTAGTGCAAGCAACCGCCTCTGCTATTCTCCTTTTTTCCAGCATAGCCAAT
GCATGATCATCAGGACAGTGAGACATCACCCAATTAACTCTCCCTACACCATCCATTTTC
CTAACAACAGCAATTGCAATAAAACTTGGCCTAGTTCCATTTCACTTCTGATTTCCAGAA
GTACTACAAGGTACAACTATAACCACTGCCCTACTCCTATCAACAGTAATAAAATTCCCC
CCAATCACTATCCTCCTCCTCACCTCCAACTCCCTAAACTCAACCCTAATAACCACCCTG
GCCATCACATCTGCAGCCGTTGGAGGATGAATAGGCCTCAACCAAACACAAATTCGAAAG
ATTTTAGCATTCTCGTCAATTACTCACCTTGGATGAATAACCATTATCATTATTTACAAC
CCAAAACTATCTATAATGACATTCTACCTATATGTCATCACAACTACAACTGTATTCCTA
ACTTTCAACTCAACTAAGGCCATAACAATAACAACACTAATAACAACCTGAGCAAAATCC
CCCATACTAAACGCAACCCTAATACTAGTCCTACTCTCCTTAGCGGGCCTGCCCCCACTA
ACAGGTTTCCTACCCAAATGGCTCATCATCCAAGAACTAACCAAACAAGCAATAGCCCTA
ACCGCCACAATTATCGCCATACTCTCACTCCTAGGACTATTCTTCTACCTCCGCCTCACA
TACTACTCAACAATCACACTACCCCCCAACTCTACCAACTACATAAAACAATGACACCTC
ACCAAACCAACAACCACTCCAATCGCAATCCTCATAACCCTATCAACCCTGCTACTACCA
CTATCTCCCCTA----------------------------------------------
[26] 216_USA
---------------CCACATGCAAAACTAATTATCTACATAACTCTAGCCCTAGGCACA
ACCATAACAATCTCTAGCAACCACTGAGTAATAGCCTGAGTCGGACTAGAACTCAACACC
CTCGCCATTATCCCCCTAATCTCAAAATCACATCACCCACGAGCTATCGAAGCAGCAATT
AAGTACTTCCTAGTGCAAGCAACCGCCTCTGCTATTCTCCTTTTTTCCAGCATAGCCAAT
GCATGATCATCAGGACAGTGAGACATCACCCAATTAACTCTCCCTACACCATCCATTTTC
CTAACAACAGCAATTGCAATAAAACTTGGCCTAGTTCCATTTCACTTCTGATTTCCAGAA
GTACTACAAGGTACAACTATAACCACTGCCCTACTCCTATCAACAGTAATAAAATTCCCC
CCAATCACTATCCTCCTCCTCACCTCCAACTCCCTAAACTCAACCCTAATAACCACCCTG
GCCATCACATCTGCAGCCGTTGGAGGATGAATAGGCCTCAACCAAACACAAATTCGAAAG
ATTTTAGCATTCTCGTCAATTACTCACCTTGGATGAATAACCATTATCATTATTTACAAC
CCAAAACTATCTATAATGACATTCTACCTATATGTCATCACAACTACAACTGTATTCCTA
ACTTTCAACTCAACTAAGGCCATAACAATAACAACACTAATAACAACCTGAGCAAAATCC
CCCATACTAAACGCAACCCTAATACTAGTCCTACTCTCCTTAGCGGGCCTGCCCCCACTA
ACAGGTTTCCTACCCAAATGGCTCATCATCCAAGAACA-ACCAAACAAGCAATAGCCCTA
ACCGCCACAATTATCGCCATACTCTCACTCCTAGGACTATTCTTCTACCTCCGCCTCACA
TACTACTCAACAATCACACTACCCCCCAACTCTACCAACTACATAAAACAATGACACCTC
ACCAAACCAACAACCACTCCAATCGCAATCCTCATAACCCTATCAACCCTGCTACTACCA
CTATCTCCCCTAATT-------------------------------------------
[27] 218_USA
-------------ACCCACATGCAAAACTAATTATCTACATAACTCTAGCCCTAGGCACA
ACCATAACAATCTCTAGCAACCACTGAGTAATAGCCTGAGTCGGACTAGAACTCAACACC
CTCGCCATTATCCCCCTAATCTCAAAATCACATCACCCACGAGCTATCGAAGCAGCAATT
AAGTACTTCCTAGTGCAAGCAACCGCCTCTGCTATTCTCCTTTTTTCCAGCATAGCCAAT
GCATGATCATCAGGACAGTGAGACATCACCCAATTAACCCTCCCTACACCATCCATTTTC
CTAACAACAGCAATTGCAATAAAACTTGGCCTAGTTCCATTTCACTTCTGATTTCCAGAA
GTACTACAAGGTACAACTATAACCACTGCCCTACTCCTATCAACAGTAATAAAATTCCCC
CCAATCACTATCCTCCTCCTCACCTCCAACTCCCTAAACTCAACCCTAATAACCACCCTG
GCCATCACATCTGCAGCCGTTGGAGGATGAATAGGCCTCAACCAAACACAAATTCGAAAG
ATTTTAGCATTCTCGTCAATTACTCACCTTGGATGAATAACCATTATCATTATTTACAAC
CCAAAACTATCTATAATGACATTCTACCTATATGTCATCACAACTACAACTGTATTCCTA
ACTTTCAACTCAACTAAGGCCATAACAATAACAACACTAATAACAACCTGAGCAAAATCC
CCCATACTAAACGCAACCCTAATACTAGTCCTACTCTCCTTAGCGGGCCTGCCCCCACTA
ACAGGTTTCCTACCCAAATGGCTCATCATCCAAGAACTAACCAAACAAGCAATAGCCCTA
ATCGCCACAATTATCGCCATACTCTCACTCCTAGGACTATTCTTCTACCTCCGCCTCACA
TACTACTCAACAATCACACTACCCCCCAACTCTACCAACTACATAAAACAATGACACCTC
ACCAAACCAACAACCACTCCAATCGCAATCCTCATAACCCTATCAACCCTGCTACTACCA
CTATCTCCCCTAATTCTAGCAATC----------------------------------
[28] AUSTRALIA_
---------ATGAACCCACATGCAAAACTAATTACCTACATAACTCTAGCCCTAGGCACA
ACCATAACAATCTCTAGTAACCACTGAGTAATAGCCTGAGTCGGACTAGAACTCAACACC
CTCGCCATTATCCCCTTAATCTCAAAATCACATCACCCACGAGCTGTCGAAGCAGCAATT
AAATACTTCCTAGTGCAAGCAACCGCCTCTGCCATTCTCCTTTTTTCCAGCATAGCCAAT
GCATGATCATCAGGACAGTGAGACATCACCCAATTAACTCTCCCTACACCATCCATTTTC
CTAACAACAGCAATTGCAATAAAACTTGGCCTAGTTCCATTTCACTTCTGATTTCCAGAA
GTACTACAAGGCACAACTATAACCACTGCCCTACTCCTATCAACAGTAATAAAATTCCCC
CCAATCACCATCCTCCTTCTCACCTCCAACTCCCTAAACCCAACCCTAATAACCACCCTG
GCCATCACATCTACAGCCATTGGAGGATGAATGGGCCTCAACCAAACACAAATTCGAAAG
ATTTTAGCATTCTCATCCATCACCCACCTTGGATGAATAACCATTATCATTATTTACAAC
CCAAAACTATCTATACTGACATTCTACCTATACGTCATCACAACCACAACTGTATTCCTA
ACTTTCAACTCAACTAAGGCCATAACAATAACAACACTAATAACGACCTGAGCAAAATCC
CCCATACTAAACGCAACCCTAATACTAGTTCTACTCTCCTTAGCGGGCCTGCCCCCACTA
ACAGGTTTCCTACCTAAGTGGCTCATTATCCAAGAACTAACCAAACAAGCAATAGCCCTA
ACCGCCACAATTATTGCCATACTCTCACTCCTAGGACTATTCTTCTACCTCCGCCTCACA
TACTACTCAACAATCACACTACCCCCCAACTCTACCAACTACATAAAACAATGACACCTC
ACCAAACCAACAACCACCCCAATCGCAATCCTCATAGCCCTATCAACCCTGCTACTACCA
CTATCCCCCTTAATTCTAGCAACCATTTAG----------------------------
[29] 171_Russia
------------------------------------------------------------
------------------------------------------------------------
------------------------------------------------------------
------------------------------------------------------------
------------------------------------------------CCATCCATTTTC
CTAACAACAGCAATTGCAATAAAACTTGGCCTAGTTCCATTTCACTTCTGATTTCCAGAA
GTACTACAAGGTACAACTATAACCACTGCCCTACTCCTATCAACAGTAATAAAATTCCCC
CCAATCACTATCCTCCTTCTCACCTCCAACTCCCTAAACTCAACCCTAATAACTACCCTA
GCCATCACATCTACAGCCATTGGAGGATGAATAGGCCTCAACCAAACACAAATTCGAAAG
ATTTTAGCATTCTCGTCCATTACTCACCTTGGATGAATAACCATTATCATTATTTACAAC
CCAAAACTATCCATACTGACATTCTACCTATATGTCATCACAACTACAACTGTATTCCTA
ACTTTCAACTCAACCAAGACCATAACAATAACAACACTAATAACAACCTGAGCAAAATCC
CCCATACTAAACGCAACCCTAATACTAGTTCTACTCTCCTTAGCAGGCCTGCCCCCACTA
ACAGGTTTCCTACCCAAATGACTCATTATCCAAGAACTAACCAAACAAGCAATAGCCCTA
ACCGCCACAATTATCGCCATACTCTCACTCCTAGGACTATTCTTCTACCTCCGCCTCACA
TACTACTCAACAATCACACTACCCCCCAACTCTACCAACTACATAAAACAATGACACCTC
ACCAAACCAACAACCACTCTAATCGCAATCCTCATAGCCCTATCAACCCTGCTACTACCG
CTATCCCCCCTAATTCTAGCAACCATTTAGAAACTTAGGATAACCAAAACCGAAGGC-
[30] 178_Japan
------------------------------------------------------------
------------------------------------------------------------
---------------TTAATCTCAAAATCACATCACCCACGAGCTATCGAAGCAGCAATT
AAGTACTTCCTAGTACAAGCAACCGCCTCTGCCATTCTCCTTTTTTCCAGCATAGCCAAT
GCATGATCATCAGGACAGTGAGACATCACCCAGTTAACTCTCCCTACACCATCCATTTTC
CTAACAACAGCAATTGCAATAAAACTTGGCCTAGTTCCATTTCACTTCTGATTTCCAGAA
GTACTACAAGGTACAACTATAACCACTGCCCTACTCCTATCAACAGTAATAAAATTCCCC
CCAATCACTATCCTCCTTCTCACCTCCAACTCCCTAAACTCAACCCTAATAACTACCCTA
GCCATCACATCTACAGCCATTGGAGGATGAATAGGCCTCAACCAAACACAAATTCGAAAG
ATTTTAGCATTCTCGTCCATTACTCACCTTGGATGAATAACCATTATCATTATTTACAAC
CCAAAACTATCCATACTGACATTCTACCTATATGTCATCACAACTACAACTGTATTCCTA
ACTTTCAACTCAACCAAGACCATAACAATAACAACACTAATAACAACCTGAGCAAAATCC
CCCATACTAAACGCAACCCTAATACTAGTTCTACTCTCCTTAGCAGGCCTGCCCCCACTA
ACAGGTTTCCTACCCAAATGACTCATTATCCAAGAACTAACCAAACAAGCAATAGCCCTA
ACCGCCACAATTATCGCCATACTCTCACTCCTAGGACTATTCTTCTACCTCCGCCTCACA
TACTACTCAACAATCACACTACCCCCCAACTCTACCAACTACATAAAACAATGACACCTC
ACCAAACCAACAACCACTCTAATCGCAATCCTCATAGCCCTATCAACCCTACTACTACCG
CTATCCCCCCTAT---------------------------------------------
[31] 179_JAPAN
-----------TGACCCACATGCAAAACTAATTACCTACATAACTCTAGCCTTAGGCACA
ACCATAACAATCTCTAGCAACCACTGAGTAATAGCCTGAGTCGGACTAGAACTCAACACC
CTTGCCATTATCCCCTTAATCTCAAAATCACATCACCCACGAGCTATCGAAGCAGCAATT
AAGTACTTCCTAGTACAAGCAACCGCCTCTGCCATTCTCCTTTTTTCCAGCATAGCCAAT
GCATGATCATCAGGACAGTGAGACATCACCCAGTTAACTCTCCCTACACCATCCATTTTC
CTAACAACAGCAATTGCAATAAAACTTGGCCTAGTTCCATTTCACTTCTGATTTCCAGAA
GTACTACAAGGTACAACTATAACCACTGCCCTACTCCTATCAACAGTAATAAAATTCCCC
CCAATCACTATCCTCCTTCTCACCTCCAACTCCCTAAACTCAACCCTAATAACTACCCTA
GCCATCACATCTACAGCCATTGGAGGATGAATAGGCCTCAACCAAACACAAATTCGAAAG
ATTTTAGCATTCTCGTCCATTACTCACCTTGGATGAATAACCATTATCATTATTTACAAC
CCAAAACTATCCATACTGACATTCTACCTATATGTCATCACAACTACAACTGTATTCCTA
ACTTTCAACTCAACCAAGACCATAACAATAACAACACTAATAACAACCTGAGCAAAATCC
CCCATACTAAACGCAACCCTAATACTAGTTCTACTCTCCTTAGCAGGCCTGCCCCCACTA
ACAGGTTTCCTACCCAAATGACTCATTATCCAAGAACTAACCAAACAAGCAATAGCCCTA
ACCGCCACAATTATCGCCATACTCTCACTCCTAGGACTATTCTTCTACCTCCGCCTCACA
TACTACTCAACAATCACACTACCCCCCAACTCTACCAACTACATAAAACAATGACACCTC
ACCAAACCAACAACCACTCTAATCGCAATCCTCATAGCCCTATCAACCCTGCTACTACCG
CTATCCCCCCTAATTCTAGCAACCATTTAGAAACTTAGGATAACCAAACCCGAAGGCC
[32] 180_JAPAN
----------ATGACCCACATGCAAAACTAATTACCTACATAACTCTAGCCTTAGGCACA
ACCATAACAATCTCTAGCAACCACTGAGTAATAGCCTGAGTCGGACTAGAACTCAACACC
CTTGCCATTATCCCCTTAATCTCAAAATCACATCACCCACGAGCTATCGAAGCAGCAATT
AAGTACTTCCTAGTACAAGCAACCGCCTCTGCCATTCTCCTTTTTTCCAGCATAGCCAAT
GCATGATCATCAGGACAGTGAGACATCACCCAGTTAACTCTCCCTACACCATCCATTTTC
CTAACAACAGCAATTGCAATAAAACTTGGCCTAGTTCCATTTCACTTCTGATTTCCAGAA
GTACTACAAGGTACAACTATAACCACTGCCCTACTCCTATCAACAGTAATAAAATTCCCC
CCAATCACTATCCTCCTTCTCACCTCCAACTCCCTAAACTCAACCCTAATAACTACCCTA
GCCATCACATCTACAGCCATTGGAGGATGAATAGGCCTCAACCAAACACAAATTCGAAAG
ATTTTAGCATTCTCGTCCATTACTCACCTTGGATGAATAACCATTATCATTATTTACAAC
CCAAAACTATCCATACTGACATTCTACCTATATGTCATCACAACTACAACTGTATTCCTA
ACTTTCAACTCAACCAAGACCATAACAATAACAACACTAATAACAACCTGAGCAAAATCC
CCCATACTAAACGCAACCCTAATACTAGTTCTACTCTCCTTAGCAGGCCTGCCCCCACTA
ACAGGTTTCCTACCCAAATGACTCATTATCCAAGAACTAACCAAACAAGCAATAGCCCTA
ACCGCCACAATTATCGCCATACTCTCACTCCTAGGACTATTCTTCTACCTCCGCCTCACA
TACTACTCAACAATCACACTACCCCCCAACTCTACCAACTACATAAAACAATGACACCTC
ACCAAACCAACAACCACTCTAATCGCAATCCTCATAGCCCTATCAACCCTACTACTACCG
CTATCCCCCCTAATTCTAGCAACCATTTAGAAACTTAGGATAACCAAACCCGAAGGCC
[33] 181_JAPAN
----------ATGACCCACATGCAAAACTAATTACCTACATAACTCTAGCCTTAGGCACA
ACCATAACAATCTCTAGCAACCACTGAGTAATAGCCTGAGTCGGACTAGAACTCAACACC
CTTGCCATTATCCCCTTAATCTCAAAATCACATCACCCACGAGCTATCGAAGCAGCAATT
AAGTACTTCCTAGTACAAGCAACCGCCTCTGCCATTCTCCTTTTTTCCAGCATAGCCAAT
GCATGATCATCAGGACAGTGAGACATCACCCAGTTAACTCTCCCTACACCATCCATTTTC
CTAACAACAGCAATTGCAATAAAACTTGGCCTAGTTCCATTTCACTTCTGATTTCCAGAA
GTACTACAAGGTACAACTATAACCACTGCCCTACTCCTATCAACAGTAATAAAATTCCCC
CCAATCACTATCCTCCTTCTCACCTCCAACTCCCTAAACTCAACCCTAATAACTACCCTA
GCCATCACATCTACAGCCATTGGAGGATGAATAGGCCTCAACCAAACACAAATTCGAAAG
ATTTTAGCATTCTCGTCCATTACTCACCTTGGATGAATAACCATTATCATTATTTACAAC
CCAAAACTATCCATACTGACATTCTACCTATATGTCATCACAACTACAACTGTATTCCTA
ACTTTCAACTCAACCAAGACCATAACAATAACAACACTAATAACAACCTGAGCAAAATCC
CCCATACTAAACGCAACCCTAATACTAGTTCTACTCTCCTTAGCAGGCCTGCCCCCACTA
ACAGGTTTCCTACCCAAATGACTCATTATCCAAGAACTAACCAAACAAGCAATAGCCCTA
ACCGCCACAATTATCGCCATACTCTCACTCCTAGGACTATTCTTCTACCTCCGCCTCACA
TACTACTCAACAATCACACTACCCCCCAACTCTACCAACTACATAAAACAATGACACCTC
ACCAAACCAACAACCACTCTAATCGCAATCCTCATAGCCCTATCAACCCTACTACTACCG
CTATCCCCCCTAATTCTAGCAACCATTTAGAAACTTAGGATAACCAAACCCGAAGGCC
[34] 182_JAPAN
--------CTATGACCCACATGCAAAACTAATTACCTACATAACTCTAGCCTTAGGCACA
ACCATAACAATCTCTAGCAACCACTGAGTAATAGCCTGAGTCGGACTAGAACTCAACACC
CTTGCCATTATCCCCTTAATCTCAAAATCACATCACCCACGAGCTATCGAAGCAGCAATT
AAGTACTTCCTAGTACAAGCAACCGCCTCTGCCATTCTCCTTTTTTCCAGCATAGCCAAT
GCATGATCATCAGGACAGTGAGACATCACCCAGTTAACTCTCCCTACACCATCCATTTTC
CTAACAACAGCAATTGCAATAAAACTTGGCCTAGTTCCATTTCACTTCTGATTTCCAGAA
GTACTACAAGGTACAACTATAACCACTGCCCTACTCCTATCAACAGTAATAAAATTCCCC
CCAATCACTATCCTCCTTCTCACCTCCAACTCCCTAAACTCAACCCTAATAACTACCCTA
GCCATCACATCTACAGCCATTGGAGGATGAATAGGCCTCAACCAAACACAAATTCGAAAG
ATTTTAGCATTCTCGTCCATTACTCACCTTGGATGAATAACCATTATCATTATTTACAAC
CCAAAACTATCCATACTGACATTCTACCTATATGTCATCACAACTACAACTGTATTCCTA
ACTTTCAACTCAACCAAGACCATAACAATAACAACACTAATAACAACCTGAGCAAAATCC
CCCATACTAAACGCAACCCTAATACTAGTTCTACTCTCCTTAGCAGGCCTGCCCCCACTA
ACAGGTTTCCTACCCAAATGACTCATTATCCAAGAACTAACCAAACAAGCAATAGCCCTA
ACCGCCACAATTATCGCCATACTCTCACTCCTAGGACTATTCTTCTACCTCCGCCTCACA
TACTACTCAACAATCACACTACCCCCCAACTCTACCAACTACATAAAACAATGACACCTC
ACCAAACCAACAACCACTCTAATCGCAATCCTCATAGCCCTATCAACCCTACTACTACCG
CTATCCCCCCTAATTCTAGCAACCATTTAGAAACTTAGGATAACCAAACCCGAAGGCC
[35] 201_AUSTRA
----------ATGACCCACATGCAAAACTAATTACCTACATAACTCTAGCCCTAGGCACA
ACCATAACAATCTCTAGTAACCACTGAGTAATAGCCTGAGTCGGACTAGAACTCAACACC
CTCGCCATTATCCCCTTAATCTCAAAATCACATCACCCACGAGCTGTCGAAGCAGCAATT
AAATACTTCCTAGTGCAAGCAACCGCCTCTGCCATTCTCCTTTTTTCCAGCATAGCCAAT
GCATGATCATCAGGACAGTGAGACATCACCCAATTAACTCTCCCTACACCATCCATTTTC
CTAACAACAGCAATTGCAATAAAACTTGGCCTAGTTCCATTTCACTTCTGATTTCCAGAA
GTACTACAAGGCACAACTATAACCACTGCCCTACTCCTATCAACAGTAATAAAATTCCCC
CCAATCACCATCCTCCTTCTCACCTCCAACTCCCTAAACCCAACCCTAATAACCACCCTG
GCCATCACATCTACAGCCATTGGAGGATGAATGGGCCTCAACCAAACACAAATTCGAAAG
ATTTTAGCATTCTCATCCATCACCCACCTTGGATGAATAACCATTATCATTATTTACAAC
CCAAAACTATCTATACTGACATTCTACCTATACGTCATCACAACCACAACTGTATTTCTA
ACTTTCAACTCAACTAAGGCCATAACAATAACAACACTAATAACGACCTGAGCAAAATCC
CCCATACTAAACGCAACCCTAATACTAGTTCTACTCTCCTTAGCGGGCCTGCCCCCACTA
ACAGGTTTCCTACCTAAGTGGCTCATTATCCAAGAACTAACCAAACAAGCAATAGCCCTA
ACCGCCACAATTATTGCCATACTCTCACTCCTAGGACTATTCTTCTACCTCCGCCTCACA
TACTACTCAACAATCACACTACCCCCCAACTCTACCAACTACATAAAACAATGACACCTC
ACCAAACCAACAACCACCCCAATCGCAATCCTCATAGCCCTATCAACCCTGCTACTACCA
CTATCCCCCTTAATTCTAGCAACCATTTAGAAACTTAGGATAACCAAACCCGAAGGCC
[36] 202_AUSTRA
--------CTATGACCCACATGCAAAACTAATTACCTACATAACTCTAGCCCTAGGCACA
ACCATAACAATCTCTAGTAACCACTGAGTAATAGCCTGAGTCGGACTAGAACTCAACACC
CTCGCCATTATCCCCTTAATCTCAAAATCACATCACCCACGAGCTGTCGAAGCAGCAATT
AAATACTTCCTAGTGCAAGCAACCGCCTCTGCCATTCTCCTTTTTTCCAGCATAGCCAAT
GCATGATCATCAGGACAGTGAGACATCACCCAATTAACTCTCCCTACACCATCCATTTTC
CTAACAACAGCAATTGCAATAAAACTTGGCCTAGTTCCATTTCACTTCTGATTTCCAGAA
GTACTACAAGGCACAACTATAACCACTGCCCTACTCCTATCAACAGTAATAAAATTCCCC
CCAATCACCATCCTCCTTCTCACCTCCAACTCCCTAAACCCAACCCTAATAACCACCCTG
GCCATCACATCTACAGCCATTGGAGGATGAATGGGCCTCAACCAAACACAAATTCGAAAG
ATTTTAGCATTCTCATCCATCACCCACCTTGGATGAATAACCATTATCATTATTTACAAC
CCAAAACTATCTATACTGACATTCTACCTATACGTCATCACAACCACAACTGTATTTCTA
ACTTTCAACTCAACTAAGGCCATAACAATAACAACACTAATAACGACCTGAGCAAAATCC
CCCATACTAAACGCAACCCTAATACTAGTTCTACTCTCCTTAGCGGGCCTGCCCCCACTA
ACAGGTTTCCTACCTAAGTGGCTCATTATCCAAGAACTAACCAAACAAGCAATAGCCCTA
ACCGCCACAATTATTGCCATACTCTCACTCCTAGGACTATTCTTCTACCTCCGCCTCACA
TACTACTCAACAATCACACTACCCCCCAACTCTACCAACTACATAAAACAATGACACCTC
ACCAAACCAACAACCACCCCAATCGCAATCCTCATAGCCCTATCAACCCTGCTACTACCA
CTATCCCCCTTAATTCTAGCAACCATTTAGAAACTTAGGATAACCAAACCCGAAGGCC
[37] 203_AUSTRA
------CTCTATGACCCACATGCAAAACTAATTACCTACATAACTCTAGCCCTAGGCACA
ACCATAACAATCTCTAGTAACCACTGAGTAATAGCCTGAGTCGGACTAGAACTCAACACC
CTCGCCATTATCCCCTTAATCTCAAAATCACATCACCCACGAGCTGTCGAAGCAGCAATT
AAATACTTCCTAGTGCAAGCAACCGCCTCTGCCATTCTCCTTTTTTCCAGCATAGCCAAT
GCATGATCATCAGGACAGTGAGACATCACCCAATTAACTCTCCCTACACCATCCATTTTC
CTAACAACAGCAATTGCAATAAAACTTGGCCTAGTTCCATTTCACTTCTGATTTCCAGAA
GTACTACAAGGCACAACTATAACCACTGCCCTACTCCTATCAACAGTAATAAAATTCCCC
CCAATCACCATCCTCCTTCTCACCTCCAACTCCCTAAACCCAACCCTAATAACCACCCTG
GCCATCACATCTACAGCCATTGGAGGATGAATGGGCCTCAACCAAACACAAATTCGAAAG
ATTTTAGCATTCTCATCCATCACCCACCTTGGATGAATAACCATTATCATTATTTACAAC
CCAAAACTATCTATACTGACATTCTACCTATACGTCATCACAACCACAACTGTATTTCTA
ACTTTCAACTCAACTAAGGCCATAACAATAACAACACTAATAACGACCTGAGCAAAATCC
CCCATACTAAACGCAACCCTAATACTAGTTCTACTCTCCTTAGCGGGCCTGCCCCCACTA
ACAGGTTTCCTACCTAAGTGGCTCATTATCCAAGAACTAACCAAACAAGCAATAGCCCTA
ACCGCCACAATTATTGCCATACTCTCACTCCTAGGACTATTCTTCTACCTCCGCCTCACA
TACTACTCAACAATCACACTACCCCCCAACTCTACCAACTACATAAAACAATGACACCTC
ACCAAACCAACAACCACCCCAATCGCAATCCTCATAGCCCTATCAACCCTGCTACTACCA
CTATCCCCCTTAATTCTAGCAACCATTTAGAAACTTAGGATAACCAAACCCGAAGGCC
[38] 204_AUSTRA
-----TCTCTATGACCCACATGCAAAACTAATTACCTACATAACTCTAGCCCTAGGCACA
ACCATAACAATCTCTAGTAACCACTGAGTAATAGCCTGAGTCGGACTAGAACTCAACACC
CTCGCCATTATCCCCTTAATCTCAAAATCACATCACCCACGAGCTGTCGAAGCAGCAATT
AAATACTTCCTAGTGCAAGCAACCGCCTCTGCCATTCTCCTTTTTTCCAGCATAGCCAAT
GCATGATCATCAGGACAGTGAGACATCACCCAATTAACTCTCCCTACACCATCCATTTTC
CTAACAACAGCAATTGCAATAAAACTTGGCCTAGTTCCATTTCACTTCTGATTTCCAGAA
GTACTACAAGGCACAACTATAACCACTGCCCTACTCCTATCAACAGTAATAAAATTCCCC
CCAATCACCATCCTCCTTCTCACCTCCAACTCCCTAAACCCAACCCTAATAACCACCCTG
GCCATCACATCTACAGCCATTGGAGGATGAATGGGCCTCAACCAAACACAAATTCGAAAG
ATTTTAGCATTCTCATCCATCACCCACCTTGGATGAATAACCATTATCATTATTTACAAC
CCAAAACTATCTATACTGACATTCTACCTATACGTCATCACAACCACAACTGTATTTCTA
ACTTTCAACTCAACTAAGGCCATAACAATAACAACACTAATAACGACCTGAGCAAAATCC
CCCATACTAAACGCAACCCTAATACTAGTTCTACTCTCCTTAGCGGGCCTGCCCCCACTA
ACAGGTTTCCTACCTAAGTGGCTCATTATCCAAGAACTAACCAAACAAGCAATAGCCCTA
ACCGCCACAATTATTGCCATACTCTCACTCCTAGGACTATTCTTCTACCTCCGCCTCACA
TACTACTCAACAATCACACTACCCCCCAACTCTACCAACTACATAAAACAATGACACCTC
ACCAAACCAACAACCACCCCAATCGCAATCCTCATAGCCCTATCAACCCTGCTACTACCA
CTATCCCCCTTAATTCTAGCAACCATTTAGAAACTTAGGATAACCAAACCCGAAGGCC
[39] 205_AUSTRA
--------CTATGACCCACATGCAAAACTAATTACCTACATAACTCTAGCCCTAGGCACA
ACCATAACAATCTCTAGTAACCACTGAGTAATAGCCTGAGTCGGACTAGAACTCAACACC
CTCGCCATTATCCCCTTAATCTCAAAATCACATCACCCACGAGCTGTCGAAGCAGCAATT
AAATACTTCCTAGTGCAAGCAACCGCCTCTGCCATTCTCCTTTTTTCCAGCATAGCCAAT
GCATGATCATCAGGACAGTGAGACATCACCCAATTAACTCTCCCTACACCATCCATTTTC
CTAACAGCAGCAATTGCAATAAAACTTGGCCTAGTTCCATTTCACTTCTGATTTCCAGAA
GTACTACAAGGCACAACTATAACCACTGCCCTACTCCTATCAACAGTAATAAAATTCCCC
CCAATCACCATCCTCCTTCTCACCTCCAACTCCCTAAACCCAACCCTAATAACCACCCTG
GCCATCACATCTACAGCCATTGGAGGATGAATGGGCCTCAACCAAACACAAATTCGAAAG
ATTTTAGCATTCTCATCCATCACCCACCTTGGATGAATAACCATTATCATTATTTACAAC
CCAAAACTATCTATACTGACATTCTACCTATACGTCATCACAACCACAACTGTATTCCTA
ACTTTCAACTCAACTAAGGCCATAACAATAACAACACTAATAACGACCTGAGCAAAATCC
CCCATACTAAACGCAACCCTAATACTAGTTCTACTCTCCTTAGCGGGCCTGCCCCCACTA
ACAGGTTTCCTACCTAAGTGGCTCATTATCCAAGAACTAACCAAACAAGCAATAGCCCTA
ACCGCCACAATTATTGCCATACTCTCACTCCTAGGACTATTCTTCTACCTCCGCCTCACA
TACTACTCAACAATCACACTACCCCCCAACTCTACCAACTACATAAAACAATGACACCTC
ACCAAACCAACAACCACCCCAATCGCAATCCTCATAGCCCTATCAACCCTGCTACTACCA
CTATCCCCCTTAATTCTAGCAACCATTTAGAAACTTAGGATAACCAAACCCGAAGGCC
[40] 206_AUSTRA
----CTCTCTATGACCCACATGCAAAACTAATTACCTACATAACTCTAGCCCTAGGCACA
ACCATAACAATCTCTAGTAACCACTGAGTAATAGCCTGAGTCGGACTAGAACTCAACACC
CTCGCCATTATCCCCTTAATCTCAAAATCACATCACCCACGAGCTGTCGAAGCAGCAATT
AAATACTTCCTAGTGCAAGCAACCGCCTCTGCCATTCTCCTTTTTTCCAGCATAGCCAAT
GCATGATCATCAGGACAGTGAGACATCACCCAATTAACTCTCCCTACACCATCCATTTTC
CTAACAACAGCAATTGCAATAAAACTTGGCCTAGTTCCATTTCACTTCTGATTTCCAGAA
GTACTACAAGGCACAACTATAACCACTGCCCTACTCCTATCAACAGTAATAAAATTCCCC
CCAATCACCATCCTCCTTCTCACCTCCAACTCCCTAAACCCAACCCTAATAACCACCCTG
GCCATCACATCTACAGCCATTGGAGGATGAATGGGCCTCAACCAAACACAAATTCGAAAG
ATTTTAGCATTCTCATCCATCACCCACCTTGGATGAATAACCATTATCATTATTTACAAC
CCAAAACTATCTATACTGACATTCTACCTATACGTCATCACAACCACAACTGTATTCCTA
ACTTTCAACTCAACTAAGGCCATAACAATAACAACACTAATAACGACCTGAGCAAAATCC
CCCATACTAAACGCAACCCTAATACTAGTTCTACTCTCCTTAGCGGGCCTGCCCCCACTA
ACAGGTTTCCTACCTAAGTGGCTCATTATCCAAGAACTAACCAAACAAGCAATAGCCCTA
ACCGCCACAATTATTGCCATACTCTCACTCCTAGGACTATTCTTCTACCTCCGCCTCACA
TACTACTCAACAATCACACTACCCCCCAACTCTACCAACTACATAAAACAATGACACCTC
ACCAAACCAACAACCACCCCAATCGCAATCCTCATAGCCCTATCAACCCTGCTACTACCA
CTATCCCCCTTAATTCTAGCAACCATTTAGAAACTTAGGATAACCAAACCCGAAGGCC
[41] 207_AUSTRA
TTTTCTCTCTATGACCCACATGCAAAACTAATTACCTACATAACTCTAGCCCTAGGCACA
ACCATAACAATCTCTAGTAACCACTGAGTAATAGCCTGAGTCGGACTAGAACTCAACACC
CTCGCCATTATCCCCTTAATCTCAAAATCACATCACCCACGAGCTGTCGAAGCAGCAATT
AAATACTTCCTAGTGCAAGCAACCGCCTCTGCCATTCTCCTTTTTTCCAGCATAGCCAAT
GCATGATCATCAGGACAGTGAGACATCACCCAATTAACTCTCCCTACACCATCCATTTTC
CTAACAACAGCAATTGCAATAAAACTTGGCCTAGTTCCATTTCACTTCTGATTTCCAGAA
GTACTACAAGGCACAACTATAACCACTGCCCTACTCCTATCAACAGTAATAAAATTCCCC
CCAATCACCATCCTCCTTCTCACCTCCAACTCCCTAAACCCAACCCTAATAACCACCCTG
GCCATCACATCTACAGCCATTGGAGGATGAATGGGCCTCAACCAAACACAAATTCGAAAG
ATTTTAGCATTCTCATCCATCACCCACCTTGGATGAATAACCATTATCATTATTTACAAC
CCAAAACTATCTATACTGACATTCTACCTATACGTCATCACAACCACAACTGTATTCCTA
ACTTTCAACTCAACTAAGGCCATAACAATAACAACACTAATAACGACCTGAGCAAAATCC
CCCATACTAAACGCAACCCTAATACTAGTTCTACTCTCCTTAGCGGGCCTGCCCCCACTA
ACAGGTTTCCTACCTAAGTGGCTCATTATCCAAGAACTAACCAAACAAGCAATAGCCCTA
ACCGCCACAATTATTGCCATACTCTCACTCCTAGGACTATTCTTCTACCTCCGCCTCACA
TACTACTCAACAATCACACTACCCCCCAACTCTACCAACTACATAAAACAATGACACCTC
ACCAAACCAACAACCACCCCAATCGCAATCCTCATAGCCCTATCAACCCTGCTACTACCA
CTATCCCCCTTAATTCTAGCAACCATTTAGAAACTTAGGATAACCAAACCCGAAGGCC
[42] 208_AUSTRA
--------CTATGACCCACATGCAAAACTAATTACCTACATAACTCTAGCCCTAGGCACA
ACCATAACAATCTCTAGTAACCACTGAGTAATAGCCTGAGTCGGACTAGAACTCAACACC
CTCGCCATTATCCCCTTAATCTCAAAATCACATCACCCACGAGCTGTCGAAGCAGCAATT
AAATACTTCCTAGTGCAAGCAACCGCCTCTGCCATTCTCCTTTTTTCCAGCATAGCCAAT
GCATGATCATCAGGACAGTGAGACATCACCCAATTAACTCTCCCTACACCATCCATTTTC
CTAACAGCAGCAATTGCAATAAAACTTGGCCTAGTTCCATTTCACTTCTGATTTCCAGAA
GTACTACAAGGCACAACTATAACCACTGCCCTACTCCTATCAACAGTAATAAAATTCCCC
CCAATCACCATCCTCCTTCTCACCTCCAACTCCCTAAACCCAACCCTAATAACCACCCTG
GCCATCACATCTACAGCCATTGGAGGATGAATGGGCCTCAACCAAACACAAATTCGAAAG
ATTTTAGCATTCTCATCCATCACCCACCTTGGATGAATAACCATTATCATTATTTACAAC
CCAAAACTATCTATACTGACATTCTACCTATACGTCATCACAACCACAACTGTATTCCTA
ACTTTCAACTCAACTAAGGCCATAACAATAACAACACTAATAACGACCTGAGCAAAATCC
CCCATACTAAACGCAACCCTAATACTAGTTCTACTCTCCTTAGCGGGCCTGCCCCCACTA
ACAGGTTTCCTACCTAAGTGGCTCATTATCCAAGAACTAACCAAACAAGCAATAGCCCTA
ACCGCCACAATTATTGCCATACTCTCACTCCTAGGACTATTCTTCTACCTCCGCCTCACA
TACTACTCAACAATCACACTACCCCCCAACTCTACCAACTACATAAAACAATGACACCTC
ACCAAACCAACAACCACCCCAATCGCAATCCTCATAGCCCTATCAACCCTGCTACTACCA
CTATCCCCCTTAATTCTAGCAACCATTTAGAAACTTAGGATAACCAAACCCGAAGGC-
[43] 209_AUSTRA
TTTTCTCTCTATGACCCACATGCAAAACTAATTACCTACATAACTCTAGCCCTAGGCACA
ACCATAACAATCTCTAGTAACCACTGAGTAATAGCCTGAGTCGGACTAGAACTCAACACC
CTCGCCATTATCCCCTTAATCTCAAAATCACATCACCCACGAGCTGTCGAAGCAGCAATT
AAATACTTCCTAGTGCAAGCAACCGCCTCTGCCATTCTCCTTTTTTCCAGCATAGCCAAT
GCATGATCATCAGGACAGTGAGACATCACCCAATTAACTCTCCCTACACCATCCATTTTC
CTAACAACAGCAATTGCAATAAAACTTGGCCTAGTTCCATTTCACTTCTGATTTCCAGAA
GTACTACAAGGCACAACTATAACCACTGCCCTACTCCTATCAACAGTAATAAAATTCCCC
CCAATCACCATCCTCCTTCTCACCTCCAACTCCCTAAACCCAACCCTAATAACCACCCTG
GCCATCACATCTACAGCCATTGGAGGATGAATGGGCCTCAACCAAACACAAATTCGAAAG
ATTTTAGCATTCTCATCCATCACCCACCTTGGATGAATAACCATTATCATTATTTACAAC
CCAAAACTATCTATACTGACATTCTACCTATACGTCATCACAACCACAACTGTATTTCTA
ACTTTCAACTCAACTAAGGCCATAACAATAACAACACTAATAACGACCTGAGCAAAATCC
CCCATACTAAACGCAACCCTAATACTAGTTCTACTCTCCTTAGCGGGCCTGCCCCCACTA
ACAGGTTTCCTACCTAAGTGGCTCATTATCCAAGAACTAACCAAACAAGCAATAGCCCTA
ACCGCCACAATTATTGCCATACTCTCACTCCTAGGACTATTCTTCTACCTCCGCCTCACA
TACTACTCAACAATCACACTACCCCCCAACTCTACCAACTACATAAAACAATGACACCTC
ACCAAACCAACAACCACCCCAATCGCAATCCTCATAGCCCTATCAACCCTGCTACTACCA
CTATCCCCCTTAATTCTAGCAACCATTTAGAAACTTAGGATAACCAAACCCGAAGGC-
;
END;
