# Supplementary material for: Being cosmopolitan: evolutionary history and phylogeography of a specialized raptor, the Osprey Pandion haliaetus
Source: BMC Evol Biol. 2015 Nov 17;15:255. doi: 10.1186/s12862-015-0535-6 (PMC4650845; doi:10.1186/s12862-015-0535-6)
Supplement: Additional file 5: — Alignments used for each analysis: SI1 = cyt b (209 sequences, 1103 nucleotides); SI2 = ND2 (39 sequences, 1078 nucleotides); SI3 = cyt b+ND2 (38 sequences, 2037 nucleotides); SI4 = cyt b (19 haplotypes, 661 nucleotides); SI5 = cyt b+ND2 (14 haplotypes, 2037 nucleotides); SI6 = cyt b network (146 sequences, 661 nucleotides). Refer to the table in Additional file number 2 for matching. (ZIP 27 kb) [file 12862_2015_535_MOESM5_ESM.zip › SI3-cytbnd2_42_38ph2037.nxs]

#NEXUS
[saved by seaview on Thu Jan 29 11:18:26 2015]
BEGIN DATA;
  DIMENSIONS NTAX=42 NCHAR=2037;
  FORMAT DATATYPE=DNA
  GAP=-
  ;
MATRIX
[1] Hamirostra
-----------------------------------------------ATCCCTACTCGGA
CTCTGCCTCCTCACACAAATCCTAACCGGCCTCCTACTAGCCATACACTACACCGCAGAC
ACATCACTAGCCTTCTCATCCGTTGCTCACACATGCCGAAACGTTCAATACGGCTGACTA
ATCCGCAACTTACATGCCAACGGCGCATCCCTCTTCTTCATCTGCATCTACCTCCACATT
GGCCGAGGACTATACTACGGCTCATACCTATACAAAGAAACCTGAAACACAGGAGTCATC
CTACTCCTCACCCTCATAGCAACTGCTTTTGTAGGCTATGTACTACCGTGAGGACAGATA
TCCTTCTGAGGGGCTACAGTCATCACCAACCTGTTCTCAGCTATCCCATACATCGGACAG
ACACTAGTAGAATGAGCCTGAGGGGGCTTCTCAGTAGACAACCCAACACTCACCCGATTC
TTCGCCCTGCACTTCCTACTCCCATTCCTAATCGCAGGTCTAACCTTAGTCCACCTTACT
TTCCTCCACGAATCCGGCTCAAACAATCCGCTAGGCATCTTATCAGACTGTGACAAAATC
CCATTCCACCCATACTTCTCCCTAAAAGACACCCTAGGATTTATTCTCATGCTACTCCCA
CTAACCACCTTAGCCCTATTCTCCCCAAACTTACTAGGAGACCCAGAAAACTTTACCCCA
GCAAACCCCCTAATCACACCACCACACATCAAGCCCGAATGATACTTCCTATTTGCATAT
GCCATCCTACGCTCAATCCCCAACAAATTAGGCGGAGTACTAGCCCTAGCCGCCTCTGTC
CTAGTCCTATTCCTAATCCCGCTCCTCCACAAATCCAAACAACGCACAATGACATTCCGT
CCCCTCTCCCAACTCCTATTCTGACTCCTAGTTGCAAACCTCCTTATCCTTACATGAGTG
GGTAGCCAACCAGTTGAACACCCCTTCATCATCATCGGCCAACTCGCCTCCCTCACCTAC
TTCACCATCCTCCTAATCCTTTTCCCCACACAAAAC-TACTCTCCACTTTAACTATAATC
CTAGGCACAACTACTACAATCTCAAGCACCCACTGAGTAATAGCCTGAGTCGGATTAGAA
CTTAACACCCTCGCCATCATCCCATTCATCTCAAAATCCCACCACCCTCGGGCTATCGAA
GCCACAATCAAATACTTCCTAGTACAAGCAACAGCCTCGGCCATTCTCCTATTCGCAAGC
ATAACAAATGCGTGAGCCACAGGACAATGAGATATTACCCAACTAACCCACCCCACATCC
TCCCTACTAATAACAGTAGCAATTGCAATAAAACTGGGACTAGTACCATTCCACTTCTGA
TTCCCAGAAGTACTGCAAGGCTCATCCCTAACCACTGCACTACTCCTATCTACAATAATG
AAATTCCCTCCAACTACTCTCCTACTCCTGACATCCCACACACTCAACCCAGTTCTAATA
ACTAGTATAGCCCTAGCTTCAGTGGCCCTTGGTGGATGAATAGGCCTGAACCAAACGCAA
ACCCGAAAAATCTTAGCCTTCTCATCAATCTCCCACCTAGGCTGAATAACAGCCACCACC
ATCTATAACCCCAAACTCGCCCTCCTAACTTTCTACCTGTACACCCTAACAACCTCCACC
GTATTCCTCACCCTCAGCTCAACCAAAGCCACAAAACTCACAACAATAATAACATCCTGA
GCCAAAACCCCCGCACTGAACACAGCCCTAATACTAGTTATACTCTCCCTGGCAGGACTT
CCCCCACTAACAGGCTTCCTACCCAAGTGACTCATCATCCAAGAACTAACCAAACAAGAA
ATAGCCCCCACAGCTGCAATCATTACAACCTTATCACTCCTAGGATTATTTTTCTACCTC
CGCCTTGCTTACCACTCAACAATCACACTACCTCCAAACTCTGCAAACTATATAAAACAG
TGGCACTTCTCCAAGTCAACAAGCACCACAACCGCTACCCTCACAGCCCTATCAACA
[2] Leptodonc
------------------------------------------------------------
--------ACTCACACAAATCTTAACTGGACTCCTATTAGCTATACACTACACCGCAGAC
ACCACACTAGCCTTTTCATCCGTTGCCCACACATGCCGAAACGTACAATACGGCTGACTA
ATCCGCAACTTACACGCTAATGGAGCCTCATTCTTCTTCATCTGCATCTACCTACACATC
GGTCGAGGGCTCTACTACGGCTCTTACCTATACAAAGAAACCTGAAACACAGGAGTTATT
CTCCTACTTACCCTTATAGCAACCGCTTTCGTAGGTTATGTACTACCATGAGGGCAAATA
TCCTTCTGAGGCGCTACAGTTATCACCAACCTATTTTCAGCTATCCCATACATCGGACAA
ACCCTTGTAGAATGGACCTGAGGGGGATTTTCAGTAGATAACCCAACACTCACACGATTC
TTTGCCTTACACTTCTTACTCCCGTTTTTAATCGCTGGCCTCACCCTAATCCATCTTACC
TTTCTCCACGAATCCGGCTCAAACAACCCCCTAGGTATTGTACCAAACTGTGACAAAATC
CCATTCCACCCTTACTTCACTCTAAAAGATATCCTAGGATTCATGCTAATATTACTCCCA
CTAATAACCCTAACCCTGTTTTCCCCCAACCTACTAGGCGACCCAGAAAACTTCACCCCA
GCAAACCCACTAGTCACACCCCCACATATCAAACCCGAATGATACTTCCTATTCGCATAC
GCCATCCTACGCTCAATCCCTAACAAACTAGGAGGAGTACTAGCCTTAGCCGCCTCCGTC
CTAATCCTACTCCTAATTCCCCTTCTCCATAAATCCAAACAGCGCACAATAACCTTCCGC
CCACTCTCCCAACTTCTATTCTGATTCTTAGTCGCAAACCTCTTCATCCTCACATGAGTA
GGCAGCCAACCAGTAGAACATCCCTTCATCATCATTGGCCAACTAGCCTCCCTTACCTAC
TTCACTACTCTTCTAATCCTCTTTCCCATACAAAAC-TAATCTCCACTTTAAGCTTAGCC
CTAGGCACAACCATCACAATTTCAAGTGCACACTGAATAATAGCTTGAATCGGACTAGAA
CTTAATACTCTTGCTATTCTCCCATTCATCTCAAAATCCCATCACCCACGAGCCATCGAA
GCCACAATCAAATACTTCTTAGTTCAAGCAACAGCCTCAACCATTCTCCTCTTTTCAAGT
ATAACAAACGCATGAGCTACAGGACAATGAGACCTTACCCAATTAACCCACCCTACAGCA
TCCCTACTACTAACAGTAGCAATCGCAATAAAACTAGGCCTAGTACCATTCCATTTCTGA
TTCCCAGAAGTACTACAAGGTTCCTCCCTAACCACCGCCCTGCTCCTATCTACAATAATA
AAATTCCCTCCAACTACTCTCTTACTCATGACATCCCATACACTCCACCCAACCCTACTA
ACCACTATAGCCGTAGCCTCAGTAGCCCTTGGAGGATGAATAGGCCTAAACCAAACACAA
ACCCGAAAAATCCTTGCCTTCTCATCTATCGCCCACCTAGGATGAATAACTACCATTATC
ATCTATAATCCCAAACTTGCCCTACTAACTTTCTACCTATATATTCTAACAACATCCACC
GTATTCCTCATCATCAACTCAACCAAGACTCTAAAATTAACAACACTAATAACATCTTGA
ACAAAATCACCCACATTAAACGTAACCCTTATACTTGTCCTACTCTCCCTAGCAGGACTA
CCTCCACTAACAGGCTTCCTGCCCAAATGACTTATCCTTCAAGAACTAACTAAACAAGAA
ATAACCACTACAGCCACAATCATTGCAATCCTCTCACTCCTAGGACTATTTTTTTACCTC
CGCCTTGCGTACCACTCAACAATCACGCTCCCTCCTAATTCCATAAACTACATAAAACAG
TGGTACTTCACCAAATCAATAAACACCACAACCGCTACTCTCGCTACCCTATCAACA
[3] Aquilarap
----------------------------------------------------------GA
ATCTGCCTACTAACACAAATTCTAACCGGTCTCCTACTAGCCATACATTACACTGCAGAC
ACCACTCTAGCCTTCTCGTCCGTCGCCCACACATGCCGAAACGTACAGTATGGCTGACTA
ATCCGCAACCTACATGCCAACGGAGCATCCTTCTTCTTCATCTGTATCTACCTACACATC
GGCCGAGGACTTTACTACGGCTCATACCTATACAAAGAAACCTGAAACACAGGAATCATT
CTCCTACTTACACTCATAGCAACCGCCTTTGTAGGTTATGTCCTTCCATGAGGACAAATA
TCCTTCTGAGGGGCCACAGTCATCACCAACCTATTCTCAGCAGTCCCATACATCGGACAG
ACCCTTGTAGAATGAGCCTGAGGCGGATTCTCCGTAGACAACCCTACCCTTACTCGCTTC
TTCGCCCTGCACTTCCTACTTCCATTCCTCATCGCAAGTCTTACCCTAATCCACCTTACC
TTCCTACATGAGTCTGGATCAAACAATCCTCTAGGAATTATCTCAAACTGTGACAAAATC
CCATTCCATCCATACTTCTCCTTAAAAGACATTCTAGGATTTGTACTAATACTACTCCCA
CTAACAACTCTAGCCCTATTCTCACCTAATCTGCTAGGCGACCCAGAAAACTTCACCCCA
GCAAACCCTCTAGTTACACCCCCTCATATTAAACCAGAATGATACTTCCTATTTGCATAC
GCCATTCTACGCTCAATCCCAAACAAACTGGGAGGTGTACTAGCCCTAGCCGCCTCAGTA
CTAATCCTATTCCTCATCCCTCTCCTCCATAAATCTAAACAACGTACAATAACCTTCCGA
CCCTTCTCCCAACTCCTATTCTGGACCCTAGTCGCCAACCTCCTCATCCTCACATGGATC
GGCAGCCAACCAGTAGAACATCCGTTCATCATCATCGGCCAAATCGCCTCCCTCACCTAC
TTCTCCACCCTCCTAATCCTCTTCCCTACACAAAAC-TACTCTCCTCCCTAAGCCTAATC
CTAGGCACAACCATTACAATCTCAAGTACTCACTGAGTAATGGCCTGAACTGGATTAGAG
CTCAACACGCTCGCTATCATCCCATTCATTTCAAAATCCCACCACCCCCGAGCCATTGAA
GCAACAATCAAGTATTTCCTAGTACAAGCAACAGCCTCAGCCCTCCTTCTATTCTCAAGC
ATAACAAATGCATGATCTACTGGCCAATGAGATATCACACAACTAACCCACCCTACCTCC
TCCCTATTACTGACAGTAGCAATTGCAATAAAACTAGGACTAGTACCCTTCCATTTCTGA
TTCCCAGAAGTACTACAAGGCTCATCCCTAACTACCGCCCTACTTCTCTCTACAATAATA
AAACTCCCCCCAACGGCCCTCCTCTTCCTGACCTCCCACTCACTCAACCCAACATTACTA
ACCACCATAGCCATCGCCTCCGTAGCCCTCGGAGGATGAATAGGTCTAAACCAAACACAA
CTCCGAAAAATCCTAGCCTTTTCATCCATCGCCCACCTAGGATGACTAACCGCAATCATC
ATCTACAACCCCGACCTCGCCCTACTAACCTTCTACCTATACATCCTAATAACCACCACT
GTATTCCTCACCCTCAACTCAACTAAAACCCTAAAACTAGCAACACTAATAACGTCATGA
ACAAAATCCCCCACACTAAACGCAACCCTCATACTAGTCCTACTCTCCCTAGCAGGACTT
CCCCCACTAACAGGCTTCCTACCCAAATGACTTATCATCCAAGAGCTAACCAAACAAGAA
ATAGCTTCAACAGCCACAATCATTGCAATCCTCTCCCTCCTAGGACTATTCTTTTACCTC
CGCCTCGCATATCACTCAACAATTACACTACCGCCCAACTCTACAAACCACATAAAACTA
TGGCACCTTACCAAACCAACAAATGCCACAATCGCCATCCTCGCTGCTCTATCAGTG
[4] Haliaeetus
------------------------------------------------------------
ATCTGCCTACTAACACAAATTCTGACCGGCCTCCTGCTAGCAACACACTATACCGCAGAT
ACCTCCCTAGCTTTTTCATCCGTAGCCCATACATGTCGAAACGTACAGTATGGCTGACTA
ATCCGCAACCTACATGCCAACGGAGCATCTTTCTTTTTCATCTGTATTTACCTACACATT
GGCCGAGGGCTATATTATGGCTCATACCTATATAAAGAAACCTGAAACACAGGAATCATT
CTATTACTCACCCTCATGGCAACTGCCTTCGTAGGCTACGTACTTCCATGAGGCCAGATA
TCCTTCTGAGGAGCCACAGTCATTACCAATTTATTCTCAGCCATCCCATACATCGGACAA
ACCATCGTAGAATGAGCCTGAGGAGGATTTTCCGTAGACAATCCCACCCTCACTCGATTC
TTTGCCCTACACTTCCTACTCCCATTTCTAATCGCAGGCTTCACCCTAATCCACCTTACC
TTCCTCCACGAATCCGGTTCAAACAACCCCCTAGGCATCATCTCAAACTGTGACAAAATT
CCATTCCACCCATACTTCTCCCTAAAAGATATCCTAGGATTTACACTAATGCTGCTCCCA
CTAATAACCTTAGCCCTATTCTCACCTAACTTGTTAGGAGACCCGGAAAACTTCACCCCA
GCAAACCCCCTAGCCACACCACCTCACATCAAACCGGAATGATACTTCCTATTCGCATAC
GCCATCTTACGCTCAATCCCAAACAAACTAGGAGGCGTACTAGCCTTAGCTGCCTCCGTA
CTAATTCTATTCCTAGTCCCCTTTCTCCACAAATCTAAACAACGAACCATAACCTTTCGA
CCCTTCTCCCAACTACTATTCTGAACCCTAATCGCTAATCTCCTCATTCTCACGTGAATC
GGAAGCCAACCAGTGGAACACCCGTTCATCATCATTGGCCAAGTAGCCTCCCTTACCTAC
TTCCTCATCCTTCTAGCCCTCTTCCCCACACAAAAC-TAATCTCATCCCTAAGCTTAATC
CTCGGCACAACCATCACAATCTCAAGTACTCACTGAGCGATAGCCTGAACCGGATTAGAA
CTCAACACCCTTGCCATCATCCCATTCATCTCAAAATCCCACCACCCTCGAGCTATCGAG
GCCACAATTAAATACTTCCTAGTACAAGCAACAGCCTCCACTCTTCTCCTATTCTCAAGC
ATAATAAACGCATGAGCTACGGGCCAATGAGATATCACCCAACTAACCCACCCTGCCTCC
TCCCTACTCCTAACAGTAGCAATTGCAATAAAACTTGGACTAGTGCCTTTTCACTTCTGG
TTCCCAGAAGTACTACAAGGCTCATCCCTAACTACCGCCCTGCTCCTCTCCACAACAATA
AAATTCCCCCCAGCTGTCCTCCTTTTCCTGACTACCCACTCGCTTAATCCAACACTACTA
ACCACCCTAGCTATCGCCTCCGTAGCTCTTGGAGGATGAATAGGCTTAAACCAAACACAA
CTCCGAAAGATCCTAGCCTTTTCATCCATCGCCCACCTAGGATGGATAACCGCAGTAATC
ATCTACAGCCCAAAACTCGCCCTTCTAACCTTCTACTTATATGTTCTAACAACCACCGCC
GTATTCCTCACCCTCAATTCAACTAAAACCCTAAAACTAACAACACTAATAACATCCTGA
ACAAAATCCCCCACACTAAATGCAACCCTCATGCTAGTCCTACTCTCCCTAGCAGGACTC
CCCCCACTAACAGGTTTCCTACCCAAATGACTCATCATCCAGGAATTAACTAAACAAGAG
ATAGCCACAACAGCCACAATCCTCGCTACCCTCTCCCTTCTAGGATTATTCTTCTACCTT
CGCCTCGCCTACCATTCAACAATTACACTACCTCCAAACTCTACAAACCACATAAAGCAC
TGACACTTCATTAAGCCAACAAATACTACAACTGCTATCCTTGCCACCCTATCTACG
[5] 1_France
ATCGACCTCCCCACCCCCCCAAACATCTCTGCATGGTGGAATTTCGGCTCCCTACTTGGC
ATCTGCCTAATGACACAAATCGTAACAGGACTTCTACTAGCCACACACTACACAGCAGAC
ACAACCCTAGCCTTCTCATCCGTAGCCCACACTTGCCGAAATGTCCAATATGGTTGACTA
ATCCGCAATCTCCACGCAAACGGAGCATCACTATTCTTCATCTGCATCTACCTCCACATC
GGCCGAGGACTTTACTACGGCTCATACCTGTACAAAGAAACCTGAAACACAGGCATCATT
CTACTACTCACCCTCATAGCAACAGCCTTCGTAGGCTATGTCCTACCATGAGGACAAATA
TCCTTCTGAGGGGCTACAGTTATCACCAATCTATTTTCAGCAGTCCCCTACATCGGCCAA
ACCATCGTAGAGTGAGCCTGAGGAGGTTTCTCAGTAGATAACCCAACACTAACCCGATTT
TTCGCCCTCCACTTCCTCCTCCCCTTTCTAATCATAGGCCTAACCCTAATTCATCTCACA
TTCCTCCACGAATCAGGCTCGAACAATCCCCTAGGCATCGTATCAAACTGCGATAAAATT
CCATTCCACCCCTACTTCTCCCTAAAAGACATTCTAGGATTTACACTAGTACTAATTCCA
CTAATAACCCTATCCATGTTCTCACCCAACCTGTTAGGAGACCCAGAAAATTTCACCCCA
GCAAACCCCCTAATCACACCACCCCACATCAAACCAGAATGATACTTTCTATTCGCATAT
GCAATCTTACGCTCAATCCCAAACAAACTAGGCGGAGTACTAGCCCTAGCTGCCTCCGTA
TTAATCCTCTTCATAATACCTCTTCTCCATAAATCTAAACAACGCACTATAGCCTACCGT
CCCCTCTCCCAACTCCTATTCTGAACCCTAATTGCCAACCTCATAATCTTAACGTGAGTA
GGTAGCCAACCAGTAGAACACCCATTCATCATTATCGGCCAATTAGCCTCCCTCACCTAC
TTCACCACCCTCCTAATCCTACTCCCAATGCAAAAC-TAATTATCTACATAACTCTAGCC
CTAGGCACAACCATAACAATCTCTAGCAACCACTGAGTAATAGCCTGAGTCGGACTAGAA
CTCAACACCCTCKCCATTATTCCCTTAATCTCAAAATCACATCACCCACGAGCTATTGAA
GCAGCAATTAAGTACTTCCTAGTGCAAGCAACCGCCTCTGCCATTCTCCTTTTTTCCAGC
ATAGCCAATGCATGADCATCAGGACAGTGAGACATCACCCAATTAACTCTCCCTACACCA
TCCATTTTCCKAACAGCAGCAATTGCAAKAAAACTTGRCCWAKCTCCWTTTCAYTTCKRA
TTTCCARAASTACTACAAGGTACAACTATAACCACKGCCCTACTCCWATCAACAGTAAKA
AAATTCCCCCCAATCACTATSCTCCTTCTCACCTCCAAYTCCCTAAACTCAACCCWAAWA
ACCACCCTASCCATCACATCTACRGCCATTGGGGGATGAATGGGCCTCAACCAAACACAA
ATTCGAAAGATTTTAGCATTTTCGTCCATTACTCACCTTGGATGAATAACCATTATCATT
ATTTACAACCCAAAACTATCTATACTGACATTCTACCTATATGTCATCACAACTACAACT
GTATTCCTGACTTTCAACTCAACTAAGGCCATAACAATAACAACACTAATAACAACCTGA
GCAAAATCCCCCATACTAAACGCAACCCTAATACKAGTTCTACTCTCCCTAGCAGGCCTG
CCCCCCCTAACAGGTTTCCTACCCAAATGACTCATTATCCAAGAACTAACCAAACAAGCA
ATAGCCCTAACCGCCACAATTATCGCCATACTCTCACTCCTAGGACTATTCTTCTACCTC
CGCCTCACATACTACTCAACAATCACACTACCCCCCAACTCTACCAACTACATAAAACAA
TGACACCTCACCAAACTAACAACCACTTCAATCGCAATCCTCATAGCCCTATCAACC
[6] 14_Corsica
ATCGACCTCCCCACCCCCCCAAACATCTCTGCATGGTGGAATTTCGGCTCCCTACTTGGC
ATCTGCCTAATGACACAAATCGTAACAGGACTTCTACTAGCCACACACTACACAGCAGAC
ACAACCCTAGCCTTCTCATCCGTAGCCCACACTTGCCGAAATGTCCAATATGGTTGACTA
ATCCGCAATCTCCACGCAAACGGAGCATCACTATTCTTCATCTGCATCTACCTCCACATC
GGCCGAGGACTTTACTACGGCTCATACCTGTACAAAGAAACCTGAAACACAGGCATCATT
CTACTACTCACCCTCATAGCAACAGCCTTCGTAGGCTATGTCCTACCATGAGGACAAATA
TCCTTCTGAGGGGCTACAGTTATCACCAATCTATTTTCAGCAGTCCCCTACATCGGCCAA
ACCATCGTAGAGTGAGCCTGAGGAGGTTTCTCAGTAGATAACCCAACACTAACCCGATTT
TTCGCCCTCCACTTCCTCCTCCCCTTTCTAATCATAGGCCTAACCCTAATTCATCTCACA
TTCCTCCACGAATCAGGCTCGAACAATCCCCTAGGCATCGTATCAAACTGCGATAAAATT
CCATTCCACCCCTACTTCTCCCTAAAAGACATTCTAGGATTTACACTAGTACTAATTCCA
CTAATAACCCTATCCATGTTCTCACCCAACCTGTTAGGAGACCCAGAAAATTTCACCCCA
GCAAACCCCCTAATCACACCACCCCACATCAAACCAGAATGATACTTTCTATTCGCATAT
GCAATCTTACGCTCAATCCCAAACAAACTAGGCGGAGTACTAGCCCTAGCTGCCTCCGTA
TTAATCCTCTTCATAATACCTCTTCTCCATAAATCTAAACAACGCACTATAGCCTACCGT
CCCCTCTCCCAACTCCTATTCTGAACCCTAATTGCCAACCTCATAATCTTAACGTGAGTA
GGTAGCCAACCAGTAGAACACCCATTCATCATTATCGGCCAATTAGCCTCCCTCACCTAC
TTCACCACCCTCCTAATCCTACTCCCAATGCAAAAC-TAATTATCTACATAACTCTAGCC
CTAGGCACAACCATAACAATCTCTAGCAACCACTGAGTAATAGCCTGAGTCGGACTAGAA
CTCAACACCCTCGCCATTATTCCCTTAATCTCAAAATCACATCACCCACGAGCTATTGAA
GCAGCAATTAAGTACTTCCTAGTGCAAGCAACCGCCTCTGCCATTCTCCTTTTTTCCAGC
ATAGCCAATGCATGAGCATCAGGACAGTGAGACATCACCCAATTAACTCTCCCTACACCA
TCCATTTTCCTAACAGCAGCAATTGCAATAAAACTTGGCCTAGCTCCATTTCACTTCTGA
TTTCCARAAGTACTACAAGGTACAACTATAACCACTGCCCTACTCCTATCAACAGTAATA
AAATTCCCCCCAATCACTATCCTCCTTCTCACCTCCAACTCCCTAAACTCAACCCTAATA
ACCACCCTAGCCATCACATCTACAGCCATTGGGGGATGAATGGGCCTCAACCAAACACAA
ATTCGAAAGATTTTAGCATTTTCGTCCATTACTCACCTTGGATGAATAACCATTATCATT
ATTTACAACCCAAAACTATCTATACTGACATTCTACCTATATGTCATCACAACTACAACT
GTATTCCTGACTTTCAACTCAACTAAGGCCATAACAATAACAACACTAATAACAACCTGA
GCAAAATCCCCCATACTAAACGCAACCCTAATACTAGTTCTACTCTCCCTAGCAGGCCTG
CCCCCCCTAACAGGTTTCCTACCCAAATGACTCATTATCCAAGAACTAACCAAACAAGCA
ATAGCCCTAACCGCCACAATTATCGCCATACTCTCACTCCTAGGACTATTCTTCTACCTC
CGCCTCACATACTACTCAACAATCACACTACCCCCCAACTCTACCAACTACATAAAACAA
TGACACCTCACCAAACTAACAACCACTTCAATCGCAATCCTCATAGCCCTATCAACC
[7] 19_Latvia
ATCGACCTCCCCACCCCCCCAAACATCTCTGCATGGTGGAATTTCGGCTCCCTACTTGGC
ATCTGCCTAATGACACAAATCGTAACAGGACTTCTACTAGCCACACACTACACAGCAGAC
ACAACCCTAGCCTTCTCATCCGTAGCCCACACTTGCCGAAATGTCCAATATGGTTGACTA
ATCCGCAATCTCCACGCAAACGGAGCATCACTATTCTTCATCTGCATCTACCTCCACATC
GGCCGAGGACTTTACTACGGCTCATACCTGTACAAAGAAACCTGAAACACAGGCATCATT
CTACTACTCACCCTCATAGCAACAGCCTTCGTAGGCTATGTCCTACCATGAGGACAAATA
TCCTTCTGAGGGGCTACAGTTATCACCAATCTATTTTCAGCAGTCCCCTACATCGGCCAA
ACCATCGTAGAATGAGCCTGAGGAGGTTTCTCAGTAGATAACCCAACACTAACCCGATTT
TTCGCCCTCCACTTCCTCCTCCCCTTTCTAATCATAGGCCTAACCCTAATTCATCTCACA
TTCCTCCACGAATCAGGCTCGAACAATCCCCTAGGCATCGTATCAAACTGCGATAAAATT
CCATTCCACCCCTACTTCTCCCTAAAAGACATTCTAGGATTTACACTAGTACTAATTCCA
CTAATAACCCTATCCATATTCTCACCCAACCTGTTAGGAGACCCAGAAAATTTCACCCCA
GCAAACCCCCTAATCACACCACCCCACATCAAACCAGAATGATACTTTCTATTCGCATAT
GCAATCTTACGCTCAATCCCAAACAAACTAGGCGGAGTACTAGCCCTAGCTGCCTCCGTA
TTAATCCTCTTCATAATACCTCTTCTCCATAAATCTAAACAACGCACTATAGCCTACCGT
CCCCTCTCCCAACTCCTATTCTGAACCCTAATTGCCAACCTCATAATCTTAACGTGAGTA
GGTAGCCAACCAGTAGAACACCCATTCATCATTATCGGCCAATTAGCCTCCCTCACCTAC
TTCACCACCCTCCTAATCCTACTCCCAATGCAAAAC-TAATTATCTACATAACTCTAGCC
CTAGGCACAACCATAACAATCTCTAGCAACCACTGAGTAATAGCCTGAGTCGGACTAGAA
CTCAACACCCTCGCCATTATTCCCTTAATCTCAAAATCACATCACCCACGAGCTATTGAA
GCAGCAATTAAGTACTTCCTAGTGCAAGCAACCGCCTCTGCCATTCTCCTTTTTTCCAGC
ATAGCCAATGCATGAGCATCAGGACAGTGAGACATCACCCAATTAACTCTCCCTACACCA
TCCATTTTCCTAACAGCAGCAATTGCAATAAAACTTGGCCTAGCTCCATTTCACTTCTGA
TTTCCAGAAGTACTACAAGGTACAACTATAACCACTGCCCTACTCCTATCAACAGTAATA
AAATTCCCCCCAATCACTATCCTCCTTCTCACCTCCAACTCCCTAAACTCAACCCTAATA
ACCACCCTAGCCATCACATCTACAGCCATTGGGGGATGAATGGGCCTCAACCAAACACAA
ATTCGAAAGATCTTAGCATTTTCGTCCATTACTCACCTTGGATGAATAACCATTATCATT
ATTTACAACCCAAAACTATCTATACTGACATTCTACCTATATGTCATCACAACTACAACT
GTATTCCTGACTTTCAACTCAACTAAGGCCATAACAATAACAACACTAATAACAACCTGA
GCAAAATCCCCCATACTAAACGCAACCCTAATACTAGTTCTACTCTCCCTAGCAGGCCTG
CCCCCCCTAACAGGTTTCCTACCCAAATGACTCATTATCCAAGAACTAACCAAACAAGCA
ATAGCCCTAACCGCCACAATTATCGCCATACTCTCACTCCTAGGACTATTCTTCTACCTC
CGCCTCACATACTACTCAACAATCACACTACCCCCCAACTCTACCAACTACATAAAACAA
TGACACCTCACCAAACTAACAACCACTTCAATCGCAATCCTCATAGCCCTATCAACC
[8] 21_Latvia
ATCGACCTCCCCACCCCCCCAAACATCTCTGCATGGTGGAATTTCGGCTCCCTACTTGGC
ATCTGCCTAATGACACAAATCGTAACAGGACTTCTACTAGCCACACACTACACAGCAGAC
ACAACCCTAGCCTTCTCATCCGTAGCCCACACTTGCCGAAATGTCCAATATGGTTGACTA
ATCCGCAATCTCCACGCAAACGGAGCATCACTATTCTTCATCTGCATCTACCTCCACATC
GGCCGAGGACTTTACTACGGCTCATACCTGTACAAAGAAACCTGAAACACAGGCATCATT
CTACTACTCACCCTCATAGCAACAGCCTTCGTAGGCTATGTCCTACCATGAGGACAAATA
TCCTTCTGAGGGGCTACAGTTATCACCAATCTATTTTCAGCAGTCCCCTACATCGGCCAA
ACCATCGTAGAGTGAGCCTGAGGAGGTTTCTCAGTAGATAACCCAACACTAACCCGATTT
TTCGCCCTCCACTTCCTCCTCCCCTTTCTAATCATAGGCCTAACCCTAATTCATCTCACA
TTCCTCCACGAATCAGGCTCGAACAATCCCCTAGGCATCGTATCAAACTGCGATAAAATT
CCATTCCACCCCTACTTCTCCCTAAAAGACATTCTAGGATTTACACTAGTACTAATTCCA
CTAATAACCCTATCCATGTTCTCACCCAACCTGTTAGGAGACCCAGAAAATTTCACCCCA
GCAAACCCCCTAATCACACCACCCCACATCAAACCAGAATGATACTTTCTATTCGCATAT
GCAATCTTACGCTCAATCCCAAACAAACTAGGCGGAGTACTAGCCCTAGCTGCCTCCGTA
TTAATCCTCTTCATAATACCTCTTCTCCATAAATCTAAACAACGCACTATAGCCTACCGT
CCCCTCTCCCAACTCCTATTCTGAACCCTAATTGCCAACCTCATAATCTTAACGTGAGTA
GGTAGCCAACCAGTAGAACACCCATTCATCATTATCGGCCAATTAGCCTCCCTCACCTAC
TTCACCACCCTCCTAATCCTACTCCCAATGCAAAAC-TAATTATCTACATAACTCTAGCC
CTAGGCACAACCATAACAATCTCTAGCAACCACTGAGTAATAGCCTGAGTCGGACTAGAA
CTCAACACCCTCGCCATTATTCCCTTAATCTCAAAATCACATCACCCACGAGCTATTGAA
GCAGCAATTAAGTACTTCCTAGTGCAAGCAACCGCCTCTGCCATTCTCCTTTTTTCCAGC
ATAGCCAATGCATGAGCATCAGGACAGTGAGACATCACCCAATTAACTCTCCCTACACCA
TCCATTTTCCTAACAGCAGCAATTGCAATAAAACTTGGCCTAGCTCCATTTCACTTCTGA
TTTCCAGAAGTACTACAAGGTACAACTATAACCACTGCCCTACTCCTATCAACAGTAATA
AAATTCCCCCCAATCACTATCCTCCTTCTCACCTCCAACTCCCTAAACTCAACCCTAATA
ACCACCCTAGCCATCACATCTACAGCCATTGGGGGATGAATGGGCCTCAACCAAACACAA
ATTCGAAAGATTTTAGCATTTTCGTCCATTACTCACCTTGGATGAATAACCATTATCATT
ATTTACAACCCAAAACTATCTATACTGACATTCTACCTATATGTCATCACAACTACAACT
GTATTCCTGACTTTCAACTCAACTAAGGCCATAACAATAACAACACTAATAACAACCTGA
GCAAAATCCCCCATACTAAACGCAACCCTAATACTAGTTCTACTCTCCCTAGCAGGCCTG
CCCCCCCTAACAGGTTTCCTACCCAAATGACTCATTATCCAAGAACTAACCAAACAAGCA
ATAGCCCTAACCGCCACAATTATCGCCATACTCTCACTCCTAGGACTATTCTTCTACCTC
CGCCTCACATACTACTCAACAATCACACTACCCCCCAACTCTACCAACTACATAAAACAA
TGACACCTCACCAAACTAACAACCACTTCAATCGCAATCCTCATAGCCCTATCAACC
[9] 22_Latvia
ATCGACCTCCCCACCCCCCCAAACATCTCTGCATGGTGGAATTTCGGCTCCCTACTTGGC
ATCTGCCTAATGACACAAATCGTAACAGGACTTCTACTAGCCACACACTACACAGCAGAC
ACAACCCTAGCCTTCTCATCCGTAGCCCACACTTGCCGAAATGTCCAATATGGTTGACTA
ATCCGCAATCTCCACGCAAACGGAGCATCACTATTCTTCATCTGCATCTACCTCCACATC
GGCCGAGGACTTTACTACGGCTCATACCTGTACAAAGAAACCTGAAACACAGGCATCATT
CTACTACTCACCCTCATAGCAACAGCCTTCGTAGGCTATGTCCTACCATGAGGACAAATA
TCCTTCTGAGGGGCTACAGTTATCACCAATCTATTTTCAGCAGTCCCCTACATCGGCCAA
ACCATCGTAGAATGAGCCTGAGGAGGTTTCTCAGTAGATAACCCAACACTAACCCGATTT
TTCGCCCTCCACTTCCTCCTCCCCTTTCTAATCATAGGCCTAACCCTAATTCATCTCACA
TTCCTCCACGAATCAGGCTCGAACAATCCCCTAGGCATCGTATCAAACTGCGATAAAATT
CCATTCCACCCCTACTTCTCCCTAAAAGACATTCTAGGATTTACACTAGTACTAATTCCA
CTAATAACCCTATCCATGTTCTCACCCAACCTGTTAGGAGACCCAGAAAATTTCACCCCA
GCAAACCCCCTAATCACACCACCCCACATCAAACCAGAATGATACTTTCTATTCGCATAT
GCAATCTTACGCTCAATCCCAAACAAACTAGGCGGAGTACTAGCCCTAGCTGCCTCCGTA
TTAATCCTCTTCATAATACCTCTTCTCCATAAATCTAAACAACGCACTATAGCCTACCGT
CCCCTCTCCCAACTCCTATTCTGAACCCTAATTGCCAACCTCATAATCTTAACGTGAGTA
GGTAGCCAACCAGTAGAACACCCATTCATCATTATCGGCCAATTAGCCTCCCTCACCTAC
TTCACCACCCTCCTAATCCTACTCCCAATGCAAAAC-TAATTATCTACATAACTCTAGCC
CTAGGCACAACCATAACAATCTCTAGCAACCACTGAGTAATAGCCTGAGTCGGACTAGAA
CTCAACACCCTCGCCATTATTCCCTTAATCTCAAAATCACATCACCCACGAGCTATTGAA
GCAGCAATTAAGTACTTCCTAGTGCAAGCAACCGCCTCTGCCATTCTCCTTTTTTCCAGC
ATAGCCAATGCATGAGCATCAGGACAGTGAGACATCACCCAATTAACTCTCCCTACACCA
TCCATTTTCCTAACAGCAGCAATTGCAATAAAACTTGGCCTAGCTCCATTTCACTTCTGA
TTTCCARAAGTACTACAAGGTACAACTATAACCACTGCCCTACTCCTATCAACAGTAATA
AAATTCCCCCCAATCACTATCCTCCTTCTCACCTCCAACTCCCTAAACTCAACCCTAATA
ACCACCCTAGCCATCACATCTACRGCCATTGGGGGATGAATGGGCCTCAACCAAACACAA
ATTCRAAAGATTTTAGCATTTTCGTCCATTACTCACCTTGGATGAATAACCATTATCATT
ATTTACAACCCAAAACTATCTATACTGACATTCTACCTATATGTCATCACAACTACAACT
GTATTCCTGACTTTCAACTCAACTAAGGCCATAACAATAACAACACTAATAACAACCTGA
GCAAAATCCCCCATACTAAACGCAACCCTAATACTAGTTCTACTCTCCCTAGCAGGCCTG
CCCCCCCTAACAGGTTTCCTACCCAAATGACTCATTATCCAAGAACTAACCAAACAAGCA
ATAGCCCTAACCGCCACAATTATCGCCATACTCTCACTCCTAGGACTATTCTTCTACCTC
CGCCTCACATACTACTCAACAATCACACTACCCCCCAACTCTACCAACTACATAAAACAA
TGACACCTCACCAAACTAACAACCACTTCAATCGCAATCCTCATAGCCCTATCAACC
[10] 24_Latvia
ATCGACCTCCCCACCCCCCCAAACATCTCTGCATGGTGGAATTTCGGCTCCCTACTTGGC
ATCTGCCTAATGACACAAATCGTAACAGGACTTCTACTAGCCACACACTACACAGCAGAC
ACAACCCTAGCCTTCTCATCCGTAGCCCACACTTGCCGAAATGTCCAATATGGTTGACTA
ATCCGCAATCTCCACGCAAACGGAGCATCACTATTCTTCATCTGCATCTACCTCCACATC
GGCCGAGGACTTTACTACGGCTCATACCTGTACAAAGAAACCTGAAACACAGGCATCATT
CTACTACTCACCCTCATAGCAACAGCCTTCGTAGGCTATGTCCTACCATGAGGACAAATA
TCCTTCTGAGGGGCTACAGTTATCACCAATCTATTTTCAGCAGTCCCCTACATCGGCCAA
ACCATCGTAGAATGAGCCTGAGGAGGTTTCTCAGTAGATAACCCAACACTAACCCGATTT
TTCGCCCTCCACTTCCTCCTCCCCTTTCTAATCATAGGCCTAACCCTAATTCATCTCACA
TTCCTCCACGAATCAGGCTCGAACAATCCCCTAGGCATCGTATCAAACTGCGATAAAATT
CCATTCCACCCCTACTTCTCCCTAAAAGACATTCTAGGATTTACACTAGTACTAATTCCA
CTAATAACCCTATCCATATTCTCACCCAACCTGTTAGGAGACCCAGAAAATTTCACCCCA
GCAAACCCCCTAATCACACCACCCCACATCAAACCAGAATGATACTTTCTATTCGCATAT
GCAATCTTACGCTCAATCCCAAACAAACTAGGCGGAGTACTAGCCCTAGCTGCCTCCGTA
TTAATCCTCTTCATAATACCTCTTCTCCATAAATCTAAACAACGCACTATAGCCTACCGT
CCCCTCTCCCAACTCCTATTCTGAACCCTAATTGCCAACCTCATAATCTTAACGTGAGTA
GGTAGCCAACCAGTAGAACACCCATTCATCATTATCGGCCAATTAGCCTCCCTCACCTAC
TTCACCACCCTCCTAATCCTACTCCCAATGCAAAAC-TAATTATCTACATAACTCTAGCC
CTAGGCACAACCATAACAATCTCTAGCAACCACTGAGTAATAGCCTGAGTCGGACTAGAA
CTCAACACCCTCGCCATTATTCCCTTAATCTCAAAATCACATCACCCACGAGCTATTGAA
GCAGCAATTAAGTACTTCCTAGTGCAAGCAACCGCCTCTGCCATTCTCCTTTTTTCCAGC
ATAGCCAATGCATGAGCATCAGGACAGTGAGACATCACCCAATTAACTCTCCCTACACCA
TCCATTTTCCTAACAGCAGCAATTGCAATAAAACTTGGCCTAGCTCCATTTCACTTCTGA
TTTCCAGAAGTACTACAAGGTACAACTATAACCACTGCCCTACTCCTATCAACAGTAATA
AAATTCCCCCCAATCACTATCCTCCTTCTCACCTCCAACTCCCTAAACTCAACCCTAATA
ACCACCCTAGCCATCACATCTACAGCCATTGGGGGATGAATGGGCCTCAACCAAACACAA
ATTCGAAAGATCTTAGCATTTTCGTCCATTACTCACCTTGGATGAATAACCATTATCATT
ATTTACAACCCAAAACTATCTATACTGACATTCTACCTATATGTCATCACAACTACAACT
GTATTCCTGACTTTCAACTCAACTAAGGCCATAACAATAACAACACTAATAACAACCTGA
GCAAAATCCCCCATACTAAACGCAACCCTAATACTAGTTCTACTCTCCCTAGCAGGCCTG
CCCCCCCTAACAGGTTTCCTACCCAAATGACTCATTATCCAAGAACTAACCAAACAAGCA
ATAGCCCTAACCGCCACAATTATCGCCATACTCTCACTCCTAGGACTATTCTTCTACCTC
CGCCTCACATACTACTCAACAATCACACTACCCCCCAACTCTACCAACTACATAAAACAA
TGACACCTCACCAAACTAACAACCACTTCAATCGCAATCCTCATAGCCCTATCAACC
[11] 26_Latvia
ATCGACCTCCCCACCCCCCCAAACATCTCTGCATGGTGGAATTTCGGCTCCCTACTTGGC
ATCTGCCTAATGACACAAATCGTAACAGGACTTCTACTAGCCACACACTACACAGCAGAC
ACAACCCTAGCCTTCTCATCCGTAGCCCACACTTGCCGAAATGTCCAATATGGTTGACTA
ATCCGCAATCTCCACGCAAACGGAGCATCACTATTCTTCATCTGCATCTACCTCCACATC
GGCCGAGGACTTTACTACGGCTCATACCTGTACAAAGAAACCTGAAACACAGGCATCATT
CTACTACTCACCCTCATAGCAACAGCCTTCGTAGGCTATGTCCTACCATGAGGACAAATA
TCCTTCTGAGGGGCTACAGTTATCACCAATCTATTTTCAGCAGTCCCCTACATCGGCCAA
ACCATCGTAGAGTGAGCCTGAGGAGGTTTCTCAGTAGATAACCCAACACTAACCCGATTT
TTCGCCCTCCACTTCCTCCTCCCCTTTCTAATCATAGGCCTAACCCTAATTCATCTCACA
TTCCTCCACGAATCAGGCTCGAACAATCCCCTAGGCATCGTATCAAACTGCGATAAAATT
CCATTCCACCCCTACTTCTCCCTAAAAGACATTCTAGGATTTACACTAGTACTAATTCCA
CTAATAACCCTATCCATGTTCTCACCCAACCTGTTAGGAGACCCAGAAAATTTCACCCCA
GCAAACCCCCTAATCACACCACCCCACATCAAACCAGAATGATACTTTCTATTCGCATAT
GCAATCTTACGCTCAATCCCAAACAAACTAGGCGGAGTACTAGCCCTAGCTGCCTCCGTA
TTAATCCTCTTCATAATACCTCTTCTCCATAAATCTAAACAACGCACTATAGCCTACCGT
CCCCTCTCCCAACTCCTATTCTGAACCCTAATTGCCAACCTCATAATCTTAACGTGAGTA
GGTAGCCAACCAGTAGAACACCCATTCATCATTATCGGCCAATTAGCCTCCCTCACCTAC
TTCACCACCCTCCTAATCCTACTCCCAATGCAAAAC-TAATTATCTACATAACTCTAGCC
CTAGGCACAACCATAACAATCTCTAGCAACCACTGAGTAATAGCCTGAGTCGGACTAGAA
CTCAACACCCTCGCCATTATTCCCTTAATCTCAAAATCACATCACCCACGAGCTATTGAA
GCAGCAATTAAGTACTTCCTAGTGCAAGCAACCGCCTCTGCCATTCTCCTTTTTTCCAGC
ATAGCCAATGCATGAGCATCAGGACAGTGAGACATCACCCAATTAACTCTCCCTACACCA
TCCATTTTCCTAACAGCAGCAATTGCAATAAAACTTGGCCTAGCTCCATTTCACTTCTGA
TTTCCAGAAGTACTACAAGGTACAACTATAACCACTGCCCTACTCCTATCAACAGTAATA
AAATTCCCCCCAATCACTATCCTCCTTCTCACCTCCAACTCCCTAAACTCAACCCTAATA
ACCACCCTAGCCATCACATCTACAGCCATTGGGGGATGAATGGGCCTCAACCAAACACAA
ATTCGAAAGATTTTAGCATTTTCGTCCATTACTCACCTTGGATGAATAACCATTATCATT
ATTTACAACCCAAAACTATCTATACTGACATTCTACCTATATGTCATCACAACTACAACT
GTATTCCTGACTTTCAACTCAACTAAGGCCATAACAATAACAACACTAATAACAACCTGA
GCAAAATCCCCCATACTAAACGCAACCCTAATACTAGTTCTACTCTCCCTAGCAGGCCTG
CCCCCCCTAACAGGTTTCCTACCCAAATGACTCATTATCCAAGAACTAACCAAACAAGCA
ATAGCCCTAACCGCCACAATTATCGCCATACTCTCACTCCTAGGACTATTCTTCTACCTC
CGCCTCACATACTACTCAACAATCACACTACCCCCCAACTCTACCAACTACATAAAACAA
TGACACCTCACCAAACTAACAACCACTTCAATCGCAATCCTCATAGCCCTATCAACC
[12] 36_France
ATCGACCTCCCCACCCCCCCAAACATCTCTGCATGGTGGAATTTCGGCTCCCTACTTGGC
ATCTGCCTAATGACACAAATCGTAACAGGACTTCTACTAGCCACACACTACACAGCAGAC
ACAACCCTAGCCTTCTCATCCGTAGCCCACACTTGCCGAAATGTCCAATATGGTTGACTA
ATCCGCAATCTCCACGCAAACGGAGCATCACTATTCTTCATCTGCATCTACCTCCACATC
GGCCGAGGACTTTACTACGGCTCATACCTGTACAAAGAAACCTGAAACACAGGCATCATT
CTACTACTCACCCTCATAGCAACAGCCTTCGTAGGCTATGTCCTACCATGAGGACAAATA
TCCTTCTGAGGGGCTACAGTTATCACCAATCTATTTTCAGCAGTCCCCTACATCGGCCAA
ACCATCGTAGAGTGAGCCTGAGGAGGTTTCTCAGTAGATAACCCAACACTAACCCGATTT
TTCGCCCTCCACTTCCTCCTCCCCTTTCTAATCATAGGCCTAACCCTAATTCATCTCACA
TTCCTCCACGAATCAGGCTCGAACAATCCCCTAGGCATCGTATCAAACTGCGATAAAATT
CCATTCCACCCCTACTTCTCCCTAAAAGACATTCTAGGATTTACACTAGTACTAATTCCA
CTAATAACCCTATCCATGTTCTCACCCAACCTGTTAGGAGACCCAGAAAATTTCACCCCA
GCAAACCCCCTAATCACACCACCCCACATCAAACCAGAATGATACTTTCTATTCGCATAT
GCAATCTTACGCTCAATCCCAAACAAACTAGGCGGAGTACTAGCCCTAGCTGCCTCCGTA
TTAATCCTCTTCATAATACCTCTTCTCCATAAATCTAAACAACGCACTATAGCCTACCGT
CCCCTCTCCCAACTCCTATTCTGAACCCTAATTGCCAACCTCATAATCTTAACGTGAGTA
GGTAGCCAACCAGTAGAACACCCATTCATCATTATCGGCCAATTAGCCTCCCTCACCTAC
TTCACCACCCTCCTAATCCTACTCCCAATGCAAAAC-TAATTATCTACATAACTCTAGCS
CTAGGCACAACCATAWCAATCTCTAGCAACSACTGAGTARTAGCCTGAGWCGGACTAGAA
CTCARCACCCTCKSCATTATTCCCTTAATCTCAAAATCACATCACCCACGAGCTATTGAA
GCAGCAATTAAGTACTTCCTAGTGCAAGCAACCGCCTCTGCCATTCTCCTTTTTTCCAGC
ATAGCCAATGCATGADCATCAGGACAGTGAGACATCACCCAATTAACTCTCCCTAMACCA
WCCATTTWCCKAACAGCAGCAWTTGCAAKAAAACTTGRCCWAKCTCSWTTTCAYTTCKRA
TTTCCARAASTACYACARGGTACAWCTAWAACCACKGCCCWACTCCTATMAACAGTAAKA
AAATTCCCCCCAWTCACTATSCTCYTTCWCACCTCCAAYTCCYTAAACTCAAYCCTAAWA
ACCACCCTASCCATCACATCTACRGCCAKTGGGGGATGAATGGGCCTCAWCCAAACACAA
ATTCGAAAGATTTTASCATTTTCGTCCATTACTCACCTTGGATGAATAACCATTATCATT
ATTTACAACCCAAAACTATCTATACTGACATTCTACCTATATGTCATCACAACTACAACT
GTATTCCTGACTTTCAACTCAACTAAGGCCATAACAATAACAACACTAATAACAACCTGA
GCAAAATCCCCCATACTAAACGCAACCCTAATACKAGTTCTACTCTCCCTAGCAGGCCTG
CCCCCCCTAACAGGTTTCCKACCCAAATGACTCATTATCCARGAAYTAACCAAACAAGCA
ATAGCCCTAACCGCCACAATTATCGCCATACTCTCACTCCTDGGAGTWTTTTTTTWCCTY
CGCCTCACATACTACTCRRCAATCACACTACSCCCCAACTCTACCAACTACATAAAACAA
TGRCACCTCACCAAACTAACAACCACTTCARTCGCAATCCTSRTAGCCCTATCAACC
[13] 37_Canary
ATCGACCTCCCCACCCCCCCAAACATCTCTGCATGGTGGAATTTCGGCTCCCTACTTGGC
ATCTGCCTAATGACACAAATCGTAACAGGACTTCTACTAGCCACACACTACACAGCAGAC
ACAACCCTAGCCTTCTCATCCGTAGCCCACACTTGCCGAAATGTCCAATATGGTTGACTA
ATCCGCAATCTCCACGCAAACGGAGCATCACTATTCTTCATCTGCATCTACCTCCACATC
GGCCGAGGACTTTACTACGGCTCATACCTGTACAAAGAAACCTGAAACACAGGCATCATT
CTACTACTCACCCTCATGGCAACAGCCTTCGTAGGCTATGTCCTACCATGAGGACAAATA
TCCTTCTGAGGGGCTACAGTTATCACCAATCTATTTTCAGCAGTCCCCTACATCGGCCAA
ACCATCGTAGAATGAGCCTGAGGAGGTTTCTCAGTAGATAACCCAACACTAACCCGATTT
TTCGCCCTCCACTTCCTCCTCCCCTTTCTAATCATAGGCCTAACCCTAATTCATCTCACA
TTCCTCCACGAATCAGGCTCGAACAATCCCCTAGGCATCGTATCAAACTGCGATAAAATT
CCATTCCACCCCTACTTCTCCCTAAAAGACATTCTAGGATTTACACTAGTACTAATTCCA
CTAATAACCCTATCCATGTTCTCACCCAACCTGTTAGGAGACCCAGAAAATTTCACCCCA
GCAAACCCCCTAATCACACCACCCCACATCAAACCAGAATGATACTTTCTATTCGCATAT
GCAATCTTACGCTCAATCCCAAACAAACTAGGCGGAGTACTAGCCCTAGCTGCCTCCGTA
TTAATCCTCTTCATAATACCTCTTCTCCATAAATCTAAACAACGCACTATAGCCTACSGT
CCCCTCTCCCAACTCCTATTCTGAACCCTAATTGCCAACCTCATAATCTTAACGTGAGTA
GGTAGCCAACCAGTAGAACACCCATTCATCATTATSGGCCAATTAGCCTCCCTCACCTAC
TTCACCACCCTCHTAATCCTACTCCCAATGCAAAAC-TAATTATCTACATAACTCTAGCC
CTAGGCACAACCATAACAATCTCTAGCAACCACTGAGTAATAGCCTGAGTCGGACTAGAA
CTCAACACCCTCGCCATTATTCCCTTAATCTCAAAATCACATCACCCACGAGCTATTGAA
GCAGCAATTAAGTACTTCCTAGTGCAAGCAACCGCCTCTGCCATTCTCCTTTTTTCCAGC
ATAGCCAATGCATGAGCATCAGGACAGTGAGACATCACCCAATTAACTCTCCCTACACCA
TCCATTTTCCTAACAGCAGCAATTGCAATAAAACTTGGCCTAGCTCCATTTCACTTCTGA
TTTCCAGAAGTACTACAAGGTACAACTATAACCACTGCCCTACTCCTATCAACAGTAATA
AAATTCCCCCCAATCACTATCCTCCTTCTCACCTCCAACTCCCTAAACTCAACCCTAATA
ACCACCCTAGCCATCACATCTACAGCCATTGGGGGATGAATGGGCCTCAACCAAACACAA
ATTCGAAAGATTTTAGCATTTTCGTCCATTACTCACCTTGGATGAATAACCATTATCATT
ATTTACAACCCAAAACTATCTATACTGACATTCTACCTATATGTCATCACAACTACAACT
GTATTCCTGACTTTCAACTCAACTAAGGCCATAACAATAACAACACTAATAACAACCTGA
GCAAAATCCCCCATACTAAACGCAACCCTAATACTAGTTCTACTCTCCCTAGCAGGCCTG
CCCCCCCTAACAGGTTTCCTACCCAAATGACTCATTATCCAAGAACTAACCAAACAAGCA
ATAGCCCTAACCGCCACAATTATCGCCATACTCTCACTCCTAGGACTATTCTTCTACCTC
CGCCTCACATACTACTCAACAATCACACTACCCCCCAACTCTACCAACTACATAAAACAA
TGACACCTCACCAAACTAACAACCACTTCAATCGCAATCCTCATAGCCCTATCAACC
[14] 39_Italy
ATCGACCTCCCCACCCCCCCAAACATCTCTGCATGGTGGAATTTCGGCTCCCTACTTGGC
ATCTGCCTAATGACACAAATCGTAACAGGACTTCTACTAGCCACACACTACACAGCAGAC
ACAACCCTAGCCTTCTCATCCGTAGCCCACACTTGCCGAAATGTCCAATATGGTTGACTA
ATCCGCAATCTCCACGCAAACGGAGCATCACTATTCTTCATCTGCATCTACCTCCACATC
GGCCGAGGACTTTACTACGGCTCATACCTGTACAAAGAAACCTGAAACACAGGCATCATT
CTACTACTCACCCTCATAGCAACAGCCTTCGTAGGCTATGTCCTACCATGAGGACAAATA
TCCTTCTGAGGGGCTACAGTTATCACCAATCTATTTTCAGCAGTCCCCTACATCGGCCAA
ACCATCGTAGAGTGAGCCTGAGGAGGTTTCTCAGTAGATAACCCAACACTAACCCGATTT
TTCGCCCTCCACTTCCTCCTCCCCTTTCTAATCATAGGCCTAACCCTAATTCATCTCACA
TTCCTCCACGAATCAGGCTCGAACAATCCCCTAGGCATCGTATCAAACTGCGATAAAATT
CCATTCCACCCCTACTTCTCCCTAAAAGACATTCTAGGATTTACACTAGTACTAATTCCA
CTAATAACCCTATCCATGTTCTCACCCAACCTGTTAGGAGACCCAGAAAATTTCACCCCA
GCAAACCCCCTAATCACACCACCCCACATCAAACCAGAATGATACTTTCTATTCGCATAT
GCAATCTTACGCTCAATCCCAAACAAACTAGGCGGAGTACTAGCCCTAGCTGCCTCCGTA
TTAATCCTCTTCATAATACCTCTTCTCCATAAATCTAAACAACGCACTATAGCCTACCGT
CCCCTCTCCCAACTCCTATTCTGAACCCTAATTGCCAACCTCATAATCTTAACGTGAGTA
GGTAGCCAACCAGTAGAACACCCATTCATCATTATCGGCCAATTAGCCTCCCTCACCTAC
TTCACCACCCTCCTAATCCTACTCCCAATGCAAAAC-TAATTATCTACATAACTCTAGCC
CTAGGCACAACCATAACAATCTCTAGCAACCACTGAGTAATAGCCTGAGTCGGACTAGAA
CTCAACACCCTCGCCATTATTCCCTTAATCTCAAAATCACATCACCCACGAGCTATTGAA
GCAGCAATTAAGTACTTCCTAGTGCAAGCAACCGCCTCTGCCATTCTCCTTTTTTCCAGC
ATAGCCAATGCATGAGCATCAGGACAGTGAGACATCACCCAATTAACTCTCCCTACACCA
TCCATTTTCCTAACAGCAGCAATTGCAATAAAACTTGGCCTAGCTCCATTTCACTTCTGA
TTTCCARAAGTACTACAAGGTACAACTATAACCACTGCCCTACTCCTATCAACAGTAATA
AAATTCCCCCCAATCACTATCCTCCTTCTCACCTCCAACTCCCTAAACTCAACCCTAATA
ACCACCCTAGCCATCACATCTACRGCCATTGGGGGATGAATGGGCCTCAACCAAACACAA
ATTCGAAAGATTTTAGCATTTTCGTCCATTACTCACCTTGGATGAATAACCATTATCATT
ATTTACAACCCAAAACTATCTATACTGACATTCTACCTATATGTCATCACAACTACAACT
GTATTCCTGACTTTCAACTCAACTAAGGCCATAACAATAACAACACTAATAACAACCTGA
GCAAAATCCCCCATACTAAACGCAACCCTAATACTAGTTCTACTCTCCCTAGCAGGCCTG
CCCCCCCTAACAGGTTTCCTACCCAAATGACTCATTATCCAAGAACTAACCAAACAAGCA
ATAGCCCTAACCGCCACAATTATCGCCATACTCTCACTCCTAGGACTATTCTTCTACCTC
CGCCTCACATACTACTCAACAATCACACTACCCCCCAACTCTACCAACTACATAAAACAA
TGACACCTCACCAAACTAACAACCACTTCAATCGCAATCCTCATAGCCCTATCAACC
[15] 4_Latvia
ATCGACCTCCCCACCCCCCCAAACATCTCTGCATGGTGGAATTTCGGCTCCCTACTTGGC
ATCTGCCTAATGACACAAATCGTAACAGGACTTCTACTAGCCACACACTACACAGCAGAC
ACAACCCTAGCCTTCTCATCCGTAGCCCACACTTGCCGAAATGTCCAATATGGTTGACTA
ATCCGCAATCTCCACGCAAACGGAGCATCACTATTCTTCATCTGCATCTACCTCCACATC
GGCCGAGGACTTTACTACGGCTCATACCTGTACAAAGAAACCTGAAACACAGGCATCATT
CTACTACTCACCCTCATAGCAACAGCCTTCGTAGGCTATGTCCTACCATGAGGACAAATA
TCCTTCTGAGGGGCTACAGTTATCACCAATCTATTTTCAGCAGTCCCCTACATCGGCCAA
ACCATCGTAGAATGAGCCTGAGGAGGTTTCTCAGTAGATAACCCAACACTAACCCGATTT
TTCGCCCTCCACTTCCTCCTCCCCTTTCTAATCATAGGCCTAACCCTAATTCATCTCACA
TTCCTCCACGAATCAGGCTCGAACAATCCCCTAGGCATCGTATCAAACTGCGATAAAATT
CCATTCCACCCCTACTTCTCCCTAAAAGACATTCTAGGATTTACACTAGTACTAATTCCA
CTAATAACCCTATCCATGTTCTCACCCAACCTGTTAGGAGACCCAGAAAATTTCACCCCA
GCAAACCCCCTAATCACACCACCCCACATCAAACCAGAATGATACTTTCTATTCGCATAT
GCAATCTTACGCTCAATCCCAAACAAACTAGGCGGAGTACTAGCCCTAGCTGCCTCCGTA
TTAATCCTCTTCATAATACCTCTTCTCCATAAATCTAAACAACGCACTATAGCCTACCGT
CCCCTCTCCCAACTCCTATTCTGAACCCTAATTGCCAACCTCATAATCTTAACGTGAGTA
GGTAGCCAACCAGTAGAACACCCATTCATCATTATCGGCCAATTAGCCTCCCTCACCTAC
TTCACCACCCTCCTAATCCTACTCCCAATGCAAAAC-TAATTATCTACATAACTCTAGCC
CTAGGCACAACCATAACAATCTCTAGCAACCACTGAGTAATAGCCTGAGTCGGACTAGAA
CTCAACACCCTCGCCATTATTCCCTTAATCTCAAAATCACATCACCCACGAGCTATTGAA
GCAGCAATTAAGTACTTCCTAGTGCAAGCAACCGCCTCTGCCATTCTCCTTTTTTCCAGC
ATAGCCAATGCATGAGCATCAGGACAGTGAGACATCACCCAATTAACTCTCCCTACACCA
TCCATTTTCCTAACAGCAGCAATTGCAATAAAACTTGGCCTAGCTCCATTTCACTTCTGA
TTTCCAGAAGTACTACAAGGTACAACTATAACCACTGCCCTACTCCTATCAACAGTAATA
AAATTCCCCCCAATCACTATCCTCCTTCTCACCTCCAACTCCCTAAACTCAACCCTAATA
ACCACCCTAGCCATCACATCTACAGCCATTGGGGGATGAATGGGCCTCAACCAAACACAA
ATTCGAAAGATTTTAGCATTTTCGTCCATTACTCACCTTGGATGAATAACCATTATCATT
ATTTACAACCCAAAACTATCTATACTGACATTCTACCTATATGTCATCACAACTACAACT
GTATTCCTGACTTTCAACTCAACTAAGGCCATAACAATAACAACACTAATAACAACCTGA
GCAAAATCCCCCATACTAAACGCAACCCTAATACTAGTTCTACTCTCCCTAGCAGGCCTG
CCCCCCCTAACAGGTTTCCTACCCAAATGACTCATTATCCAAGAACTAACCAAACAAGCA
ATAGCCCTAACCGCCACAATTATCGCCATACTCTCACTCCTAGGACTATTCTTCTACCTC
CGCCTCACATACTACTCAACAATCACACTACCCCCCAACTCTACCAACTACATAAAACAA
TGACACCTCACCAAACTAACAACCACTTCAATCGCAATCCTCATAGCCCTATCAACC
[16] 45_Estonia
ATCGACCTCCCCACCCCCCCAAACATCTCTGCATGGTGGAATTTCGGCTCCCTACTTGGC
ATCTGCCTAATGACACAAATCGTAACAGGACTTCTACTAGCCACACACTACACAGCAGAC
ACAACCCTAGCCTTCTCATCCGTAGCCCACACTTGCCGAAATGTCCAATATGGTTGACTA
ATCCGCAATCTCCACGCAAACGGAGCATCACTATTCTTCATCTGCATCTACCTCCACATC
GGCCGAGGACTTTACTACGGCTCATACCTGTACAAAGAAACCTGAAACACAGGCATCATT
CTACTACTCACCCTCATAGCAACAGCCTTCGTAGGCTATGTCCTACCATGAGGACAAATA
TCCTTCTGAGGGGCTACAGTTATCACCAATCTATTTTCAGCAGTCCCCTACATCGGCCAA
ACCATCGTAGAGTGAGCCTGAGGAGGTTTCTCAGTAGATAACCCAACACTAACCCGATTT
TTCGCCCTCCACTTCCTCCTCCCCTTTCTAATCATAGGCCTAACCCTAATTCATCTCACA
TTCCTCCACGAATCAGGCTCGAACAATCCCCTAGGCATCGTATCAAACTGCGATAAAATT
CCATTCCACCCCTACTTCTCCCTAAAAGACATTCTAGGATTTACACTAGTACTAATTCCA
CTAATAACCCTATCCATGTTCTCACCCAACCTGTTAGGAGACCCAGAAAATTTCACCCCA
GCAAACCCCCTAATCACACCACCCCACATCAAACCAGAATGATACTTTCTATTCGCATAT
GCAATCTTACGCTCAATCCCAAACAAACTAGGCGGAGTACTAGCCCTAGCTGCCTCCGTA
TTAATCCTCTTCATAATACCTCTTCTCCATAAATCTAAACAACGCACTATAGCCTACCGT
CCCCTCTCCCAACTCCTATTCTGAACCCTAATTGCCAACCTCATAATCTTAACGTGAGTA
GGTAGCCAACCAGTAGAACACCCATTCATCATTATCGGCCAATTAGCCTCCCTCACCTAC
TTCACCACCCTCCTAATCCTACTCCCAATGCAAAAC-TAATTATCTACATAACTCTAGCC
CTAGGCACAACCATAACAATCTCTAGCAACCACTGAGTAATAGCCTGAGTCGGACTAGAA
CTCAACACCCTCGCCATTATTCCCTTAATCTCAAAATCACATCACCCACGAGCTATTGAA
GCAGCAATTAAGTACTTCCTAGTGCAAGCAACCGCCTCTGCCATTCTCCTTTTTTCCAGC
ATAGCCAATGCATGAGCATCAGGACAGTGAGACATCACCCAATTAACTCTCCCTACACCA
TCCATTTTCCTAACAGCAGCAATTGCAATAAAACTTGGCCTAGCTCCATTTCACTTCTGA
TTTCCARAAGTACTACAAGGTACAACTATAACCACTGCCCTACTCCTATCAACAGTAATA
AAATTCCCCCCAATCACTATCCTCCTTCTCACCTCCAACTCCCTAAACTCAACCCTAATA
ACCACCCTASCCATCACATCTACAGCCATTGGGGGATGAATGGGCCTCAACCAAACACAA
ATTCGAAAGATTTTAGCATTTTCGTCCATTACTCACCTTGGATGAATAACCATTATCATT
ATTTACAACCCAAAACTATCTATACTGACATTCTACCTATATGTCATCACAACTACAACT
GTATTCCTGACTTTCAACTCAACTAAGGCCATAACAATAACAACACTAATAACAACCTGA
GCAAAATCCCCCATACTAAACGCAACCCTAATACTAGTTCTACTCTCCCTAGCAGGCCTG
CCCCCCCTAACAGGTTTCCTACCCAAATGACTCATTATCCAAGAACTAACCAAACAAGCA
ATAGCCCTAACCGCCACAATTATCGCCATACTCTCACTCCTAGGAHTATTCTTCTACCTC
CGCCTCAAATACWACTCAACAATCACACTACCCCCCAACTCTACCAACTACATAAAACAA
TGACACCTCACCAAACTAACAACCACTTCAATCGCAATCCTCATAGCCCTATCAACC
[17] 46_Estonia
ATCGACCTCCCCACCCCCCCAAACATCTCTGCATGGTGGAATTTCGGCTCCCTACTTGGC
ATCTGCCTAATGACACAAATCGTAACAGGACTTCTACTAGCCACACACTACACAGCAGAC
ACAACCCTAGCCTTCTCATCCGTAGCCCACACTTGCCGAAATGTCCAATATGGTTGACTA
ATCCGCAATCTCCACGCAAACGGAGCATCACTATTCTTCATCTGCATCTACCTCCACATC
GGCCGAGGACTTTACTACGGCTCATACCTGTACAAAGAAACCTGAAACACAGGCATCATT
CTACTACTCACCCTCATAGCAACAGCCTTCGTAGGCTATGTCCTACCATGAGGACAAATA
TCCTTCTGAGGGGCTACAGTTATCACCAATCTATTTTCAGCAGTCCCCTACATCGGCCAA
ACCATCGTAGAGTGAGCCTGAGGAGGTTTCTCAGTAGATAACCCAACACTAACCCGATTT
TTCGCCCTCCACTTCCTCCTCCCCTTTCTAATCATAGGCCTAACCCTAATTCATCTCACA
TTCCTCCACGAATCAGGCTCGAACAATCCCCTAGGCATCGTATCAAACTGCGATAAAATT
CCATTCCACCCCTACTTCTCCCTAAAAGACATTCTAGGATTTACACTAGTACTAATTCCA
CTAATAACCCTATCCATGTTCTCACCCAACCTGTTAGGAGACCCAGAAAATTTCACCCCA
GCAAACCCCCTAATCACACCACCCCACATCAAACCAGAATGATACTTTCTATTCGCATAT
GCAATCTTACGCTCAATCCCAAACAAACTAGGCGGAGTACTAGCCCTAGCTGCCTCCGTA
TTAATCCTCTTCATAATACCTCTTCTCCATAAATCTAAACAACGCACTATAGCCTACCGT
CCCCTCTCCCAACTCCTATTCTGAACCCTAATTGCCAACCTCATAATCTTAACGTGAGTA
GGTAGCCAACCAGTAGAACACCCATTCATCATTATCGGCCAATTAGCCTCCCTCACCTAC
TTCACCACCCTCCTAATCCTACTCCCAATGCAAAAC-TAATTATCTACATAACTCTAGCC
CTAGGCACAACCATAACAATCTCTAGCAACCACTGAGTAATAGCCTGAGTCGGACTAGAA
CTCAACACCCTCGCCATTATTCCCTTAATCTCAAAATCACATCACCCACGAGCTATTGAA
GCAGCAATTAAGTACTTCCTAGTGCAAGCAACCGCCTCTGCCATTCTCCTTTTTTCCAGC
ATAGCCAATGCATGAGCATCAGGACAGTGAGACATCACCCAATTAACTCTCCCTACACCA
TCCATTTTCCTAACAGCAGCAATTGCAATAAAACTTGGCCTAGCTCCATTTCACTTCTGA
TTTCCAGAAGTACTACAAGGTACAACTATAACCACTGCCCTACTCCTATCAACAGTAATA
AAATTCCCCCCAATCACTATCCTCCTTCTCACCTCCAACTCCCTAAACTCAACCCTAATA
ACCACCCTAGCCATCACATCTACAGCCATTGGGGGATGAATGGGCCTCAACCAAACACAA
ATTCGAAAGATTTTAGCATTTTCGTCCATTACTCACCTTGGATGAATAACCATTATCATT
ATTTACAACCCAAAACTATCTATACTGACATTCTACCTATATGTCATCACAACTACAACT
GTATTCCTGACTTTCAACTCAACTAAGGCCATAACAATAACAACACTAATAACAACCTGA
GCAAAATCCCCCATACTAAACGCAACCCTAATACTAGTTCTACTCTCCCTAGCAGGCCTG
CCCCCCCWAACAGGTTTCCTACCCAAATGACTCATTATCCAAGAACTAACCAAACAAGCA
ATAGCCCTAACCGCCACAATTATCGCCATACTCTCACTCCDAGGACTATTCTTCTACCTC
CGCCTCAAATACWACTCAACAATCACACTACCCCCCAACTCTACCAACTACATAAAACAA
TGACACCTCACCAAACTAACAACCACTTCAATCGCAATCCTCATAGCCCTATCAACC
[18] 47_Estonia
ATCGACCTCCCCACCCCCCCAAACATCTCTGCATGGTGGAATTTCGGCTCCCTACTTGGC
ATCTGCCTAATGACACAAATCGTAACAGGACTTCTACTAGCCACACACTACACAGCAGAC
ACAACCCTAGCCTTCTCATCCGTAGCCCACACTTGCCGAAATGTCCAATATGGTTGACTA
ATCCGCAATCTCCACGCAAACGGAGCATCACTATTCTTCATCTGCATCTACCTCCACATC
GGCCGAGGACTTTACTACGGCTCATACCTGTACAAAGAAACCTGAAACACAGGCATCATT
CTACTACTCACCCTCATAGCAACAGCCTTCGTAGGCTATGTCCTACCATGAGGACAAATA
TCCTTCTGAGGGGCTACAGTTATCACCAATCTATTTTCAGCAGTCCCCTACATCGGCCAA
ACCATCGTAGAGTGAGCCTGAGGAGGTTTCTCAGTAGATAACCCAACACTAACCCGATTT
TTCGCCCTCCACTTCCTCCTCCCCTTTCTAATCATAGGCCTAACCCTAATTCATCTCACA
TTCCTCCACGAATCAGGCTCGAACAATCCCCTAGGCATCGTATCAAACTGCGATAAAATT
CCATTCCACCCCTACTTCTCCCTAAAAGACATTCTAGGATTTACACTAGTACTAATTCCA
CTAATAACCCTATCCATGTTCTCACCCAACCTGTTAGGAGACCCAGAAAATTTCACCCCA
GCAAACCCCCTAATCACACCACCCCACATCAAACCAGAATGATACTTTCTATTCGCATAT
GCAATCTTACGCTCAATCCCAAACAAACTAGGCGGAGTACTAGCCCTAGCTGCCTCCGTA
TTAATCCTCTTCATAATACCTCTTCTCCATAAATCTAAACAACGCACTATAGCCTACCGT
CCCCTCTCCCAACTCCTATTCTGAACCCTAATTGCCAACCTCATAATCTTAACGTGAGTA
GGTAGCCAACCAGTAGAACACCCATTCATCATTATCGGCCAATTAGCCTCCCTCACCTAC
TTCACCACCCTCCTAATCCTACTCCCAATGCAAAAC-TAATTATCTACATAACTCTAGCC
CTAGGCACAACCATAACAATCTCTAGCAACCACTGAGTAATAGCCTGAGTCGGACTAGAA
CTCAACACCCTCGCCATTATTCCCTTAATCTCAAAATCACATCACCCACGAGCTATTGAA
GCAGCAATTAAGTACTTCCTAGTGCAAGCAACCGCCTCTGCCATTCTCCTTTTTTCCAGC
ATAGCCAATGCATGAGCATCAGGACAGTGAGACATCACCCAATTAACTCTCCCTACACCA
TCCATTTTCCTAACAGCAGCAATTGCAATAAAACTTGGCCTAGCTCCATTTCACTTCTGA
TTTCCARAAGTACTACAAGGTACAACTATAACCACTGCCCTACTCCTATCAACAGTAATA
AAATTCCCCCCAATCACTATCCTCCTTCTCACCTCCAACTCCCTAAACTCAACCCTAATA
ACCACCCTASCCATCACATCTACRGCCATTGGGGGATGAAKGGGCCTCAACCAAACACAA
ATTCGAAAGATTTTAGCATTTTCGTCCATTACTCACCTTGGATGAATAACCATTATCATT
ATTTACAACCCAAAACTATCTATACTGACATTCTACCTATATGTCATCACAACTACAACT
GTATTCCTGACTTTCAACTCAACTAAGGCCATAACAATAACAACACTAATAACAACCTGA
GCAAAATCCCCCATACTAAACGCAACCCTAATACKAGTTCTACTCTCCCTAGCAGGCCTG
CCCCCCCTAACAGGTTTCCTACCCAAATGACTCATTATCCAAGAACTAACCAAACAAGCA
ATAGCCCTAACCGCCACAATTATCGCCATACTCTCACTCCKAGGACTATTCTTCTACCTC
CGCCTCAMATACTACTCAACAATCACACTACCCCCCAACTCTACCAACTACATAAAACAA
TGACACCTCACCAAACTAACAACCACTTCAATCGCAATCCTCATAGCCCTATCAACC
[19] 48_Estonia
ATCGACCTCCCCACCCCCCCAAACATCTCTGCATGGTGGAATTTCGGCTCCCTACTTGGC
ATCTGCCTAATGACACAAATCGTAACAGGACTTCTACTAGCCACACACTACACAGCAGAC
ACAACCCTAGCCTTCTCATCCGTAGCCCACACTTGCCGAAATGTCCAATATGGTTGACTA
ATCCGCAATCTCCACGCAAACGGAGCATCACTATTCTTCATCTGCATCTACCTCCACATC
GGCCGAGGACTTTACTACGGCTCATACCTGTACAAAGAAACCTGAAACACAGGCATCATT
CTACTACTCACCCTCATAGCAACAGCCTTCGTAGGCTATGTCCTACCATGAGGACAAATA
TCCTTCTGAGGGGCTACAGTTATCACCAATCTATTTTCAGCAGTCCCCTACATCGGCCAA
ACCATCGTAGAGTGAGCCTGAGGAGGTTTCTCAGTAGATAACCCAACACTAACCCGATTT
TTCGCCCTCCACTTCCTCCTCCCCTTTCTAATCATAGGCCTAACCCTAATTCATCTCACA
TTCCTCCACGAATCAGGCTCGAACAATCCCCTAGGCATCGTATCAAACTGCGATAAAATT
CCATTCCACCCCTACTTCTCCCTAAAAGACATTCTAGGATTTACACTAGTACTAATTCCA
CTAATAACCCTATCCATGTTCTCACCCAACCTGTTAGGAGACCCAGAAAATTTCACCCCA
GCAAACCCCCTAATCACACCACCCCACATCAAACCAGAATGATACTTTCTATTCGCATAT
GCAATCTTACGCTCAATCCCAAACAAACTAGGCGGAGTACTAGCCCTAGCTGCCTCCGTA
TTAATCCTCTTCATAATACCTCTTCTCCATAAATCTAAACAACGCACTATAGCCTACCGT
CCCCTCTCCCAACTCCTATTCTGAACCCTAATTGCCAACCTCATAATCTTAACGTGAGTA
GGTAGCCAACCAGTAGAACACCCATTCATCATTATCGGCCAATTAGCCTCCCTCACCTAC
TTCACCACCCTCCTAATCCTACTCCCAATGCAAAAC-TAATTATCTACATAACTCTRGCC
CTAGGCACAACCATAACAATCTCTAGCAACCACTGAGTAATAGCCTGAGTCGGACTAGAA
CTCAACACCCTCGCCATTATTCCCTTAATCTCAAAATCACATCACCCACGAGCTATTGAA
GCAGCAATTAAGTACTTCCTAGTGCAAGCAACCGCCTCTGCCATTCTCCTTTTTTCCAGC
ATAGCCAATGCATGAGCATCAGGACAGTGAGACATCACCCAATTAACTCTCCCTACACCA
TCCATTTTCCTAACAGCAGCAATTGCAATAAAACTTGGCCTAGCTCCATTTCACTTCTRA
TTTCCARAASTACTACAAGGTACAACTATAACCACKGCCCTACTCCTATCAACAGTAATA
AAATTCCCCCCAATCACTATCCTCCTTCTCACCTCCAACTCCCTAAACTCAACCCTAAWA
ACCACCCTASCCWTCACATCTACRGCCWTTGGGGGATGAAKGGGCCTCAACCAAACACAA
ATTCRAAAGATTTTAGCATTTTCGTCCATTACTCACCTTGGATGAATAACCATTATCATT
ATTTACAACCCAAAACTATCTATACTGACATTCTACCTATATGTCATCACAACTACAACT
GTATTCCTGACTTTCAACTCAACTAAGGCCATAACAATAACAACACTAATAACAACCTGA
GCAAAATCCCCCATACTAAACGCAACCCTAATACKAGTTCTACTCTCCCTAGCAGGCCTG
CCCCCCCTAACAGGTTTCCTACCCAAATGACTCATTATCCAAGAACTAACCAAACAAGCA
ATAGCCCTAACCGCCACAATTATCGCCATACTCTCACTCCTAGGAATATTCTTCTACCTC
CGCCTCAAATACWACTCAACAATCACACTACCCCCCAACTCTACCAACTACATAAAACAA
TGRCACCTCACCAAACTAACAACCACTTCAATCGCAATCCTCATAGCCCTATCAACC
[20] 49_Estonia
ATCGACCTCCCCACCCCCCCAAACATCTCTGCATGGTGGAATTTCGGCTCCCTACTTGGC
ATCTGCCTAATGACACAAATCGTAACAGGACTTCTACTAGCCACACACTACACAGCAGAC
ACAACCCTAGCCTTCTCATCCGTAGCCCACACTTGCCGAAATGTCCAATATGGTTGACTA
ATCCGCAATCTCCACGCAAACGGAGCATCACTATTCTTCATCTGCATCTACCTCCACATC
GGCCGAGGACTTTACTACGGCTCATACCTGTACAAAGAAACCTGAAACACAGGCATCATT
CTACTACTCACCCTCATAGCAACAGCCTTCGTAGGCTATGTCCTACCATGAGGACAAATA
TCCTTCTGAGGGGCTACAGTTATCACCAATCTATTTTCAGCAGTCCCCTACATCGGCCAA
ACCATCGTAGAGTGAGCCTGAGGAGGTTTCTCAGTAGATAACCCAACACTAACCCGATTT
TTCGCCCTCCACTTCCTCCTCCCCTTTCTAATCATAGGCCTAACCCTAATTCATCTCACA
TTCCTCCACGAATCAGGCTCGAACAATCCCCTAGGCATCGTATCAAACTGCGATAAAATT
CCATTCCACCCCTACTTCTCCCTAAAAGACATTCTAGGATTTACACTAGTACTAATTCCA
CTAATAACCCTATCCATGTTCTCACCCAACCTGTTAGGAGACCCAGAAAATTTCACCCCA
GCAAACCCCCTAATCACACCACCCCACATCAAACCAGAATGATACTTTCTATTCGCATAT
GCAATCTTACGCTCAATCCCAAACAAACTAGGCGGAGTACTAGCCCTAGCTGCCTCCGTA
TTAATCCTCTTCATAATACCTCTTCTCCATAAATCTAAACAACGCACTATAGCCTACCGT
CCCCTCTCCCAACTCCTATTCTGAACCCTAATTGCCAACCTCATAATCTTAACGTGAGTA
GGTAGCCAACCAGTAGAACACCCATTCATCATTATCGGCCAATTAGCCTCCCTCACCTAC
TTCACCACCCTCCTAATCCTACTCCCAATGCAAAAC-TAATTATCTACATAACTCTAGCC
CTAGGCACAACCATAACAATCTCTAGCAACCACTGAGTAATAGCCTGAGTCGGACTAGAA
CTCAACACCCTCGCCATTATTCCCTTAATCTCAAAATCACATCACCCACGAGCTATTGAA
GCAGCAATTAAGTACTTCCTAGTGCAAGCAACCGCCTCTGCCATTCTCCTTTTTTCCAGC
ATAGCCAATGCATGAGCATCAGGACAGTGAGACATCACCCAATTAACTCTCCCTACACCA
TCCATTTTCCTAACAGCAGCAATTGCAATAAAACTTGGCCTAGCTCCATTTCACTTCTGA
TTTCCARAAGTACTACAAGGTACAACTATAACCACTGCCCTACTCCTATCAACAGTAATA
AAATTCCCCCCAATCACTATCCTCCTTCTCACCTCCAACTCCCTAAACTCAACCCTAAWA
ACCACCCTASCCWTCACATCTACRGCCATTGGGGGATGAATGGGCCTCAACCAAACACAA
ATTCRAAAGATTTTAGCATTTTCGTCCATTACTCACCTTGGATGAATAACCATTATCATT
ATTTACAACCCAAAACTATCTATACTGACATTCTACCTATATGTCATCACAACTACAACT
GTATTCCTGACTTTCAACTCAACTAAGGCCATAACAATAACAACACTAATAACAACCTGA
GCAAAATCCCCCATACTAAACGCAACCCTAATACKAGTTCTACTCTCCCTAGCAGGCCTG
CCCCCCCTAACAGGTTTCCTACCCAAATGACTCATTATCCAAGAACTAACCAAACAAGCA
ATAGCCCTAACCGCCACAATTATCGCCATACTCTCACTCCTAGGACTATTCTTCTACCTC
CGCCTCACATACTACTCAACAATCACACTACCCCCCAACTCTACCAACTACATAAAACAA
TGACACCTCACCAAACTAACAACCACTTCAATCGCAATCCTCATAGCCCTATCAACC
[21] 50_Estonia
ATCGACCTCCCCACCCCCCCAAACATCTCTGCATGGTGGAATTTCGGCTCCCTACTTGGC
ATCTGCCTAATGACACAAATCGTAACAGGACTTCTACTAGCCACACACTACACAGCAGAC
ACAACCCTAGCCTTCTCATCCGTAGCCCACACTTGCCGAAATGTCCAATATGGTTGACTA
ATCCGCAATCTCCACGCAAACGGAGCATCACTATTCTTCATCTGCATCTACCTCCACATC
GGCCGAGGACTTTACTACGGCTCATACCTGTACAAAGAAACCTGAAACACAGGCATCATT
CTACTACTCACCCTCATAGCAACAGCCTTCGTAGGCTATGTCCTACCATGAGGACAAATA
TCCTTCTGAGGGGCTACAGTTATCACCAATCTATTTTCAGCAGTCCCCTACATCGGCCAA
ACCATCGTAGAATGAGCCTGAGGAGGTTTCTCAGTAGATAACCCAACACTAACCCGATTT
TTCGCCCTCCACTTCCTCCTCCCCTTTCTAATCATAGGCCTAACCCTAATTCATCTCACA
TTCCTCCACGAATCAGGCTCGAACAATCCCCTAGGCATCGTATCAAACTGCGATAAAATT
CCATTCCACCCCTACTTCTCCCTAAAAGACATTCTAGGATTTACACTAGTACTAATTCCA
CTAATAACCCTATCCATATTCTCACCCAACCTGTTAGGAGACCCAGAAAATTTCACCCCA
GCAAACCCCCTAATCACACCACCCCACATCAAACCAGAATGATACTTTCTATTCGCATAT
GCAATCTTACGCTCAATCCCAAACAAACTAGGCGGAGTACTAGCCCTAGCTGCCTCCGTA
TTAATCCTCTTCATAATACCTCTTCTCCATAAATCTAAACAACGCACTATAGCCTACCGT
CCCCTCTCCCAACTCCTATTCTGAACCCTAATTGCCAACCTCATAATCTTAACGTGAGTA
GGTAGCCAACCAGTAGAACACCCATTCATCATTATCGGCCAATTAGCCTCCCTCACCTAC
TTCACCACCCTCCTAATCCTACTCCCAATGCAAAAC-TAATTATCTACATAACTCTAGCC
CTAGGCACAACCATAACAATCTCTAGCAACCACTGAGTAATAGCCTGAGTCGGACTAGAA
CTCAACACCCTCGCCATTATTCCCTTAATCTCAAAATCACATCACCCACGAGCTATTGAA
GCAGCAATTAAGTACTTCCTAGTGCAAGCAACCGCCTCTGCCATTCTCCTTTTTTCCAGC
ATAGCCAATGCATGAGCATCAGGACAGTGAGACATCACCCAATTAACTCTCCCTACACCA
TCCATTTTCCTAACAGCAGCAATTGCAATAAAACTTGGCCTAGCTCCATTTCACTTCTGA
TTTCCAGAAGTACTACAAGGTACAACTATAACCACTGCCCTACTCCTATCAACAGTAATA
AAATTCCCCCCAATCACTATCCTCCTTCTCACCTCCAACTCCCTAAACTCAACCCTAATA
ACCACCCTAGCCATCACATCTACAGCCATTGGGGGATGAATGGGCCTCAACCAAACACAA
ATTCRAAAGATCTTAGCATTTTCGTCCATTACTCACCTTGGATGAATAACCATTATCATT
ATTTACAACCCAAAACTATCTATACTGACATTCTACCTATATGTCATCACAACTACAACT
GTATTCCTGACTTTCAACTCAACTAAGGCCATAACAATAACAACACTAATAACAACCTGA
GCAAAATCCCCCATACTAAACGCAACCCTAATACTAGTTCTACTCTCCCTAGCAGGCCTG
CCCCCCCTAACAGGTTTCCTACCCAAATGACTCATTATCCAAGAACTAACCAAACAAGCA
ATAGCCCTAACCGCCACAATTATCGCCATACTCTCACTCCTAGGACTATTCTTCTACCTC
CGCCTCACATACTACTCAACAATCACACTACCCCCCAACTCTACCAACTACATAAAACAA
TGACACCTCACCAAACTAACAACCACTTCAATCGCAATCCTCATAGCCCTATCAACC
[22] 51_Estonia
ATCGACCTCCCCACCCCCCCAAACATCTCTGCATGGTGGAATTTCGGCTCCCTACTTGGC
ATCTGCCTAATGACACAAATCGTAACAGGACTTCTACTAGCCACACACTACACAGCAGAC
ACAACCCTAGCCTTCTCATCCGTAGCCCACACTTGCCGAAATGTCCAATATGGTTGACTA
ATCCGCAATCTCCACGCAAACGGAGCATCACTATTCTTCATCTGCATCTACCTCCACATC
GGCCGAGGACTTTACTACGGCTCATACCTGTACAAAGAAACCTGAAACACAGGCATCATT
CTACTACTCACCCTCATAGCAACAGCCTTCGTAGGCTATGTCCTACCATGAGGACAAATA
TCCTTCTGAGGGGCTACAGTTATCACCAATCTATTTTCAGCAGTCCCCTACATCGGCCAA
ACCATCGTAGAGTGAGCCTGAGGAGGTTTCTCAGTAGATAACCCAACACTAACCCGATTT
TTCGCCCTCCACTTCCTCCTCCCCTTTCTAATCATAGGCCTAACCCTAATTCATCTCACA
TTCCTCCACGAATCAGGCTCGAACAATCCCCTAGGCATCGTATCAAACTGCGATAAAATT
CCATTCCACCCCTACTTCTCCCTAAAAGACATTCTAGGATTTACACTAGTACTAATTCCA
CTAATAACCCTATCCATGTTCTCACCCAACCTGTTAGGAGACCCAGAAAATTTCACCCCA
GCAAACCCCCTAATCACACCACCCCACATCAAACCAGAATGATACTTTCTATTCGCATAT
GCAATCTTACGCTCAATCCCAAACAAACTAGGCGGAGTACTAGCCCTAGCTGCCTCCGTA
TTAATCCTCTTCATAATACCTCTTCTCCATAAATCTAAACAACGCACTATAGCCTACCGT
CCCCTCTCCCAACTCCTATTCTGAACCCTAATTGCCAACCTCATAATCTTAACGTGAGTA
GGTAGCCAACCAGTAGAACACCCATTCATCATTATCGGCCAATTAGCCTCCCTCACCTAC
TTCACCACCCTCCTAATCCTACTCCCAATGCAAAAC-TAATTATCTACATAACTCTRGCC
CTAGGCACAACCATAACAATCTCTAGCAACCACTGAGTAATAGCCTGAGTCGGACTARAA
CTCAACACCCTCGCCATTATTCCCTTAATCTCAAAATCACATCACCCACGAGCTATTGAA
GCAGCAATTAAGTACTTCCTAGTGCAAGCAACCGCCTCTGCCATTCTCCTTTTTTCCAGC
ATAGCCAATGCATGAGCATCAGGACAGTGARACATCACCCAATTAACTCTCCCTACACCA
TCCATTTTCCTAACAGCAGCAATTGCAATAAAACTTGGCCTAGCTCCATTTCACTTCTGA
TTTCCARAAGTACTACAAGGTACAACTATAACCACKGCCCTACTCCTATCAACAGTAATA
AAATTCCCCCCAATCACTATCCTCCTTCTCACCTCCAACTCCCTAAACTCAACCCTAAWA
ACCACCCTASCCATCACATCTACRGCCWTTGGGGGATGAAKGGGCCTCAACCAAACACAA
ATTCRAAAGATTTTAGCATTTTCGTCCATTACTCACCTTGGATGAATAACCATTATCATT
ATTTACAACCCAAAACTATCTATACTGACATTCTACCTATATGTCATCACAACTACAACT
GTATTCCTGACTTTCAACTCAACTAAGGCCATAACAATAACAACACTAATAACAACCTGA
GCAAAATCCCCCATACTAAACGCAACCCTAATACKAGTTCTACTCTCCCTAGCAGGCCTG
CCCCCCCTAACAGGTTTCCTACCCAAATGACTCATTATCCAAGAACTAACCAAACAAGCA
ATAGCCCTAACCGCCACAATTATCGCCATACTCTCACTCCTAGGAMTATTCTTCTACCTC
CGCCTCACATACTACTCAACAATCACACTACCCCCCAACTCTACCAACTACATAAAACAA
TGACACCTCACCAAACTAACAACCACTTCAATCGCAATCCTCATAGCCCTATCAACC
[23] 53_Finland
ATCGACCTCCCCACCCCCCCAAACATCTCTGCATGGTGGAATTTCGGCTCCCTACTTGGC
ATCTGCCTAATGACACAAATCGTAACAGGACTTCTACTAGCCACACACTACACAGCAGAC
ACAACCCTAGCCTTCTCATCCGTAGCCCACACTTGCCGAAATGTCCAATATGGTTGACTA
ATCCGCAATCTCCACGCAAACGGAGCATCACTATTCTTCATCTGCATCTACCTCCACATC
GGCCGAGGACTTTACTACGGCTCATACCTGTACAAAGAAACCTGAAACACAGGCATCATT
CTACTACTCACCCTCATAGCAACAGCCTTCGTAGGCTATGTCCTACCATGAGGACAAATA
TCCTTCTGAGGGGCTACAGTTATCACCAATCTATTTTCAGCAGTCCCCTACATCGGCCAA
ACCATCGTAGAGTGAGCCTGAGGAGGTTTCTCAGTAGATAACCCAACACTAACCCGATTT
TTCGCCCTCCACTTCCTCCTCCCCTTTCTAATCATAGGCCTAACCCTAATTCATCTCACA
TTCCTCCACGAATCAGGCTCGAACAATCCCCTAGGCATCGTATCAAACTGCGATAAAATT
CCATTCCACCCCTACTTCTCCCTAAAAGACATTCTAGGATTTACACTAGTACTAATTCCA
CTAATAACCCTATCCATGTTCTCACCCAACCTGCTAGGAGACCCAGAAAATTTCACCCCA
GCAAACCCCCTAATCACACCACCCCACATCAAACCAGAATGATACTTTCTATTCGCATAT
GCAATCTTACGCTCAATCCCAAACAAACTAGGCGGAGTACTAGCCCTAGCTGCCTCCGTA
TTAATCCTCTTCATAATACCTCTTCTCCATAAATCTAAACAACGCACTATAGCCTACCGT
CCCCTCTCCCAACTCCTATTCTGAACCCTAATTGCCAACCTCATAATCTTAACGTGAGTA
GGTAGCCAACCAGTAGAACACCCATTCATCATTATCGGCCAATTAGCCTCCCTCACCTAC
TTCACCACCCTCCTAATCCTACTCCCAATGCAAAAC-TAATTATCTACATAACTCTAGCC
CTAGGCACAACCATAACAATCTCTAGCAACCACTGAGTAATAGCCTGAGTCGGACTAGAA
CTCAACACCCTCGCCATTATTCCCTTAATCTCAAAATCACATCACCCACGAGCTATTGAA
GCAGCAATTAAGTACTTCCTAGTGCAAGCAACCGCCTCTGCCATTCTCCTTTTTTCCAGC
ATAGCCAATGCATGAGCATCAGGACAGTGAGACATCACCCAATTAACTCTCCCTACACCA
TCCATTTTCCTAACAGCAGCAATTGCAATAAAACTTGGCCTAGCTCCATTTCACTTCTGA
TTTCCARAAGTACTACAAGGTACAACTATAACCACTGCCCTACTCCTATCAACAGTAATA
AAATTCCCCCCAATCACTATCCTCCTTCTCACCTCCAACTCCCTAAACTCAACCCTAAWA
ACCACCCTASCCATCACATCTACRGCCATTGGGGGATGAAKGGGCCTCAACCAAACACAA
ATTCRAAAGATTTTAGCATTTTCGTCCATTACTCACCTTGGATGAATAACCATTATCATT
ATTTACAACCCAAAACTATCTATACTGACATTCTACCTATATGTCATCACAACTACAACT
GTATTCCTGACTTTCAACTCAACTAAGGCCATAACAATAACAACACTAATAACAACCTGA
GCAAAATCCCCCATACTAAACGCAACCCTAATACKAGTTCTACTCTCCCTAGCAGGCCTG
CCCCCCCTAACAGGTTTCCTACCCAAATGACTCATTATCCAAGAACTAACCAAACAAGCA
ATAGCCCTAACCGCCACAATTATCGCCATACTCTCACTCCTAGGAMTATTCTTCTACCTC
CGCCTCACATACTACTCAACAATCACACTACCCCCCAACTCTACCAACTACATAAAACAA
TGACACCTCACCAAACTAACAACCACTTCAATCGCAATCCTCATAGCCCTATCAACC
[24] 7_Canaryi
ATCGACCTCCCCACCCCCCCAAACATCTCTGCATGGTGGAATTTCGGCTCCCTACTTGGC
ATCTGCCTAATGACACAAATCGTAACAGGACTTCTACTAGCCACACACTACACAGCARAC
ACAACCCTAGCCTTCTCATCCGTAGCCCACACTTGCCGAAATGTCCAATATGGTTGACTA
ATCCGCAATCTCCACGCAAACGGAGCATCACTATTCTTCATCTGCATCTACCTCCACATC
GGCCGAGGACTTTACTACGGCTCATACCTGTACAAAGAAACCTGAAACACAGGCATCATT
CTACTACTCACCCTCATGGCAACAGCCTTCGTAGGCTATGTCCTACCATGAGGACAAATA
TCCTTCTGAGGGGCTACAGTTATCACCAATCTATTTTCAGCAGTCCCCTACATCGGCCAA
ACCATCGTAGAATGAGCCTGAGGAGGTTTCTCAGTAGATAACCCAACACTAACCCGATTT
TTCGCCCTCCACTTCCTCCTCCCCTTTCTAATCATAGGCCTAACCCTAATTCATCTCACA
TTCCTCCACGAATCAGGCTCGAACAATCCCCTAGGCATCGTATCAAACTGCGATAAAATT
CCATTCCACCCCTACTTCTCCCTAAAAGACATTCTAGGATTTACACTAGTACTAATTCCA
CTAATAACCCTATCCATGTTCTCACCCAACCTGTTAGGAGACCCAGAAAATTTCACCCCA
GCAAACCCCCTAATCACACCACCCCACATCAAACCAGAATGATACTTTCTATTCGCATAT
GCAATCTTACGCTCAATCCCAAACAAACTAGGCGGAGTACTAGCCCTAGCTGCCTCCGTA
TTAATCCTCTTCATAATACCTCTTCTCCATAAATCTAAACAACGCACTATAGCCTACCGT
CCCCTCTCCCAACTCCTATTCTGAACCCTAATTGCCAACCTCATAATCTTAACGTGAGTA
GGTAGCCAACCAGTAGAACACCCATTCATCATTATCGGCCAATTAGCCTCCCTCACCTAC
TTCACCACCCTCCTAATCCTACTCCCAATGCAAAAC-TAATTATCTACATAACTCTAGCS
CTAGGCACAACCATAWCAATCTCTAGCAACSACTGAGTARTAGCCTGAGWCGGACTAGAA
CTCWRCACCCTCKSCWTTATTCCCTTAATCTCAAAATCACATCACCCACGAGCTATTGAA
GCAGCAATTAAGTACTTCCTAGTGCAAGCAACCGCCTCTGCCATTCTCCTTTTTTCCAGC
ATAGCCAATGCATGAKCATCAGGACAGTGAGACATCACCCAATTAACTCTCCCTACACCA
WCCATTTTCCKAACAGCAGCAWTTGCAAKAAAACTTGRCCWAKCTCSWTTTCWYTTCKRA
TTTCCARAASTAYYACARGGTACAWCTAWAACCAYKGCCCWAYWCCWATCAACAKWAAKA
AAWTTCCCCCCAWTCACTATSCTCYTTCWCACYTCCAAYTCCYTAAACTCAAYCCWAAWA
ACCACSCWASCCWTCACATCTACRGCCAKTGGGGGAKGAAKGGGCCTCAWCCAAACACAA
ATTCRAAAGATTTTASCATTTTCKTCCATTACTCACCTTGGATGAATAACCATTATCATT
ATTTACAACCCAAAACTATCTATACTGACATTCTACCTATATGTCATCACAACTACAACT
GTATTCCTGACTTTCAACTCAACTAAGGCCATAACAATAACAACACTAWTAACAACCTGA
GCAAAATCCCCCATACTAAACGCAACCCTAATACTAGTTCTACTCTCCCTAGCAGGCCTG
CCCCCCCTAACAGGTTTCCTACCCAAATGACTCATTATCCAAGAACTAACCAAACAAGCA
ATAGCCCTAACCGCCACAATTATCGCCATACTCTCACTCCTAGGAVTAKTBTTYTACCTY
CGCCTCACATACTACTCAACAATCACACTACCCCCCAACTCTACCAACTACATAAAACAA
TGRCACCTCACCAAACTAACAACCACBTCAATCGCAATCCTCATAGCCCTATCAACC
[25] 222_USA
ATCGACCTCCCCACCCCCCCAAACATCTCTGCATGATGGAATTTCGGCTCCCTACTTGGC
ATCTGCCTAATGACACAAATCGTAACAGGACTTCTACTAGCCACACACTACACAGCAGAC
ACAACCCTAGCCTTCTCATCCGTAGCCCACACTTGCCGAAATGTCCAGTATGGTTGACTA
ATCCGCAACCTACACGCAAACGGAGCATCACTATTCTTCATCTGCATCTACCTTCACATT
GGCCGAGGACTTTACTACGGCTCATACCTATACAAAGAAACCTGAAACACAGGCATCATT
CTACTACTCACCCTCATAGCAACAGCCTTCGTAGGCTATGTACTACCATGAGGACAAATA
TCCTTCTGAGGAGCTACAGTTATCACCAACCTATTTTCAGCAGTCCCGTACATCGGCCAA
ACCATCGTAGAATGAGCCTGAGGAGGTTTCTCAGTAGATAACCCGACACTAACCCGATTT
TTCGCCCTCCACTTCCTCCTCCCCTTCCTAATCATAGGCCTAACCCTAATTCATCTTACA
TTCCTCCACGAATCATGCTCAAACAATCCCCTAGGCATCGTATCAAACTGCGATAAAATT
CCATTCCACCCCTACTTCTCCCTAAAAGACATCCTAGGATTTACACTAGTACTAATTCCA
CTAATAACCCTATCCATGTTCTCACCCAACCTGTTAGGAGATCCAGAAAATTTCACCCCA
GCAAACCCCCTAATCACACCACCCCACATCAAACCAGAATGATACTTTCTATTCGCATAT
GCAATCTTACGCTCAATCCCAAACAAGCTAGGCGGAGTACTAGCCCTAGCTGCCTCTGTA
TTAATCCTCTTCATAATACCTCTTCTCCATAAATCTAAACAACGCACTATAGCCTACCGT
CCCCTCTCCCAACTCCTATTCTGAACCCTAATCGCCAACCTCATAATCCTAACATGAGTA
GGTAGCCAACCAGTAGAACACCCATTCATCGTTATTGGCCAATTAGCCTCCCTAACCTAC
TTCACCACCCTCCTAATCCTACTCCCA----------------------------TAGCC
CTAGGCACAACCATAACAATCTCTAGCAACCACTGAGTAATAGCCTGAGTCGGACTAGAA
CTCAACACCCTCGCCATTATCCCCCTAATCTCAAAATCACATCACCCACGAGCTATCGAA
GCAGCAATTAAGTACTTCCTAGTGCAAGCAACCGCCTCTGCTATTCTCCTTTTTTCCAGC
ATAGCCAATGCATGATCATCAGGACAGTGAGACATCACCCAATTAACTCTCCCTACACCA
TCCATTTTCCTAACAACAGCAATTGCAATAAAACTTGGCCTAGTTCCATTTCACTTCTGA
TTTCCAGAAGTACTACAAGGTACAACTATAACCACTGCCCTACTCCTATCAACAGTAATA
AAATTCCCCCCAATCACTATCCTCCTCCTCACCTCCAACTCCCTAAACTCAACCCTAATA
ACCACCCTGGCCATCACATCTGCAGCCGTTGGAGGATGAATAGGCCTCAACCAAACACAA
ATTCGAAAGATTTTAGCATTCTCGTCAATTACTCACCTTGGATGAATAACCATTATCATT
ATTTACAACCCAAAACTATCTATAATGACATTCTACCTATATGTCATCACAACTACAACT
GTATTCCTAACTTTCAACTCAACTAAGGCCATAACAATAACAACACTAATAACAACCTGA
GCAAAATCCCCCATACTAAACGCAACCCTAATACTAGTCCTACTCTCCTTAGCGGGCCTG
CCCCCACTAACAGGTTTCCTACCCAAATGGCTCATCATCCAAGAACTAACCAAACAAGCA
ATAGCCCTAACCGCCACAATTATCGCCATACTCTCACTCCTAGGACTATTCTTCTACCTC
CGCCTCACATACTACTCAACAATCACACTACCCCCCAACTCTACCAACTACATAAAACAA
TGACACCTCACCAAACCAACAACCACTCCAATCGCAATCCTCATAACCCTATCAACC
[26] 216_USA
ATCGACCTCCCCACCCCCCCAAACATCTCTGCATGATGGAATTTCGGCTCCCTACTTGGC
ATCTGCCTAATGACACAAATCGTAACAGGACTTCTACTAGCCACACACTACACAGCAGAC
ACAACCCTAGCCTTCTCATCCGTAGCCCACACTTGCCGAAATGTCCAGTATGGTTGACTA
ATCCGCAACCTACACGCAAACGGAGCATCACTATTCTTCATCTGCATCTACCTTCACATT
GGCCGAGGACTTTACTACGGCTCATACCTATACAAAGAAACCTGAAACACAGGCATCATT
CTACTACTCACCCTCATAGCAACAGCCTTCGTAGGCTATGTACTACCATGAGGACAAATA
TCCTTCTGAGGAGCTACAGTTATCACCAACCTATTTTCAGCAGTCCCGTACATCGGCCAA
ACCATCGTAGAATGAGCCTGAGGAGGTTTCTCAGTAGATAACCCGACACTAACCCGATTT
TTCGCCCTCCACTTCCTCCTCCCCTTCCTAATCATAGGCCTAACCCTAATTCATCTTACA
TTCCTCCACGAATCAGGCTCAAACAATCCCCTAGGCATCGTATCAAACTGCGATAAAATT
CCATTCCACCCCTACTTCTCCCTAAAAGACATCCTAGGATTTACACTAGTACTAATTCCA
CTAATAACCCTATCCATGTTCTCACCCAACCTGTTAGGAGATCCAGAAAATTTCACCCCA
GCAAACCCCCTAATCACACCACCCCACATCAAACCAGAATGATACTTTCTATTCGCATAT
GCAATCTTACGCTCAATCCCAAACAAGCTAGGCGGAGTACTAGCCCTAGCTGCCTCTGTA
TTAATCCTCTTCATAATACCTCTTCTCCATAAATCTAAACAACGCACTATAGCCTACCGT
CCCCTCTCCCAACTCCTATTCTGAACCCTAATCGCCAACCTCATAATCCTAACATGAGTA
GGTAGCCAACCAGTAGAACACCCATTCATCGTTATTGGCCAATTAGCCTCCCTAACCTAC
TTCACCACCCTCCTAATCCTACTCCCAATGCAAAAC-TAATTATCTACATAACTCTAGCC
CTAGGCACAACCATAACAATCTCTAGCAACCACTGAGTAATAGCCTGAGTCGGACTAGAA
CTCAACACCCTCGCCATTATCCCCCTAATCTCAAAATCACATCACCCACGAGCTATCGAA
GCAGCAATTAAGTACTTCCTAGTGCAAGCAACCGCCTCTGCTATTCTCCTTTTTTCCAGC
ATAGCCAATGCATGATCATCAGGACAGTGAGACATCACCCAATTAACTCTCCCTACACCA
TCCATTTTCCTAACAACAGCAATTGCAATAAAACTTGGCCTAGTTCCATTTCACTTCTGA
TTTCCAGAAGTACTACAAGGTACAACTATAACCACTGCCCTACTCCTATCAACAGTAATA
AAATTCCCCCCAATCACTATCCTCCTCCTCACCTCCAACTCCCTAAACTCAACCCTAATA
ACCACCCTGGCCATCACATCTGCAGCCGTTGGAGGATGAATAGGCCTCAACCAAACACAA
ATTCGAAAGATTTTAGCATTCTCGTCAATTACTCACCTTGGATGAATAACCATTATCATT
ATTTACAACCCAAAACTATCTATAATGACATTCTACCTATATGTCATCACAACTACAACT
GTATTCCTAACTTTCAACTCAACTAAGGCCATAACAATAACAACACTAATAACAACCTGA
GCAAAATCCCCCATACTAAACGCAACCCTAATACTAGTCCTACTCTCCTTAGCGGGCCTG
CCCCCACTAACAGGTTTCCTACCCAAATGGCTCATCATCCAAGAACTAACCAAACAAGCA
ATAGCCCTAACCGCCACAATTATCGCCATACTCTCACTCCTAGGACTATTCTTCTACCTC
CGCCTCACATACTACTCAACAATCACACTACCCCCCAACTCTACCAACTACATAAAACAA
TGACACCTCACCAAACCAACAACCACTCCAATCGCAATCCTCATAACCCTATCAACC
[27] 218_USA
ATCGACCTCCCCACCCCCCCAAACATCTCTGCATGATGGAATTTCGGCTCCCTACTTGGC
ATCTGCCTAATGACACAAATCGTAACAGGACTTCTACTAGCCACACACTACACAGCAGAC
ACAACCCTAGCCTTCTCATCCGTAGCCCACACTTGCCGAAATGTCCAGTATGGTTGACTA
ATCCGCAACCTACACGCAAACGGAGCATCACTATTCTTCATCTGCATCTACCTTCACATT
GGCCGAGGACTTTACTACGGCTCATACCTATACAAAGAAACCTGAAACACAGGCATCATT
CTACTACTCACCCTCATAGCAACAGCCTTCGTAGGCTATGTACTACCATGAGGACAAATA
TCCTTCTGAGGAGCTACAGTTATCACCAACCTATTTTCAGCAGTCCCGTACATCGGCCAA
ACCATCGTAGAATGAGCCTGAGGAGGTTTCTCAGTAGATAACCCGACACTAACCCGATTT
TTCGCCCTCCACTTCCTCCTCCCCTTTCTAATCATAGGCCTAACCCTAATTCATCTTACA
TTCCTCCACGAATCAGGCTCAAACAATCCCCTAGGCATCGTATCAAACTGCGATAAAATT
CCATTCCACCCCTACTTCTCCCTAAAAGACATCCTAGGATTTACACTAGTACTAATTCCA
CTAATAACCCTATCCATGTTCTCACCCAACCTGTTAGGAGATCCAGAAAATTTCACCCCA
GCAAACCCCCTAATCACACCACCCCACATCAAACCAGAATGATACTTTCTATTCGCATAT
GCAATCTTACGCTCAATCCCAAACAAGCTAGGCGGAGTACTAGCCCTAGCTGCCTCTGTA
TTAATCCTCTTCATAATACCTCTTCTCCATAAATCTAAACAACGCACTATAGCCTACCGT
CCCCTCTCCCAACTCCTATTCTGAACCCTAATCGCCAACCTCATAATCCTAACATGAGTA
GGTAGCCAACCAGTAGAACACCCATTCATCGTTATTGGCCAATTAGCCTCCCTAACCTAC
TTCACCACCCTCCTAATCCTACTCCCAATGCAAAAC-TAATTATCTACATAACTCTAGCC
CTAGGCACAACCATAACAATCTCTAGCAACCACTGAGTAATAGCCTGAGTCGGACTAGAA
CTCAACACCCTCGCCATTATCCCCCTAATCTCAAAATCACATCACCCACGAGCTATCGAA
GCAGCAATTAAGTACTTCCTAGTGCAAGCAACCGCCTCTGCTATTCTCCTTTTTTCCAGC
ATAGCCAATGCATGATCATCAGGACAGTGAGACATCACCCAATTAACCCTCCCTACACCA
TCCATTTTCCTAACAACAGCAATTGCAATAAAACTTGGCCTAGTTCCATTTCACTTCTGA
TTTCCAGAAGTACTACAAGGTACAACTATAACCACTGCCCTACTCCTATCAACAGTAATA
AAATTCCCCCCAATCACTATCCTCCTCCTCACCTCCAACTCCCTAAACTCAACCCTAATA
ACCACCCTGGCCATCACATCTGCAGCCGTTGGAGGATGAATAGGCCTCAACCAAACACAA
ATTCGAAAGATTTTAGCATTCTCGTCAATTACTCACCTTGGATGAATAACCATTATCATT
ATTTACAACCCAAAACTATCTATAATGACATTCTACCTATATGTCATCACAACTACAACT
GTATTCCTAACTTTCAACTCAACTAAGGCCATAACAATAACAACACTAATAACAACCTGA
GCAAAATCCCCCATACTAAACGCAACCCTAATACTAGTCCTACTCTCCTTAGCGGGCCTG
CCCCCACTAACAGGTTTCCTACCCAAATGGCTCATCATCCAAGAACTAACCAAACAAGCA
ATAGCCCTAATCGCCACAATTATCGCCATACTCTCACTCCTAGGACTATTCTTCTACCTC
CGCCTCACATACTACTCAACAATCACACTACCCCCCAACTCTACCAACTACATAAAACAA
TGACACCTCACCAAACCAACAACCACTCCAATCGCAATCCTCATAACCCTATCAACC
[28] 178_Japan
ATCGACCTCCCCACCCCCCCAAACATCTCTGCATGGTGGAATTTCGGCTCCCTACTTGGC
ATCTGCCTAATGACACAAATCGTAACAGGACTTCTACTAGCCACACACTACACAGCAGAC
ACAACCCTAGCCTTCTCATCCGTAGCCCACACTTGCCGAAATGTCCAATATGGTTGACTA
ATCCGCAATCTCCACGCAAACGGAGCATCACTATTCTTCATCTGCATCTACCTCCACATT
GGCCGAGGACTTTACTACGGCTCATACCTATACAAAGAAACCTGAAACACAGGCATCATC
CTACTACTCACCCTCATAGCAACAGCCTTCGTAGGCTATGTCCTACCATGAGGGCAAATA
TCCTTCTGAGGGGCTACAGTTATCACCAACCTATTTTCAGCAATCCCCTACATCGGCCAA
ACCATCGTAGAATGAGCCTGGGGAGGTTTCTCAGTAGATAACCCGACACTAACCCGATTT
TTCGCCCTCCACTTCCTCCTCCCTTTTCTAATCATAGGCCTAACCCTAATTCATCTTACA
TTCCTCCACGAATCAGGCTCAAACAATCCCCTAGGCATCGTATCAAACTGCGATAAAATT
CCATTCCACCCATACTTCTCCCTAAAAGACATCCTAGGATTTACACTAGTACTAATTCCA
CTAATAACCCTATCCATGTTCTCACCCAACCTATTAGGAGACCCAGAAAATTTCACCCCA
GCAAACCCCCTAATCACACCACCCCACATCAAACCAGAATGATACTTTCTATTCGCATAT
GCAATCCTACGCTCAATTCCAAACAAACTAGGCGGAGTACTAGCCCTAGCTGCCTCCGTA
TTAATCCTCTTCATAATACCTCTTCTCCATAAATCTAAACAACGAACTATAGCCTACCGC
CCCCTCTCCCAACTCCTATTCTGAACCCTAATCGCCAACCTCATAATCCTAACGTGAGTA
GGTAGCCAACCAGTAGAACACCCATTCATCATTATCGGCCAATTAGCTTCCCTCACCTAC
TTCACCACCCTCCTAATCCTACTC------------------------------------
------------------------------------------------------------
---------------------CCATTAATCTCAAAATCACATCACCCACGAGCTATCGAA
GCAGCAATTAAGTACTTCCTAGTACAAGCAACCGCCTCTGCCATTCTCCTTTTTTCCAGC
ATAGCCAATGCATGATCATCAGGACAGTGAGACATCACCCAGTTAACTCTCCCTACACCA
TCCATTTTCCTAACAACAGCAATTGCAATAAAACTTGGCCTAGTTCCATTTCACTTCTGA
TTTCCAGAAGTACTACAAGGTACAACTATAACCACTGCCCTACTCCTATCAACAGTAATA
AAATTCCCCCCAATCACTATCCTCCTTCTCACCTCCAACTCCCTAAACTCAACCCTAATA
ACTACCCTAGCCATCACATCTACAGCCATTGGAGGATGAATAGGCCTCAACCAAACACAA
ATTCGAAAGATTTTAGCATTCTCGTCCATTACTCACCTTGGATGAATAACCATTATCATT
ATTTACAACCCAAAACTATCCATACTGACATTCTACCTATATGTCATCACAACTACAACT
GTATTCCTAACTTTCAACTCAACCAAGACCATAACAATAACAACACTAATAACAACCTGA
GCAAAATCCCCCATACTAAACGCAACCCTAATACTAGTTCTACTCTCCTTAGCAGGCCTG
CCCCCACTAACAGGTTTCCTACCCAAATGACTCATTATCCAAGAACTAACCAAACAAGCA
ATAGCCCTAACCGCCACAATTATCGCCATACTCTCACTCCTAGGACTATTCTTCTACCTC
CGCCTCACATACTACTCAACAATCACACTACCCCCCAACTCTACCAACTACATAAAACAA
TGACACCTCACCAAACCAACAACCACTCTAATCGCAATCCTCATAGCCCTATCAACC
[29] Australia_
ATCGACCTCCCCACCCCCCCAAACATCTCTGCATGGTGAAATTTCGGCTCCCTACTTGGC
ATCTGCCTAATAACACAAATCGTAACAGGGCTTCTACTAGCCACACACTACACAGCAGAC
ACAACCCTAGCCTTCTCATCCGTAGCCCACACTTGCCGAAATGTCCAATATGGTTGACTA
ATCCGCAATCTCCACGCAAACGGAGCATCACTATTCTTCATCTGCATCTACCTCCACATT
GGCCGAGGACTTTACTACGGCTCATACCTATACAAAGAAACCTGAAACACAGGCATCATT
CTACTACTCACCCTCATAGCAACAGCCTTCGTAGGCTATGTCCTACCATGAGGACAAATA
TCCTTCTGAGGGGCTACAGTTATCACCAACCTATTTTCAGCAGTCCCCTACATCGGCCAA
ACCATCGTAGAATGAGCCTGAGGAGGTTTCTCAGTAGATAACCCGACACTAACCCGATTC
TTCGCCCTCCACTTCCTCCTCCCCTTTCTAATCATAGGCCTAACCCTAATTCATCTTACA
TTCCTCCACGAATCAGGCTCAAACAACCCCCTAGGCATCGCATCAAACTGCGATAAAATT
CCATTCCACCCCTACTTCTCCCTAAAAGACATCCTAGGATTTACACTAGTACTAATTCCA
CTAATAACCCTATCCATGTTCTCACCCAACCTGTTAGGAGACCCGGAAAATTTCACCCCA
GCAAACCCCCTAATCACACCACCCCACATCAAACCAGAATGATACTTTCTATTCGCATAT
GCAATTTTACGCTCAATCCCAAACAAACTAGGCGGAGTACTAGCCCTAGCTGCCTCCGTA
CTAATCCTCTTCATAATACCCCTTCTCCATAAATCTAAACAACGTACTATAGCCTACCGT
CCCCTCTCCCAACTCCTATTCTGAACCCTAATCGCCAACCTCATAATCCTGACGTGAGTA
GGTAGCCAACCAGTAGAACACCCATTCATCATTATCGGCCAATTAGCCTCCCTCACCTAC
TTCACCACCCTCCTAATCCTACTCCCAATGCAAAAC-TAATTACCTACATAACTCTAGCC
CTAGGCACAACCATAACAATCTCTAGTAACCACTGAGTAATAGCCTGAGTCGGACTAGAA
CTCAACACCCTCGCCATTATCCCCTTAATCTCAAAATCACATCACCCACGAGCTGTCGAA
GCAGCAATTAAATACTTCCTAGTGCAAGCAACCGCCTCTGCCATTCTCCTTTTTTCCAGC
ATAGCCAATGCATGATCATCAGGACAGTGAGACATCACCCAATTAACTCTCCCTACACCA
TCCATTTTCCTAACAACAGCAATTGCAATAAAACTTGGCCTAGTTCCATTTCACTTCTGA
TTTCCAGAAGTACTACAAGGCACAACTATAACCACTGCCCTACTCCTATCAACAGTAATA
AAATTCCCCCCAATCACCATCCTCCTTCTCACCTCCAACTCCCTAAACCCAACCCTAATA
ACCACCCTGGCCATCACATCTACAGCCATTGGAGGATGAATGGGCCTCAACCAAACACAA
ATTCGAAAGATTTTAGCATTCTCATCCATCACCCACCTTGGATGAATAACCATTATCATT
ATTTACAACCCAAAACTATCTATACTGACATTCTACCTATACGTCATCACAACCACAACT
GTATTCCTAACTTTCAACTCAACTAAGGCCATAACAATAACAACACTAATAACGACCTGA
GCAAAATCCCCCATACTAAACGCAACCCTAATACTAGTTCTACTCTCCTTAGCGGGCCTG
CCCCCACTAACAGGTTTCCTACCTAAGTGGCTCATTATCCAAGAACTAACCAAACAAGCA
ATAGCCCTAACCGCCACAATTATTGCCATACTCTCACTCCTAGGACTATTCTTCTACCTC
CGCCTCACATACTACTCAACAATCACACTACCCCCCAACTCTACCAACTACATAAAACAA
TGACACCTCACCAAACCAACAACCACCCCAATCGCAATCCTCATAGCCCTATCAACC
[30] 201_Austra
ATCGACCTCCCCACCCCCCCAAACATCTCTGCATGGTGAAATTTCGGCTCCCTACTTGGC
ATCTGCCTAATAACACAAATCGTAACAGGGCTTCTACTAGCCACACACTACACAGCAGAC
ACAACCCTAGCCTTCTCATCCGTAGCCCACACTTGCCGAAATGTCCAATATGGTTGACTA
ATCCGCAATCTCCACGCAAACGGAGCATCACTATTCTTCATCTGCATCTACCTCCACATT
GGCCGAGGACTTTACTACGGCTCATACCTATACAAAGAAACCTGAAACACAGGCATCATT
CTACTACTCACCCTCATAGCAACAGCCTTCGTAGGCTATGTCCTACCATGAGGACAAATA
TCCTTCTGAGGGGCTACAGTTATCACCAACCTATTTTCAGCAGTCCCCTACATCGGCCAA
ACCATCGTAGAATGAGCCTGAGGAGGTTTCTCAGTAGATAACCCGACACTAACCCGATTC
TTCGCCCTCCACTTCCTCCTCCCCTTTCTAATCATAGGCCTAACCCTAATTCATCTTACA
TTCCTCCACGAATCAGGCTCAAACAACCCCCTAGGCATCGTATCAAACTGCGATAAAATT
CCATTCCACCCCTACTTCTCCCTAAAAGACATCCTAGGATTTACACTAGTACTAATTCCA
CTAATAACCCTATCCATGTTCTCACCCAACCTGTTAGGAGACCCGGAAAATTTCACCCCA
GCAAACCCCCTAATCACACCACCCCACATCAAACCAGAATGATACTTTCTATTCGCATAT
GCAATTTTACGCTCAATCCCAAACAAACTAGGCGGAGTACTAGCCCTAGCTGCCTCCGTA
CTAATCCTCTTCATAATACCCCTTCTCCATAAATCTAAACAACGTACTATAGCCTACCGT
CCCCTCTCCCAACTCCTATTCTGAACCCTAATCGCCAACCTCATAATCCTGACGTGAGTA
GGTAGCCAACCAGTAGAACACCCATTCATCATTATCGGCCAATTAGCCTCCCTCACCTAC
TTCACCACCCTCCTAATCCTACTCCCAATGCAAAAC-TAATTACCTACATAACTCTAGCC
CTAGGCACAACCATAACAATCTCTAGTAACCACTGAGTAATAGCCTGAGTCGGACTAGAA
CTCAACACCCTCGCCATTATCCCCTTAATCTCAAAATCACATCACCCACGAGCTGTCGAA
GCAGCAATTAAATACTTCCTAGTGCAAGCAACCGCCTCTGCCATTCTCCTTTTTTCCAGC
ATAGCCAATGCATGATCATCAGGACAGTGAGACATCACCCAATTAACTCTCCCTACACCA
TCCATTTTCCTAACAACAGCAATTGCAATAAAACTTGGCCTAGTTCCATTTCACTTCTGA
TTTCCAGAAGTACTACAAGGCACAACTATAACCACTGCCCTACTCCTATCAACAGTAATA
AAATTCCCCCCAATCACCATCCTCCTTCTCACCTCCAACTCCCTAAACCCAACCCTAATA
ACCACCCTGGCCATCACATCTACAGCCATTGGAGGATGAATGGGCCTCAACCAAACACAA
ATTCGAAAGATTTTAGCATTCTCATCCATCACCCACCTTGGATGAATAACCATTATCATT
ATTTACAACCCAAAACTATCTATACTGACATTCTACCTATACGTCATCACAACCACAACT
GTATTTCTAACTTTCAACTCAACTAAGGCCATAACAATAACAACACTAATAACGACCTGA
GCAAAATCCCCCATACTAAACGCAACCCTAATACTAGTTCTACTCTCCTTAGCGGGCCTG
CCCCCACTAACAGGTTTCCTACCTAAGTGGCTCATTATCCAAGAACTAACCAAACAAGCA
ATAGCCCTAACCGCCACAATTATTGCCATACTCTCACTCCTAGGACTATTCTTCTACCTC
CGCCTCACATACTACTCAACAATCACACTACCCCCCAACTCTACCAACTACATAAAACAA
TGACACCTCACCAAACCAACAACCACCCCAATCGCAATCCTCATAGCCCTATCAACC
[31] 202_Austra
ATCGACCTCCCCACCCCCCCAAACATCTCTGCATGGTGAAATTTCGGCTCCCTACTTGGC
ATCTGCCTAATAACACAAATCGTAACAGGGCTTCTACTAGCCACACACTACACAGCAGAC
ACAACCCTAGCCTTCTCATCCGTAGCCCACACTTGCCGAAATGTCCAATATGGTTGACTA
ATCCGCAATCTCCACGCAAACGGAGCATCACTATTCTTCATCTGCATCTACCTCCACATT
GGCCGAGGACTTTACTACGGCTCATACCTATACAAAGAAACCTGAAACACAGGCATCATT
CTACTACTCACCCTCATAGCAACAGCCTTCGTAGGCTATGTCCTACCATGAGGACAAATA
TCCTTCTGAGGGGCTACAGTTATCACCAACCTATTTTCAGCAGTCCCCTACATCGGCCAA
ACCATCGTAGAATGAGCCTGAGGAGGTTTCTCAGTAGATAACCCGACACTAACCCGATTC
TTCGCCCTCCACTTCCTCCTCCCCTTTCTAATCATAGGCCTAACCCTAATTCATCTTACA
TTCCTCCACGAATCAGGCTCAAACAACCCCCTAGGCATCGTATCAAACTGCGATAAAATT
CCATTCCACCCCTACTTCTCCCTAAAAGACATCCTAGGATTTACACTAGTACTAATTCCA
CTAATAACCCTATCCATGTTCTCACCCAACCTGTTAGGAGACCCGGAAAATTTCACCCCA
GCAAACCCCCTAATCACACCACCCCACATCAAACCAGAATGATACTTTCTATTCGCATAT
GCAATTTTACGCTCAATCCCAAACAAACTAGGCGGAGTACTAGCCCTAGCTGCCTCCGTA
CTAATCCTCTTCATAATACCCCTTCTCCATAAATCTAAACAACGTACTATAGCCTACCGT
CCCCTCTCCCAACTCCTATTCTGAACCCTAATCGCCAACCTCATAATCCTGACGTGAGTA
GGTAGCCAACCAGTAGAACACCCATTCATCATTATCGGCCAATTAGCCTCCCTCACCTAC
TTCACCACCCTCCTAATCCTACTCCCAATGCAAAAC-TAATTACCTACATAACTCTAGCC
CTAGGCACAACCATAACAATCTCTAGTAACCACTGAGTAATAGCCTGAGTCGGACTAGAA
CTCAACACCCTCGCCATTATCCCCTTAATCTCAAAATCACATCACCCACGAGCTGTCGAA
GCAGCAATTAAATACTTCCTAGTGCAAGCAACCGCCTCTGCCATTCTCCTTTTTTCCAGC
ATAGCCAATGCATGATCATCAGGACAGTGAGACATCACCCAATTAACTCTCCCTACACCA
TCCATTTTCCTAACAACAGCAATTGCAATAAAACTTGGCCTAGTTCCATTTCACTTCTGA
TTTCCAGAAGTACTACAAGGCACAACTATAACCACTGCCCTACTCCTATCAACAGTAATA
AAATTCCCCCCAATCACCATCCTCCTTCTCACCTCCAACTCCCTAAACCCAACCCTAATA
ACCACCCTGGCCATCACATCTACAGCCATTGGAGGATGAATGGGCCTCAACCAAACACAA
ATTCGAAAGATTTTAGCATTCTCATCCATCACCCACCTTGGATGAATAACCATTATCATT
ATTTACAACCCAAAACTATCTATACTGACATTCTACCTATACGTCATCACAACCACAACT
GTATTTCTAACTTTCAACTCAACTAAGGCCATAACAATAACAACACTAATAACGACCTGA
GCAAAATCCCCCATACTAAACGCAACCCTAATACTAGTTCTACTCTCCTTAGCGGGCCTG
CCCCCACTAACAGGTTTCCTACCTAAGTGGCTCATTATCCAAGAACTAACCAAACAAGCA
ATAGCCCTAACCGCCACAATTATTGCCATACTCTCACTCCTAGGACTATTCTTCTACCTC
CGCCTCACATACTACTCAACAATCACACTACCCCCCAACTCTACCAACTACATAAAACAA
TGACACCTCACCAAACCAACAACCACCCCAATCGCAATCCTCATAGCCCTATCAACC
[32] 203_Austra
ATCGACCTCCCCACCCCCCCAAACATCTCTGCATGGTGAAATTTCGGCTCCCTACTTGGC
ATCTGCCTAATAACACAAATCGTAACAGGGCTTCTACTAGCCACACACTACACAGCAGAC
ACAACCCTAGCCTTCTCATCCGTAGCCCACACTTGCCGAAATGTCCAATATGGTTGACTA
ATCCGCAATCTCCACGCAAACGGAGCATCACTATTCTTCATCTGCATCTACCTCCACATT
GGCCGAGGACTTTACTACGGCTCATACCTATACAAAGAAACCTGAAACACAGGCATCATT
CTACTACTCACCCTCATAGCAACAGCCTTCGTAGGCTATGTCCTACCATGAGGACAAATA
TCCTTCTGAGGGGCTACAGTTATCACCAACCTATTTTCAGCAGTCCCCTACATCGGCCAA
ACCATCGTAGAATGAGCCTGAGGAGGTTTCTCAGTAGATAACCCGACACTAACCCGATTC
TTCGCCCTCCACTTCCTCCTCCCCTTTCTAATCATAGGCCTAACCCTAATTCATCTTACA
TTCCTCCACGAATCAGGCTCAAACAACCCCCTAGGCATCGTATCAAACTGCGATAAAATT
CCATTCCACCCCTACTTCTCCCTAAAAGACATCCTAGGATTTACACTAGTACTAATTCCA
CTAATAACCCTATCCATGTTCTCACCCAACCTGTTAGGAGACCCGGAAAATTTCACCCCA
GCAAACCCCCTAATCACACCACCCCACATCAAACCAGAATGATACTTTCTATTCGCATAT
GCAATTTTACGCTCAATCCCAAACAAACTAGGCGGAGTACTAGCCCTAGCTGCCTCCGTA
CTAATCCTCTTCATAATACCCCTTCTCCATAAATCTAAACAACGTACTATAGCCTACCGT
CCCCTCTCCCAACTCCTATTCTGAACCCTAATCGCCAACCTCATAATCCTGACGTGAGTA
GGTAGCCAACCAGTAGAACACCCATTCATCATTATCGGCCAATTAGCCTCCCTCACCTAC
TTCACCACCCTCCTAATCCTACTCCCAATGCAAAAC-TAATTACCTACATAACTCTAGCC
CTAGGCACAACCATAACAATCTCTAGTAACCACTGAGTAATAGCCTGAGTCGGACTAGAA
CTCAACACCCTCGCCATTATCCCCTTAATCTCAAAATCACATCACCCACGAGCTGTCGAA
GCAGCAATTAAATACTTCCTAGTGCAAGCAACCGCCTCTGCCATTCTCCTTTTTTCCAGC
ATAGCCAATGCATGATCATCAGGACAGTGAGACATCACCCAATTAACTCTCCCTACACCA
TCCATTTTCCTAACAACAGCAATTGCAATAAAACTTGGCCTAGTTCCATTTCACTTCTGA
TTTCCAGAAGTACTACAAGGCACAACTATAACCACTGCCCTACTCCTATCAACAGTAATA
AAATTCCCCCCAATCACCATCCTCCTTCTCACCTCCAACTCCCTAAACCCAACCCTAATA
ACCACCCTGGCCATCACATCTACAGCCATTGGAGGATGAATGGGCCTCAACCAAACACAA
ATTCGAAAGATTTTAGCATTCTCATCCATCACCCACCTTGGATGAATAACCATTATCATT
ATTTACAACCCAAAACTATCTATACTGACATTCTACCTATACGTCATCACAACCACAACT
GTATTTCTAACTTTCAACTCAACTAAGGCCATAACAATAACAACACTAATAACGACCTGA
GCAAAATCCCCCATACTAAACGCAACCCTAATACTAGTTCTACTCTCCTTAGCGGGCCTG
CCCCCACTAACAGGTTTCCTACCTAAGTGGCTCATTATCCAAGAACTAACCAAACAAGCA
ATAGCCCTAACCGCCACAATTATTGCCATACTCTCACTCCTAGGACTATTCTTCTACCTC
CGCCTCACATACTACTCAACAATCACACTACCCCCCAACTCTACCAACTACATAAAACAA
TGACACCTCACCAAACCAACAACCACCCCAATCGCAATCCTCATAGCCCTATCAACC
[33] 204_Austra
ATCGACCTCCCCACCCCCCCAAACATCTCTGCATGGTGAAATTTCGGCTCCCTACTTGGC
ATCTGCCTAATAACACAAATCGTAACAGGGCTTCTACTAGCCACACACTACACAGCAGAC
ACAACCCTAGCCTTCTCATCCGTAGCCCACACTTGCCGAAATGTCCAATATGGTTGACTA
ATCCGCAATCTCCACGCAAACGGAGCATCACTATTCTTCATCTGCATCTACCTCCACATT
GGCCGAGGACTTTACTACGGCTCATACCTATACAAAGAAACCTGAAACACAGGCATCATT
CTACTACTCACCCTCATAGCAACAGCCTTCGTAGGCTATGTCCTACCATGAGGACAAATA
TCCTTCTGAGGGGCTACAGTTATCACCAACCTATTTTCAGCAGTCCCCTACATCGGCCAA
ACCATCGTAGAATGAGCCTGAGGAGGTTTCTCAGTAGATAACCCGACACTAACCCGATTC
TTCGCCCTCCACTTCCTCCTCCCCTTTCTAATCATAGGCCTAACCCTAATTCATCTTACA
TTCCTCCACGAATCAGGCTCAAACAACCCCCTAGGCATCGTATCAAACTGCGATAAAATT
CCATTCCACCCCTACTTCTCCCTAAAAGACATCCTAGGATTTACACTAGTACTAATTCCA
CTAATAACCCTATCCATGTTCTCACCCAACCTGTTAGGAGACCCGGAAAATTTCACCCCA
GCAAACCCCCTAATCACACCACCCCACATCAAACCAGAATGATACTTTCTATTCGCATAT
GCAATTTTACGCTCAATCCCAAACAAACTAGGCGGAGTACTAGCCCTAGCTGCCTCCGTA
CTAATCCTCTTCATAATACCCCTTCTCCATAAATCTAAACAACGTACTATAGCCTACCGT
CCCCTCTCCCAACTCCTATTCTGAACCCTAATCGCCAACCTCATAATCCTGACGTGAGTA
GGTAGCCAACCAGTAGAACACCCATTCATCATTATCGGCCAATTAGCCTCCCTCACCTAC
TTCACCACCCTCCTAATCCTACTCCCAATGCAAAAC-TAATTACCTACATAACTCTAGCC
CTAGGCACAACCATAACAATCTCTAGTAACCACTGAGTAATAGCCTGAGTCGGACTAGAA
CTCAACACCCTCGCCATTATCCCCTTAATCTCAAAATCACATCACCCACGAGCTGTCGAA
GCAGCAATTAAATACTTCCTAGTGCAAGCAACCGCCTCTGCCATTCTCCTTTTTTCCAGC
ATAGCCAATGCATGATCATCAGGACAGTGAGACATCACCCAATTAACTCTCCCTACACCA
TCCATTTTCCTAACAACAGCAATTGCAATAAAACTTGGCCTAGTTCCATTTCACTTCTGA
TTTCCAGAAGTACTACAAGGCACAACTATAACCACTGCCCTACTCCTATCAACAGTAATA
AAATTCCCCCCAATCACCATCCTCCTTCTCACCTCCAACTCCCTAAACCCAACCCTAATA
ACCACCCTGGCCATCACATCTACAGCCATTGGAGGATGAATGGGCCTCAACCAAACACAA
ATTCGAAAGATTTTAGCATTCTCATCCATCACCCACCTTGGATGAATAACCATTATCATT
ATTTACAACCCAAAACTATCTATACTGACATTCTACCTATACGTCATCACAACCACAACT
GTATTTCTAACTTTCAACTCAACTAAGGCCATAACAATAACAACACTAATAACGACCTGA
GCAAAATCCCCCATACTAAACGCAACCCTAATACTAGTTCTACTCTCCTTAGCGGGCCTG
CCCCCACTAACAGGTTTCCTACCTAAGTGGCTCATTATCCAAGAACTAACCAAACAAGCA
ATAGCCCTAACCGCCACAATTATTGCCATACTCTCACTCCTAGGACTATTCTTCTACCTC
CGCCTCACATACTACTCAACAATCACACTACCCCCCAACTCTACCAACTACATAAAACAA
TGACACCTCACCAAACCAACAACCACCCCAATCGCAATCCTCATAGCCCTATCAACC
[34] 205_Austra
ATCGACCTCCCCACCCCCCCAAACATCTCTGCATGGTGAAATTTCGGCTCCCTACTCGGC
ATCTGCCTAATAACACAAATCGTAACAGGGCTTCTACTAGCCACACACTACACAGCAGAC
ACAACCCTAGCCTTCTCATCCGTAGCCCACACTTGCCGAAATGTCCAATATGGTTGACTA
ATCCGCAATCTCCACGCAAACGGAGCATCACTATTCTTCATCTGCATCTACCTCCACATT
GGCCGAGGACTTTACTACGGCTCATACCTATACAAAGAAACCTGAAACACAGGCATCATT
CTACTACTCACCCTCATAGCAACAGCCTTCGTAGGCTATGTCCTACCATGAGGACAAATA
TCCTTCTGAGGGGCTACAGTTATCACCAACCTATTTTCAGCAGTCCCCTACATCGGCCAA
ACCATCGTAGAATGAGCCTGAGGAGGTTTCTCAGTAGATAACCCGACACTAACCCGATTC
TTCGCCCTCCACTTCCTCCTCCCCTTTCTAATCATAGGCCTAACCCTAATTCATCTTACA
TTCCTCCACGAATCAGGCTCAAACAACCCCCTAGGCATCGTATCAAACTGCGATAAAATT
CCATTCCACCCCTACTTCTCCCTAAAAGACATCCTAGGATTTACACTAGTACTAATTCCA
CTAATAACCCTATCCATGTTCTCACCCAACCTGTTAGGAGACCCGGAAAATTTCACCCCA
GCAAACCCCCTAATCACACCACCCCACATCAAACCAGAATGATACTTTCTATTCGCATAT
GCAATTTTACGCTCAATCCCAAACAAACTAGGCGGAGTACTAGCCCTAGCTGCCTCCGTA
CTAATCCTCTTCATAATACCCCTTCTCCATAAATCTAAACAACGTACTATAGCCTACCGT
CCCCTCTCCCAACTCCTATTCTGAACCCTAATCGCCAACCTCATAATCCTGACGTGAGTA
GGTAGCCAACCAGTAGAACACCCATTCATCATTATCGGCCAATTAGCCTCCCTCACCTAC
TTCACCACCCTCCTAATCCTACTCCCAATGCAAAAC-TAATTACCTACATAACTCTAGCC
CTAGGCACAACCATAACAATCTCTAGTAACCACTGAGTAATAGCCTGAGTCGGACTAGAA
CTCAACACCCTCGCCATTATCCCCTTAATCTCAAAATCACATCACCCACGAGCTGTCGAA
GCAGCAATTAAATACTTCCTAGTGCAAGCAACCGCCTCTGCCATTCTCCTTTTTTCCAGC
ATAGCCAATGCATGATCATCAGGACAGTGAGACATCACCCAATTAACTCTCCCTACACCA
TCCATTTTCCTAACAGCAGCAATTGCAATAAAACTTGGCCTAGTTCCATTTCACTTCTGA
TTTCCAGAAGTACTACAAGGCACAACTATAACCACTGCCCTACTCCTATCAACAGTAATA
AAATTCCCCCCAATCACCATCCTCCTTCTCACCTCCAACTCCCTAAACCCAACCCTAATA
ACCACCCTGGCCATCACATCTACAGCCATTGGAGGATGAATGGGCCTCAACCAAACACAA
ATTCGAAAGATTTTAGCATTCTCATCCATCACCCACCTTGGATGAATAACCATTATCATT
ATTTACAACCCAAAACTATCTATACTGACATTCTACCTATACGTCATCACAACCACAACT
GTATTCCTAACTTTCAACTCAACTAAGGCCATAACAATAACAACACTAATAACGACCTGA
GCAAAATCCCCCATACTAAACGCAACCCTAATACTAGTTCTACTCTCCTTAGCGGGCCTG
CCCCCACTAACAGGTTTCCTACCTAAGTGGCTCATTATCCAAGAACTAACCAAACAAGCA
ATAGCCCTAACCGCCACAATTATTGCCATACTCTCACTCCTAGGACTATTCTTCTACCTC
CGCCTCACATACTACTCAACAATCACACTACCCCCCAACTCTACCAACTACATAAAACAA
TGACACCTCACCAAACCAACAACCACCCCAATCGCAATCCTCATAGCCCTATCAACC
[35] 206_Austra
ATCGACCTCCCCACCCCCCCAAACATCTCTGCATGGTGAAATTTCGGCTCCCTACTTGGC
ATCTGCCTAATAACACAAATCGTAACAGGGCTTCTACTAGCCACACACTACACAGCAGAC
ACAACCCTAGCCTTCTCATCCGTAGCCCACACTTGCCGAAATGTCCAATATGGTTGACTA
ATCCGCAATCTCCACGCAAACGGAGCATCACTATTCTTCATCTGCATCTACCTCCACATT
GGCCGAGGACTTTACTACGGCTCATACCTATACAAAGAAACCTGAAACACAGGCATCATT
CTACTACTCACCCTCATAGCAACAGCCTTCGTAGGCTATGTCCTACCATGAGGACAAATA
TCCTTCTGAGGGGCTACAGTTATCACCAACCTATTTTCAGCAGTCCCCTACATCGGCCAA
ACCATCGTAGAATGAGCCTGAGGAGGTTTCTCAGTAGATAACCCGACACTAACCCGATTC
TTCGCCCTCCACTTCCTCCTCCCCTTTCTAATCATAGGCCTAACCCTAATTCATCTTACA
TTCCTCCACGAATCAGGCTCAAACAACCCCCTAGGCATCGTATCAAACTGCGATAAAATT
CCATTCCACCCCTACTTCTCCCTAAAAGACATCCTAGGATTTACACTAGTACTAATTCCA
CTAATAACCCTATCCATGTTCTCACCCAACCTGTTAGGAGACCCGGAAAATTTCACCCCA
GCAAACCCCCTAATCACACCACCCCACATCAAACCAGAATGATACTTTCTATTCGCATAT
GCAATTTTACGCTCAATCCCAAACAAACTAGGCGGAGTACTAGCCCTAGCTGCCTCCGTA
CTAATCCTCTTCATAATACCCCTTCTCCATAAATCTAAACAACGTACTATAGCCTACCGT
CCCCTCTCCCAACTCCTATTCTGAACCCTAATCGCCAACCTCATAATCCTGACGTGAGTA
GGTAGCCAACCAGTAGAACACCCATTCATCATTATCGGCCAATTAGCCTCCCTCACCTAC
TTCACCACCCTCCTAATCCTACTCCCAATGCAAAAC-TAATTACCTACATAACTCTAGCC
CTAGGCACAACCATAACAATCTCTAGTAACCACTGAGTAATAGCCTGAGTCGGACTAGAA
CTCAACACCCTCGCCATTATCCCCTTAATCTCAAAATCACATCACCCACGAGCTGTCGAA
GCAGCAATTAAATACTTCCTAGTGCAAGCAACCGCCTCTGCCATTCTCCTTTTTTCCAGC
ATAGCCAATGCATGATCATCAGGACAGTGAGACATCACCCAATTAACTCTCCCTACACCA
TCCATTTTCCTAACAACAGCAATTGCAATAAAACTTGGCCTAGTTCCATTTCACTTCTGA
TTTCCAGAAGTACTACAAGGCACAACTATAACCACTGCCCTACTCCTATCAACAGTAATA
AAATTCCCCCCAATCACCATCCTCCTTCTCACCTCCAACTCCCTAAACCCAACCCTAATA
ACCACCCTGGCCATCACATCTACAGCCATTGGAGGATGAATGGGCCTCAACCAAACACAA
ATTCGAAAGATTTTAGCATTCTCATCCATCACCCACCTTGGATGAATAACCATTATCATT
ATTTACAACCCAAAACTATCTATACTGACATTCTACCTATACGTCATCACAACCACAACT
GTATTCCTAACTTTCAACTCAACTAAGGCCATAACAATAACAACACTAATAACGACCTGA
GCAAAATCCCCCATACTAAACGCAACCCTAATACTAGTTCTACTCTCCTTAGCGGGCCTG
CCCCCACTAACAGGTTTCCTACCTAAGTGGCTCATTATCCAAGAACTAACCAAACAAGCA
ATAGCCCTAACCGCCACAATTATTGCCATACTCTCACTCCTAGGACTATTCTTCTACCTC
CGCCTCACATACTACTCAACAATCACACTACCCCCCAACTCTACCAACTACATAAAACAA
TGACACCTCACCAAACCAACAACCACCCCAATCGCAATCCTCATAGCCCTATCAACC
[36] 207_Austra
ATCGACCTCCCCACCCCCCCAAACATCTCTGCATGGTGAAATTTCGGCTCCCTACTTGGC
ATCTGCCTAATAACACAAATCGTAACAGGGCTTCTACTAGCCACACACTACACAGCAGAC
ACAACCCTAGCCTTCTCATCCGTAGCCCACACTTGCCGAAATGTCCAATATGGTTGACTA
ATCCGCAATCTCCACGCAAACGGAGCATCACTATTCTTCATCTGCATCTACCTCCACATT
GGCCGAGGACTTTACTACGGCTCATACCTATACAAAGAAACCTGAAACACAGGCATCATT
CTACTACTCACCCTCATAGCAACAGCCTTCGTAGGCTATGTCCTACCATGAGGACAAATA
TCCTTCTGAGGGGCTACAGTTATCACCAACCTATTTTCAGCAGTCCCCTACATCGGCCAA
ACCATCGTAGAATGAGCCTGAGGAGGTTTCTCAGTAGATAACCCGACACTAACCCGATTC
TTCGCCCTCCACTTCCTCCTCCCCTTTCTAATCATAGGCCTAACCCTAATTCATCTTACA
TTCCTCCACGAATCAGGCTCAAACAACCCCCTAGGCATCGTATCAAACTGCGATAAAATT
CCATTCCACCCCTACTTCTCCCTAAAAGACATCCTAGGATTTACACTAGTACTAATTCCA
CTAATAACCCTATCCATGTTCTCACCCAACCTGTTAGGAGACCCGGAAAATTTCACCCCA
GCAAACCCCCTAATCACACCACCCCACATCAAACCAGAATGATACTTTCTATTCGCATAT
GCAATTTTACGCTCAATCCCAAACAAACTAGGCGGAGTACTAGCCCTAGCTGCCTCCGTA
CTAATCCTCTTCATAATACCCCTTCTCCATAAATCTAAACAACGTACTATAGCCTACCGT
CCCCTCTCCCAACTCCTATTCTGAACCCTAATCGCCAACCTCATAATCCTGACGTGAGTA
GGTAGCCAACCAGTAGAACACCCATTCATCATTATCGGCCAATTAGCCTCCCTCACCTAC
TTCACCACCCTCCTAATCCTACTCCCAATGCAAAAC-TAATTACCTACATAACTCTAGCC
CTAGGCACAACCATAACAATCTCTAGTAACCACTGAGTAATAGCCTGAGTCGGACTAGAA
CTCAACACCCTCGCCATTATCCCCTTAATCTCAAAATCACATCACCCACGAGCTGTCGAA
GCAGCAATTAAATACTTCCTAGTGCAAGCAACCGCCTCTGCCATTCTCCTTTTTTCCAGC
ATAGCCAATGCATGATCATCAGGACAGTGAGACATCACCCAATTAACTCTCCCTACACCA
TCCATTTTCCTAACAACAGCAATTGCAATAAAACTTGGCCTAGTTCCATTTCACTTCTGA
TTTCCAGAAGTACTACAAGGCACAACTATAACCACTGCCCTACTCCTATCAACAGTAATA
AAATTCCCCCCAATCACCATCCTCCTTCTCACCTCCAACTCCCTAAACCCAACCCTAATA
ACCACCCTGGCCATCACATCTACAGCCATTGGAGGATGAATGGGCCTCAACCAAACACAA
ATTCGAAAGATTTTAGCATTCTCATCCATCACCCACCTTGGATGAATAACCATTATCATT
ATTTACAACCCAAAACTATCTATACTGACATTCTACCTATACGTCATCACAACCACAACT
GTATTCCTAACTTTCAACTCAACTAAGGCCATAACAATAACAACACTAATAACGACCTGA
GCAAAATCCCCCATACTAAACGCAACCCTAATACTAGTTCTACTCTCCTTAGCGGGCCTG
CCCCCACTAACAGGTTTCCTACCTAAGTGGCTCATTATCCAAGAACTAACCAAACAAGCA
ATAGCCCTAACCGCCACAATTATTGCCATACTCTCACTCCTAGGACTATTCTTCTACCTC
CGCCTCACATACTACTCAACAATCACACTACCCCCCAACTCTACCAACTACATAAAACAA
TGACACCTCACCAAACCAACAACCACCCCAATCGCAATCCTCATAGCCCTATCAACC
[37] 208_Austra
ATCGACCTCCCCACCCCCCCAAACATCTCTGCATGGTGAAATTTCGGCTCCCTACTCGGC
ATCTGCCTAATAACACAAATCGTAACAGGGCTTCTACTAGCCACACACTACACAGCAGAC
ACAACCCTAGCCTTCTCATCCGTAGCCCACACTTGCCGAAATGTCCAATATGGTTGACTA
ATCCGCAATCTCCACGCAAACGGAGCATCACTATTCTTCATCTGCATCTACCTCCACATT
GGCCGAGGACTTTACTACGGCTCATACCTATACAAAGAAACCTGAAACACAGGCATCATT
CTACTACTCACCCTCATAGCAACAGCCTTCGTAGGCTATGTCCTACCATGAGGACAAATA
TCCTTCTGAGGGGCTACAGTTATCACCAACCTATTTTCAGCAGTCCCCTACATCGGCCAA
ACCATCGTAGAATGAGCCTGAGGAGGTTTCTCAGTAGATAACCCGACACTAACCCGATTC
TTCGCCCTCCACTTCCTCCTCCCCTTTCTAATCATAGGCCTAACCCTAATTCATCTTACA
TTCCTCCACGAATCAGGCTCAAACAACCCCCTAGGCATCGTATCAAACTGCGATAAAATT
CCATTCCACCCCTACTTCTCCCTAAAAGACATCCTAGGATTTACACTAGTACTAATTCCA
CTAATAACCCTATCCATGTTCTCACCCAACCTGTTAGGAGACCCGGAAAATTTCACCCCA
GCAAACCCCCTAATCACACCACCCCACATCAAACCAGAATGATACTTTCTATTCGCATAT
GCAATTTTACGCTCAATCCCAAACAAACTAGGCGGAGTACTAGCCCTAGCTGCCTCCGTA
CTAATCCTCTTCATAATACCCCTTCTCCATAAATCTAAACAACGTACTATAGCCTACCGT
CCCCTCTCCCAACTCCTATTCTGAACCCTAATCGCCAACCTCATAATCCTGACGTGAGTA
GGTAGCCAACCAGTAGAACACCCATTCATCATTATCGGCCAATTAGCCTCCCTCACCTAC
TTCACCACCCTCCTAATCCTACTCCCAATGCAAAAC-TAATTACCTACATAACTCTAGCC
CTAGGCACAACCATAACAATCTCTAGTAACCACTGAGTAATAGCCTGAGTCGGACTAGAA
CTCAACACCCTCGCCATTATCCCCTTAATCTCAAAATCACATCACCCACGAGCTGTCGAA
GCAGCAATTAAATACTTCCTAGTGCAAGCAACCGCCTCTGCCATTCTCCTTTTTTCCAGC
ATAGCCAATGCATGATCATCAGGACAGTGAGACATCACCCAATTAACTCTCCCTACACCA
TCCATTTTCCTAACAGCAGCAATTGCAATAAAACTTGGCCTAGTTCCATTTCACTTCTGA
TTTCCAGAAGTACTACAAGGCACAACTATAACCACTGCCCTACTCCTATCAACAGTAATA
AAATTCCCCCCAATCACCATCCTCCTTCTCACCTCCAACTCCCTAAACCCAACCCTAATA
ACCACCCTGGCCATCACATCTACAGCCATTGGAGGATGAATGGGCCTCAACCAAACACAA
ATTCGAAAGATTTTAGCATTCTCATCCATCACCCACCTTGGATGAATAACCATTATCATT
ATTTACAACCCAAAACTATCTATACTGACATTCTACCTATACGTCATCACAACCACAACT
GTATTCCTAACTTTCAACTCAACTAAGGCCATAACAATAACAACACTAATAACGACCTGA
GCAAAATCCCCCATACTAAACGCAACCCTAATACTAGTTCTACTCTCCTTAGCGGGCCTG
CCCCCACTAACAGGTTTCCTACCTAAGTGGCTCATTATCCAAGAACTAACCAAACAAGCA
ATAGCCCTAACCGCCACAATTATTGCCATACTCTCACTCCTAGGACTATTCTTCTACCTC
CGCCTCACATACTACTCAACAATCACACTACCCCCCAACTCTACCAACTACATAAAACAA
TGACACCTCACCAAACCAACAACCACCCCAATCGCAATCCTCATAGCCCTATCAACC
[38] 209_Austra
ATCGACCTCCCCACCCCCCCAAACATCTCTGCATGGTGAAATTTCGGCTCCCTACTTGGC
ATCTGCCTAATAACACAAATCGTAACAGGGCTTCTACTAGCCACACACTACACAGCAGAC
ACAACCCTAGCCTTCTCATCCGTAGCCCACACTTGCCGAAATGTCCAATATGGTTGACTA
ATCCGCAATCTCCACGCAAACGGAGCATCACTATTCTTCATCTGCATCTACCTCCACATT
GGCCGAGGACTTTACTACGGCTCATACCTATACAAAGAAACCTGAAACACAGGCATCATT
CTACTACTCACCCTCATAGCAACAGCCTTCGTAGGCTATGTCCTACCATGAGGACAAATA
TCCTTCTGAGGGGCTACAGTTATCACCAACCTATTTTCAGCAGTCCCCTACATCGGCCAA
ACCATCGTAGAATGAGCCTGAGGAGGTTTCTCAGTAGATAACCCGACACTAACCCGATTC
TTCGCCCTCCACTTCCTCCTCCCCTTTCTAATCATAGGCCTAACCCTAATTCATCTTACA
TTCCTCCACGAATCAGGCTCAAACAACCCCCTAGGCATCGTATCAAACTGCGATAAAATT
CCATTCCACCCCTACTTCTCCCTAAAAGACATCCTAGGATTTACACTAGTACTAATTCCA
CTAATAACCCTATCCATGTTCTCACCCAACCTGTTAGGAGACCCGGAAAATTTCACCCCA
GCAAACCCCCTAATCACACCACCCCACATCAAACCAGAATGATACTTTCTATTCGCATAT
GCAATTTTACGCTCAATCCCAAACAAACTAGGCGGAGTACTAGCCCTAGCTGCCTCCGTA
CTAATCCTCTTCATAATACCCCTTCTCCATAAATCTAAACAACGTACTATAGCCTACCGT
CCCCTCTCCCAACTCCTATTCTGAACCCTAATCGCCAACCTCATAATCCTGACGTGAGTA
GGTAGCCAACCAGTAGAACACCCATTCATCATTATCGGCCAATTAGCCTCCCTCACCTAC
TTCACCACCCTCCTAATCCTACTCCCAATGCAAAAC-TAATTACCTACATAACTCTAGCC
CTAGGCACAACCATAACAATCTCTAGTAACCACTGAGTAATAGCCTGAGTCGGACTAGAA
CTCAACACCCTCGCCATTATCCCCTTAATCTCAAAATCACATCACCCACGAGCTGTCGAA
GCAGCAATTAAATACTTCCTAGTGCAAGCAACCGCCTCTGCCATTCTCCTTTTTTCCAGC
ATAGCCAATGCATGATCATCAGGACAGTGAGACATCACCCAATTAACTCTCCCTACACCA
TCCATTTTCCTAACAACAGCAATTGCAATAAAACTTGGCCTAGTTCCATTTCACTTCTGA
TTTCCAGAAGTACTACAAGGCACAACTATAACCACTGCCCTACTCCTATCAACAGTAATA
AAATTCCCCCCAATCACCATCCTCCTTCTCACCTCCAACTCCCTAAACCCAACCCTAATA
ACCACCCTGGCCATCACATCTACAGCCATTGGAGGATGAATGGGCCTCAACCAAACACAA
ATTCGAAAGATTTTAGCATTCTCATCCATCACCCACCTTGGATGAATAACCATTATCATT
ATTTACAACCCAAAACTATCTATACTGACATTCTACCTATACGTCATCACAACCACAACT
GTATTTCTAACTTTCAACTCAACTAAGGCCATAACAATAACAACACTAATAACGACCTGA
GCAAAATCCCCCATACTAAACGCAACCCTAATACTAGTTCTACTCTCCTTAGCGGGCCTG
CCCCCACTAACAGGTTTCCTACCTAAGTGGCTCATTATCCAAGAACTAACCAAACAAGCA
ATAGCCCTAACCGCCACAATTATTGCCATACTCTCACTCCTAGGACTATTCTTCTACCTC
CGCCTCACATACTACTCAACAATCACACTACCCCCCAACTCTACCAACTACATAAAACAA
TGACACCTCACCAAACCAACAACCACCCCAATCGCAATCCTCATAGCCCTATCAACC
[39] 179_Japan
ATCGACCTCCCCACCCCCCCAAACATCTCTGCATGGTGGAATTTCGGCTCCCTACTTGGC
ATCTGCCTAATGACACAAATCGTAACAGGACTTCTACTAGCCACACACTACACAGCAGAC
ACAACCCTAGCCTTCTCATCCGTAGCCCACACTTGCCGAAATGTCCAATATGGTTGACTA
ATCCGCAATCTCCACGCAAACGGAGCATCACTATTCTTCATCTGCATCTACCTCCACATT
GGCCGAGGACTTTACTACGGCTCATACCTATACAAAGAAACCTGAAACACAGGCATCATC
CTACTACTCACCCTCATAGCAACAGCCTTCGTAGGCTATGTCCTACCATGAGGGCAAATA
TCCTTCTGAGGGGCTACAGTTATCACCAACCTATTTTCAGCAATCCCCTACATCGGCCAA
ACCATCGTAGAATGAGCCTGGGGAGGTTTCTCAGTAGATAACCCGACACTAACCCGATTT
TTCGCCCTCCACTTCCTCCTCCCTTTTCTAATCATAGGCCTAACCCTAATTCATCTTACA
TTCCTCCACGAATCAGGCTCAAACAATCCCCTAGGCATCGTATCAAACTGCGATAAAATT
CCATTCCACCCATACTTCTCCCTAAAAGACATCCTAGGATTTACACTAGTACTAATTCCA
CTAATAACCCTATCCATGTTCTCACCCAACCTATTAGGAGACCCAGAAAATTTCACCCCA
GCAAACCCCCTAATCACACCACCCCACATCAAACCAGAATGATACTTTCTATTCGCATAT
GCAATCCTACGCTCAATTCCAAACAAACTAGGCGGAGTACTAGCCCTAGCTGCCTCCGTA
TTAATCCTCTTCATAATACCTCTTCTCCATAAATCTAAACAACGAACTATAGCCTACCGC
CCCCTCTCCCAACTCCTATTCTGAACCCTAATCGCCAACCTCATAATCCTAACGTGAGTA
GGTAGCCAACCAGTAGAACACCCATTCATCATTATCGGCCAATTAGCTTCCCTCACCTAC
TTCACCACCCTCCTAATCCTACTCCCAATGCAAAAC-TAATTACCTACATAACTCTAGCC
TTAGGCACAACCATAACAATCTCTAGCAACCACTGAGTAATAGCCTGAGTCGGACTAGAA
CTCAACACCCTTGCCATTATCCCCTTAATCTCAAAATCACATCACCCACGAGCTATCGAA
GCAGCAATTAAGTACTTCCTAGTACAAGCAACCGCCTCTGCCATTCTCCTTTTTTCCAGC
ATAGCCAATGCATGATCATCAGGACAGTGAGACATCACCCAGTTAACTCTCCCTACACCA
TCCATTTTCCTAACAACAGCAATTGCAATAAAACTTGGCCTAGTTCCATTTCACTTCTGA
TTTCCAGAAGTACTACAAGGTACAACTATAACCACTGCCCTACTCCTATCAACAGTAATA
AAATTCCCCCCAATCACTATCCTCCTTCTCACCTCCAACTCCCTAAACTCAACCCTAATA
ACTACCCTAGCCATCACATCTACAGCCATTGGAGGATGAATAGGCCTCAACCAAACACAA
ATTCGAAAGATTTTAGCATTCTCGTCCATTACTCACCTTGGATGAATAACCATTATCATT
ATTTACAACCCAAAACTATCCATACTGACATTCTACCTATATGTCATCACAACTACAACT
GTATTCCTAACTTTCAACTCAACCAAGACCATAACAATAACAACACTAATAACAACCTGA
GCAAAATCCCCCATACTAAACGCAACCCTAATACTAGTTCTACTCTCCTTAGCAGGCCTG
CCCCCACTAACAGGTTTCCTACCCAAATGACTCATTATCCAAGAACTAACCAAACAAGCA
ATAGCCCTAACCGCCACAATTATCGCCATACTCTCACTCCTAGGACTATTCTTCTACCTC
CGCCTCACATACTACTCAACAATCACACTACCCCCCAACTCTACCAACTACATAAAACAA
TGACACCTCACCAAACCAACAACCACTCTAATCGCAATCCTCATAGCCCTATCAACC
[40] 180_Japan
ATCGACCTCCCCACCCCCCCAAACATCTCTGCATGGTGGAATTTCGGCTCCCTACTTGGC
ATCTGCCTAATGACACAAATCGTAACAGGACTTCTACTAGCCACACACTACACAGCAGAC
ACAACCCTAGCCTTCTCATCCGTAGCCCACACTTGCCGAAATGTCCAATATGGTTGACTA
ATCCGCAATCTCCACGCAAACGGAGCATCACTATTCTTCATCTGCATCTACCTCCACATT
GGCCGAGGACTTTACTACGGCTCATACCTATACAAAGAAACCTGAAACACAGGCATCATC
CTACTACTCACCCTCATAGCAACAGCCTTCGTAGGCTATGTCCTACCATGAGGGCAAATA
TCCTTCTGAGGGGCTACAGTTATCACCAACCTATTTTCAGCAATCCCCTACATCGGCCAA
ACCATCGTAGAATGAGCCTGGGGAGGTTTCTCAGTAGATAACCCGACACTAACCCGATTT
TTCGCCCTCCACTTCCTCCTCCCTTTTCTAATCATAGGCCTAACCCTAATTCATCTTACA
TTCCTCCACGAATCAGGCTCAAACAATCCCCTAGGCATCGTATCAAACTGCGATAAAATT
CCATTCCACCCATACTTCTCCCTAAAAGACATCCTAGGATTTACACTAGTACTAATTCCA
CTAATAACCCTATCCATGTTCTCACCCAACCTATTAGGAGACCCAGAAAATTTCACCCCA
GCAAACCCCCTAATCACACCACCCCACATCAAACCAGAATGATACTTTCTATTCGCATAT
GCAATCCTACGCTCAATTCCAAACAAACTAGGCGGAGTACTAGCCCTAGCTGCCTCCGTA
TTAATCCTCTTCATAATACCTCTTCTCCATAAATCTAAACAACGAACTATAGCCTACCGC
CCCCTCTCCCAACTCCTATTCTGAACCCTAATCGCCAACCTCATAATCCTAACGTGAGTA
GGTAGCCAACCAGTAGAACACCCATTCATCATTATCGGCCAATTAGCTTCCCTCACCTAC
TTCACCACCCTCCTAATCCTACTCCCAATGCAAAAC-TAATTACCTACATAACTCTAGCC
TTAGGCACAACCATAACAATCTCTAGCAACCACTGAGTAATAGCCTGAGTCGGACTAGAA
CTCAACACCCTTGCCATTATCCCCTTAATCTCAAAATCACATCACCCACGAGCTATCGAA
GCAGCAATTAAGTACTTCCTAGTACAAGCAACCGCCTCTGCCATTCTCCTTTTTTCCAGC
ATAGCCAATGCATGATCATCAGGACAGTGAGACATCACCCAGTTAACTCTCCCTACACCA
TCCATTTTCCTAACAACAGCAATTGCAATAAAACTTGGCCTAGTTCCATTTCACTTCTGA
TTTCCAGAAGTACTACAAGGTACAACTATAACCACTGCCCTACTCCTATCAACAGTAATA
AAATTCCCCCCAATCACTATCCTCCTTCTCACCTCCAACTCCCTAAACTCAACCCTAATA
ACTACCCTAGCCATCACATCTACAGCCATTGGAGGATGAATAGGCCTCAACCAAACACAA
ATTCGAAAGATTTTAGCATTCTCGTCCATTACTCACCTTGGATGAATAACCATTATCATT
ATTTACAACCCAAAACTATCCATACTGACATTCTACCTATATGTCATCACAACTACAACT
GTATTCCTAACTTTCAACTCAACCAAGACCATAACAATAACAACACTAATAACAACCTGA
GCAAAATCCCCCATACTAAACGCAACCCTAATACTAGTTCTACTCTCCTTAGCAGGCCTG
CCCCCACTAACAGGTTTCCTACCCAAATGACTCATTATCCAAGAACTAACCAAACAAGCA
ATAGCCCTAACCGCCACAATTATCGCCATACTCTCACTCCTAGGACTATTCTTCTACCTC
CGCCTCACATACTACTCAACAATCACACTACCCCCCAACTCTACCAACTACATAAAACAA
TGACACCTCACCAAACCAACAACCACTCTAATCGCAATCCTCATAGCCCTATCAACC
[41] 181_Japan
ATCGACCTCCCCACCCCCCCAAACATCTCTGCATGGTGGAATTTCGGCTCCCTACTTGGC
ATCTGCCTAATGACACAAATCGTAACAGGACTTCTACTAGCCACACACTACACAGCAGAC
ACAACCCTAGCCTTCTCATCCGTAGCCCACACTTGCCGAAATGTCCAATATGGTTGACTA
ATCCGCAATCTCCACGCAAACGGAGCATCACTATTCTTCATCTGCATCTACCTCCACATT
GGCCGAGGACTTTACTACGGCTCATACCTATACAAAGAAACCTGAAACACAGGCATCATC
CTACTACTCACCCTCATAGCAACAGCCTTCGTAGGCTATGTCCTACCATGAGGGCAAATA
TCCTTCTGAGGGGCTACAGTTATCACCAACCTATTTTCAGCAATCCCCTACATCGGCCAA
ACCATCGTAGAATGAGCCTGGGGAGGTTTCTCAGTAGATAACCCGACACTAACCCGATTT
TTCGCCCTCCACTTCCTCCTCCCTTTTCTAATCATAGGCCTAACCCTAATTCATCTTACA
TTCCTCCACGAATCAGGCTCAAACAATCCCCTAGGCATCGTATCAAACTGCGATAAAATT
CCATTCCACCCATACTTCTCCCTAAAAGACATCCTAGGATTTACACTAGTACTAATTCCA
CTAATAACCCTATCCATGTTCTCACCCAACCTATTAGGAGACCCAGAAAATTTCACCCCA
GCAAACCCCCTAATCACACCACCCCACATCAAACCAGAATGATACTTTCTATTCGCATAT
GCAATCCTACGCTCAATTCCAAACAAACTAGGCGGAGTACTAGCCCTAGCTGCCTCCGTA
TTAATCCTCTTCATAATACCTCTTCTCCATAAATCTAAACAACGAACTATAGCCTACCGC
CCCCTCTCCCAACTCCTATTCTGAACCCTAATCGCCAACCTCATAATCCTAACGTGAGTA
GGTAGCCAACCAGTAGAACACCCATTCATCATTATCGGCCAATTAGCTTCCCTCACCTAC
TTCACCACCCTCCTAATCCTACTCCCAATGCAAAAC-TAATTACCTACATAACTCTAGCC
TTAGGCACAACCATAACAATCTCTAGCAACCACTGAGTAATAGCCTGAGTCGGACTAGAA
CTCAACACCCTTGCCATTATCCCCTTAATCTCAAAATCACATCACCCACGAGCTATCGAA
GCAGCAATTAAGTACTTCCTAGTACAAGCAACCGCCTCTGCCATTCTCCTTTTTTCCAGC
ATAGCCAATGCATGATCATCAGGACAGTGAGACATCACCCAGTTAACTCTCCCTACACCA
TCCATTTTCCTAACAACAGCAATTGCAATAAAACTTGGCCTAGTTCCATTTCACTTCTGA
TTTCCAGAAGTACTACAAGGTACAACTATAACCACTGCCCTACTCCTATCAACAGTAATA
AAATTCCCCCCAATCACTATCCTCCTTCTCACCTCCAACTCCCTAAACTCAACCCTAATA
ACTACCCTAGCCATCACATCTACAGCCATTGGAGGATGAATAGGCCTCAACCAAACACAA
ATTCGAAAGATTTTAGCATTCTCGTCCATTACTCACCTTGGATGAATAACCATTATCATT
ATTTACAACCCAAAACTATCCATACTGACATTCTACCTATATGTCATCACAACTACAACT
GTATTCCTAACTTTCAACTCAACCAAGACCATAACAATAACAACACTAATAACAACCTGA
GCAAAATCCCCCATACTAAACGCAACCCTAATACTAGTTCTACTCTCCTTAGCAGGCCTG
CCCCCACTAACAGGTTTCCTACCCAAATGACTCATTATCCAAGAACTAACCAAACAAGCA
ATAGCCCTAACCGCCACAATTATCGCCATACTCTCACTCCTAGGACTATTCTTCTACCTC
CGCCTCACATACTACTCAACAATCACACTACCCCCCAACTCTACCAACTACATAAAACAA
TGACACCTCACCAAACCAACAACCACTCTAATCGCAATCCTCATAGCCCTATCAACC
[42] 182_Japan
ATCGACCTCCCCACCCCCCCAAACATCTCTGCATGGTGGAATTTCGGCTCCCTACTTGGC
ATCTGCCTAATGACACAAATCGTAACAGGACTTCTACTAGCCACACACTACACAGCAGAC
ACAACCCTAGCCTTCTCATCCGTAGCCCACACTTGCCGAAATGTCCAATATGGTTGACTA
ATCCGCAATCTCCACGCAAACGGAGCATCACTATTCTTCATCTGCATCTACCTCCACATT
GGCCGAGGACTTTACTACGGCTCATACCTATACAAAGAAACCTGAAACACAGGCATCATC
CTACTACTCACCCTCATAGCAACAGCCTTCGTAGGCTATGTCCTACCATGAGGGCAAATA
TCCTTCTGAGGGGCTACAGTTATCACCAACCTATTTTCAGCAATCCCCTACATCGGCCAA
ACCATCGTAGAATGAGCCTGGGGAGGTTTCTCAGTAGATAACCCGACACTAACCCGATTT
TTCGCCCTCCACTTCCTCCTCCCTTTTCTAATCATAGGCCTAACCCTAATTCATCTTACA
TTCCTCCACGAATCAGGCTCAAACAATCCCCTAGGCATCGTATCAAACTGCGATAAAATT
CCATTCCACCCATACTTCTCCCTAAAAGACATCCTAGGATTTACACTAGTACTAATTCCA
CTAATAACCCTATCCATGTTCTCACCCAACCTATTAGGAGACCCAGAAAATTTCACCCCA
GCAAACCCCCTAATCACACCACCCCACATCAAACCAGAATGATACTTTCTATTCGCATAT
GCAATCCTACGCTCAATTCCAAACAAACTAGGCGGAGTACTAGCCCTAGCTGCCTCCGTA
TTAATCCTCTTCATAATACCTCTTCTCCATAAATCTAAACAACGAACTATAGCCTACCGC
CCCCTCTCCCAACTCCTATTCTGAACCCTAATCGCCAACCTCATAATCCTAACGTGAGTA
GGTAGCCAACCAGTAGAACACCCATTCATCATTATCGGCCAATTAGCTTCCCTCACCTAC
TTCACCACCCTCCTAATCCTACTCCCAATGCAAAAC-TAATTACCTACATAACTCTAGCC
TTAGGCACAACCATAACAATCTCTAGCAACCACTGAGTAATAGCCTGAGTCGGACTAGAA
CTCAACACCCTTGCCATTATCCCCTTAATCTCAAAATCACATCACCCACGAGCTATCGAA
GCAGCAATTAAGTACTTCCTAGTACAAGCAACCGCCTCTGCCATTCTCCTTTTTTCCAGC
ATAGCCAATGCATGATCATCAGGACAGTGAGACATCACCCAGTTAACTCTCCCTACACCA
TCCATTTTCCTAACAACAGCAATTGCAATAAAACTTGGCCTAGTTCCATTTCACTTCTGA
TTTCCAGAAGTACTACAAGGTACAACTATAACCACTGCCCTACTCCTATCAACAGTAATA
AAATTCCCCCCAATCACTATCCTCCTTCTCACCTCCAACTCCCTAAACTCAACCCTAATA
ACTACCCTAGCCATCACATCTACAGCCATTGGAGGATGAATAGGCCTCAACCAAACACAA
ATTCGAAAGATTTTAGCATTCTCGTCCATTACTCACCTTGGATGAATAACCATTATCATT
ATTTACAACCCAAAACTATCCATACTGACATTCTACCTATATGTCATCACAACTACAACT
GTATTCCTAACTTTCAACTCAACCAAGACCATAACAATAACAACACTAATAACAACCTGA
GCAAAATCCCCCATACTAAACGCAACCCTAATACTAGTTCTACTCTCCTTAGCAGGCCTG
CCCCCACTAACAGGTTTCCTACCCAAATGACTCATTATCCAAGAACTAACCAAACAAGCA
ATAGCCCTAACCGCCACAATTATCGCCATACTCTCACTCCTAGGACTATTCTTCTACCTC
CGCCTCACATACTACTCAACAATCACACTACCCCCCAACTCTACCAACTACATAAAACAA
TGACACCTCACCAAACCAACAACCACTCTAATCGCAATCCTCATAGCCCTATCAACC
;
END;
