# Supplementary material for: Being cosmopolitan: evolutionary history and phylogeography of a specialized raptor, the Osprey Pandion haliaetus
Source: BMC Evol Biol. 2015 Nov 17;15:255. doi: 10.1186/s12862-015-0535-6 (PMC4650845; doi:10.1186/s12862-015-0535-6)
Supplement: Additional file 5: — Alignments used for each analysis: SI1 = cyt b (209 sequences, 1103 nucleotides); SI2 = ND2 (39 sequences, 1078 nucleotides); SI3 = cyt b+ND2 (38 sequences, 2037 nucleotides); SI4 = cyt b (19 haplotypes, 661 nucleotides); SI5 = cyt b+ND2 (14 haplotypes, 2037 nucleotides); SI6 = cyt b network (146 sequences, 661 nucleotides). Refer to the table in Additional file number 2 for matching. (ZIP 27 kb) [file 12862_2015_535_MOESM5_ESM.zip › SI1-cytb213_209ph1103.nex]

#NEXUS
[saved by seaview on Wed Jan 15 16:44:57 2014]
BEGIN DATA;
  DIMENSIONS NTAX=213 NCHAR=1103;
  FORMAT DATATYPE=DNA  missing=-   ;
MATRIX
[1] Australia_DQ780884
TAGTCAATAACTCCCTAATCGACCTCCCCACCCCCCCAAACATCTCTGCATGGTGAAATT
TCGGCTCCCTACTTGGCATCTGCCTAATAACACAAATCGTAACAGGGCTTCTACTAGCCA
CACACTACACAGCAGACACAACCCTAGCCTTCTCATCCGTAGCCCACACTTGCCGAAATG
TCCAATATGGTTGACTAATCCGCAATCTCCACGCAAACGGAGCATCACTATTCTTCATCT
GCATCTACCTCCACATTGGCCGAGGACTTTACTACGGCTCATACCTATACAAAGAAACCT
GAAACACAGGCATCATTCTACTACTCACCCTCATAGCAACAGCCTTCGTAGGCTATGTCC
TACCATGAGGACAAATATCCTTCTGAGGGGCTACAGTTATCACCAACCTATTTTCAGCAG
TCCCCTACATCGGCCAAACCATCGTAGAATGAGCCTGAGGAGGTTTCTCAGTAGATAACC
CGACACTAACCCGATTCTTCGCCCTCCACTTCCTCCTCCCCTTTCTAATCATAGGCCTAA
CCCTAATTCATCTTACATTCCTCCACGAATCAGGCTCAAACAACCCCCTAGGCATCGCAT
CAAACTGCGATAAAATTCCATTCCACCCCTACTTCTCCCTAAAAGACATCCTAGGATTTA
CACTAGTACTAATTCCACTAATAACCCTATCCATGTTCTCACCCAACCTGTTAGGAGACC
CGGAAAATTTCACCCCAGCAAACCCCCTAATCACACCACCCCACATCAAACCAGAATGAT
ACTTTCTATTCGCATATGCAATTTTACGCTCAATCCCAAACAAACTAGGCGGAGTACTAG
CCCTAGCTGCCTCCGTACTAATCCTCTTCATAATACCCCTTCTCCATAAATCTAAACAAC
GTACTATAGCCTACCGTCCCCTCTCCCAACTCCTATTCTGAACCCTAATCGCCAACCTCA
TAATCCTGACGTGAGTAGGTAGCCAACCAGTAGAACACCCATTCATCATTATCGGCCAAT
TAGCCTCCCTCACCTACTTCACCACCCTCCTAATCCTACTCCCACTAGCTGGAGCCCTAG
AGAACAAAATACTCAACCACTAA
[2] Hamirostra
------------------------------------------------------------
----ATCCCTACTCGGACTCTGCCTCCTCACACAAATCCTAACCGGCCTCCTACTAGCCA
TACACTACACCGCAGACACATCACTAGCCTTCTCATCCGTTGCTCACACATGCCGAAACG
TTCAATACGGCTGACTAATCCGCAACTTACATGCCAACGGCGCATCCCTCTTCTTCATCT
GCATCTACCTCCACATTGGCCGAGGACTATACTACGGCTCATACCTATACAAAGAAACCT
GAAACACAGGAGTCATCCTACTCCTCACCCTCATAGCAACTGCTTTTGTAGGCTATGTAC
TACCGTGAGGACAGATATCCTTCTGAGGGGCTACAGTCATCACCAACCTGTTCTCAGCTA
TCCCATACATCGGACAGACACTAGTAGAATGAGCCTGAGGGGGCTTCTCAGTAGACAACC
CAACACTCACCCGATTCTTCGCCCTGCACTTCCTACTCCCATTCCTAATCGCAGGTCTAA
CCTTAGTCCACCTTACTTTCCTCCACGAATCCGGCTCAAACAATCCGCTAGGCATCTTAT
CAGACTGTGACAAAATCCCATTCCACCCATACTTCTCCCTAAAAGACACCCTAGGATTTA
TTCTCATGCTACTCCCACTAACCACCTTAGCCCTATTCTCCCCAAACTTACTAGGAGACC
CAGAAAACTTTACCCCAGCAAACCCCCTAATCACACCACCACACATCAAGCCCGAATGAT
ACTTCCTATTTGCATATGCCATCCTACGCTCAATCCCCAACAAATTAGGCGGAGTACTAG
CCCTAGCCGCCTCTGTCCTAGTCCTATTCCTAATCCCGCTCCTCCACAAATCCAAACAAC
GCACAATGACATTCCGTCCCCTCTCCCAACTCCTATTCTGACTCCTAGTTGCAAACCTCC
TTATCCTTACATGAGTGGGTAGCCAACCAGTTGAACACCCCTTCATCATCATCGGCCAAC
TCGCCTCCCTCACCTACTTCACCATCCTCCTAATCCTTTTCCCCCTAATTGCAGCCTTAG
AAAACAAAATGCTCCACCACTAA
[3] Leptodon
------------------------------------------------------------
-------------------------ACTCACACAAATCTTAACTGGACTCCTATTAGCTA
TACACTACACCGCAGACACCACACTAGCCTTTTCATCCGTTGCCCACACATGCCGAAACG
TACAATACGGCTGACTAATCCGCAACTTACACGCTAATGGAGCCTCATTCTTCTTCATCT
GCATCTACCTACACATCGGTCGAGGGCTCTACTACGGCTCTTACCTATACAAAGAAACCT
GAAACACAGGAGTTATTCTCCTACTTACCCTTATAGCAACCGCTTTCGTAGGTTATGTAC
TACCATGAGGGCAAATATCCTTCTGAGGCGCTACAGTTATCACCAACCTATTTTCAGCTA
TCCCATACATCGGACAAACCCTTGTAGAATGGACCTGAGGGGGATTTTCAGTAGATAACC
CAACACTCACACGATTCTTTGCCTTACACTTCTTACTCCCGTTTTTAATCGCTGGCCTCA
CCCTAATCCATCTTACCTTTCTCCACGAATCCGGCTCAAACAACCCCCTAGGTATTGTAC
CAAACTGTGACAAAATCCCATTCCACCCTTACTTCACTCTAAAAGATATCCTAGGATTCA
TGCTAATATTACTCCCACTAATAACCCTAACCCTGTTTTCCCCCAACCTACTAGGCGACC
CAGAAAACTTCACCCCAGCAAACCCACTAGTCACACCCCCACATATCAAACCCGAATGAT
ACTTCCTATTCGCATACGCCATCCTACGCTCAATCCCTAACAAACTAGGAGGAGTACTAG
CCTTAGCCGCCTCCGTCCTAATCCTACTCCTAATTCCCCTTCTCCATAAATCCAAACAGC
GCACAATAACCTTCCGCCCACTCTCCCAACTTCTATTCTGATTCTTAGTCGCAAACCTCT
TCATCCTCACATGAGTAGGCAGCCAACCAGTAGAACATCCCTTCATCATCATTGGCCAAC
TAGCCTCCCTTACCTACTTCACTACTCTTCTAATCCTCTTTCCCCTAATCGAAGCTCTAG
AAAATAAAATACTCAACCACTAA
[4] Aquila
------------------------------------------------------------
---------------GAATCTGCCTACTAACACAAATTCTAACCGGTCTCCTACTAGCCA
TACATTACACTGCAGACACCACTCTAGCCTTCTCGTCCGTCGCCCACACATGCCGAAACG
TACAGTATGGCTGACTAATCCGCAACCTACATGCCAACGGAGCATCCTTCTTCTTCATCT
GTATCTACCTACACATCGGCCGAGGACTTTACTACGGCTCATACCTATACAAAGAAACCT
GAAACACAGGAATCATTCTCCTACTTACACTCATAGCAACCGCCTTTGTAGGTTATGTCC
TTCCATGAGGACAAATATCCTTCTGAGGGGCCACAGTCATCACCAACCTATTCTCAGCAG
TCCCATACATCGGACAGACCCTTGTAGAATGAGCCTGAGGCGGATTCTCCGTAGACAACC
CTACCCTTACTCGCTTCTTCGCCCTGCACTTCCTACTTCCATTCCTCATCGCAAGTCTTA
CCCTAATCCACCTTACCTTCCTACATGAGTCTGGATCAAACAATCCTCTAGGAATTATCT
CAAACTGTGACAAAATCCCATTCCATCCATACTTCTCCTTAAAAGACATTCTAGGATTTG
TACTAATACTACTCCCACTAACAACTCTAGCCCTATTCTCACCTAATCTGCTAGGCGACC
CAGAAAACTTCACCCCAGCAAACCCTCTAGTTACACCCCCTCATATTAAACCAGAATGAT
ACTTCCTATTTGCATACGCCATTCTACGCTCAATCCCAAACAAACTGGGAGGTGTACTAG
CCCTAGCCGCCTCAGTACTAATCCTATTCCTCATCCCTCTCCTCCATAAATCTAAACAAC
GTACAATAACCTTCCGACCCTTCTCCCAACTCCTATTCTGGACCCTAGTCGCCAACCTCC
TCATCCTCACATGGATCGGCAGCCAACCAGTAGAACATCCGTTCATCATCATCGGCCAAA
TCGCCTCCCTCACCTACTTCTCCACCCTCCTAATCCTCTTCCCTCTAATTGGAGCCCTCG
AAAATAAAATGCTCAACCACTAA
[5] Haliaeetus
------------------------------------------------------------
-----------------ATCTGCCTACTAACACAAATTCTGACCGGCCTCCTGCTAGCAA
CACACTATACCGCAGATACCTCCCTAGCTTTTTCATCCGTAGCCCATACATGTCGAAACG
TACAGTATGGCTGACTAATCCGCAACCTACATGCCAACGGAGCATCTTTCTTTTTCATCT
GTATTTACCTACACATTGGCCGAGGGCTATATTATGGCTCATACCTATATAAAGAAACCT
GAAACACAGGAATCATTCTATTACTCACCCTCATGGCAACTGCCTTCGTAGGCTACGTAC
TTCCATGAGGCCAGATATCCTTCTGAGGAGCCACAGTCATTACCAATTTATTCTCAGCCA
TCCCATACATCGGACAAACCATCGTAGAATGAGCCTGAGGAGGATTTTCCGTAGACAATC
CCACCCTCACTCGATTCTTTGCCCTACACTTCCTACTCCCATTTCTAATCGCAGGCTTCA
CCCTAATCCACCTTACCTTCCTCCACGAATCCGGTTCAAACAACCCCCTAGGCATCATCT
CAAACTGTGACAAAATTCCATTCCACCCATACTTCTCCCTAAAAGATATCCTAGGATTTA
CACTAATGCTGCTCCCACTAATAACCTTAGCCCTATTCTCACCTAACTTGTTAGGAGACC
CGGAAAACTTCACCCCAGCAAACCCCCTAGCCACACCACCTCACATCAAACCGGAATGAT
ACTTCCTATTCGCATACGCCATCTTACGCTCAATCCCAAACAAACTAGGAGGCGTACTAG
CCTTAGCTGCCTCCGTACTAATTCTATTCCTAGTCCCCTTTCTCCACAAATCTAAACAAC
GAACCATAACCTTTCGACCCTTCTCCCAACTACTATTCTGAACCCTAATCGCTAATCTCC
TCATTCTCACGTGAATCGGAAGCCAACCAGTGGAACACCCGTTCATCATCATTGGCCAAG
TAGCCTCCCTTACCTACTTCCTCATCCTTCTAGCCCTCTTCCCCCTAACTGGAGCCCTAG
AAAACAAACTTCTCAACCACTAA
[6] Germany_AJ604503
TAGTCAATAACTCCCTAATCGACCTCCCCACCCCCCCAAACATCTCTGCATGATGGAATT
TCGGCTCCCTACTTGGCATCTGCCTAATGACACAAATCGTAACAGGACTTCTACTAGCCA
CACACTACACAGCAGACACAACCCTAGCCTTCTCATCCGTAGCCCACACTTGCCGAAATG
TCCAATATGGTTGACTAATCCGCAATCTCCACGCAAACGGAGCATCACTATTCTTCATCT
GCATCTACCTCCACATCGGCCGAGGACTTTACTACGGCTCATACCTGTACAAAGAAACCT
GAAACACAGGCATCATTCTACTACTCACCCTCATAGCAACAGCCTTCGTAGGCTATGTCC
TACCATGAGGACAAATATCCTTCTGAGGGGCTACAGTTATCACCAATCTATTTTCAGCAG
TCCCCTACATCGGCCAAACCATCGTAGAGTGAGCCTGAGGAGGTTTCTCAGTAGATAACC
CAACACTAACCCGATTTTTCGCCCTCCACTTCCTCCTCCCCTTTCTAATCATAGGCCTAA
CCCTAATTCATCTCACATTCCTCCACGAATCAGGCTCGAACAATCCCCTAGGCATCGTAT
CAAACTGCGATAAAATTCCATTCCACCCCTACTTCTCCCTAAAAGACATTCTAGGATTTA
CACTAGTACTAATTCCACTAATAACCCTATCCATGTTCTCACCCAACCTGTTAGGAGACC
CAGAAAATTTCACCCCAGCAAACCCCCTAATCACACCACCCCACATCAAACCAGAATGAT
ACTTTCTATTCGCATATGCAATCTTACGCTCAATCCCAAACAAACTAGGCGGAGTACTAG
CCCTAGCTGCCTCCGTATTAATCCTCTTCATAATACCTCTTCTCCATAAATCTAAACAAC
GCACTATAGCCTACCGTCCCCTCTCCCAACTCCTATTCTGAACCCTAATTGCCAACCTCA
TAATCTTAACGTGAGTAGGTAGCCAACCAGTAGAACACCCATTCATCATTATCGGCCAAT
TAGCCTCCCTCACCTACTTCACCACCCTCCTAATCCTACTCCCACTAGCTGGAGCCTTAG
AGAACAAAATACTCAACCACTAA
[7] Israel_EU345523
------------------------------------------------------------
-------------------------------------------------------AGCCA
CACACTACACAGCAGACACAACCCTAGCCTTCTCATCCGTAGCCCACACTTGCCGAAATG
TCCAATATGGTTGACTAATCCGCAATCTCCACGCAAACGGAGCATCACTATTCTTCATCT
GCATCTACCTCCACATCGGCCGAGGACTTTACTACGGCTCATACCTGTACAAAGAAACCT
GAAACACAGGCATCATTCTACTACTCACCCTCATAGCAACAGCCTTCGTAGGCTATGTCC
TACCATGAGGACAAATATCCTTCTGAGGGGCTACAGTNATCDCNNNCCTATTTTCAGCAG
TCCCCTACATCGGCCAAACCATCGTANAATGAGCCTGAGGAGGTTTCTCAGTAGATAACC
CAACACTDACCGGATTTTTCGCCCTCCACTTCCTCCTCCCCTTTCTAATCATAGGCCTAA
CCCTAATTCATCTCACATTCCTCCACGAATCAGGCTCAAACAATCCCCTAGGCATCGTAT
CAAACTGCGATAAAATTCCATTCCACCCCTACTTCTCCCTAAAAGACATTCTAGGATTTA
CACTAGTACTAATTCCACTAATAACCCTATCCATGTTCTCACCCAACCTGTTAGGAGACC
CAGAAAATTTCACCCCAGCAAACCCCCTAATCACACCACCCCACATCAAACCAGAATGAT
ACTTTCTATTCGCATATGCAATCTTACGCTCAATCCCAAACAAACTAGGCGGAGTACTAG
CCCTAGCTGCCTCCGTATTAATCCTCTTCATAATACCTCTTCTCCATAAATCTAAACAAC
GCACTATAGCCTACCGTCCCCTCTCCCAACTCCTATTCTGAACCCTAATTGCCAACCTCA
TAATCTTAACGTGAGTAGGNAGCCAACCAGTAGAACACCCATTCATCATTATCGGCCAAT
TAGCTTCCCTCACCTAYTTCACCACCCTCCTAATCCTACTCCCACTAGCTGGRGCCTTAG
-----------------------
[8] USA_AY987232
------------------------------------------------------------
----CTCCCTACTTGGCATCTGCCTAATGACACAAATCGTAACAGGACTTCTACTAGCCA
CACACTACACAGCAGACACAACCCTAGCCTTCTCATCCGTAGCCCACACTTGCCGAAATG
TCCAGTATGGTTGACTAATCCGCAACCTACACGCAAACGGAGCATCACTATTCTTCATCT
GCATCTACCTTCACATTGGCCGAGGACTTTACTACGGCTCATACCTATACAAAGAAACCT
GAAACACAGGCATCATTCTACTACTCACCCTCATAGCAACAGCCTTCGTAGGCTATGTAC
TACCATGAGGACAAATATCCTTCTGAGGAGCTACAGTTATCACCAACCTATTTTCAGCAG
TCCCGTACATCGGCCAAACCATCGTAGAATGAGCCTGAGGAGGTTTCTCAGTAGATAACC
CGACACTAACCCGATTTTTCGCCCTCCACTTCCTCCTCCCCTTTCTAATCATAGGCCTAA
CCCTAATTCATCTTACATTCCTCCACGAATCAGGCTCAAACAATCCCCTAGGCATCGTAT
CAAACTGCGATAAAATTCCATTCCACCCCTACTTCTCCCTAAAAGACATCCTAGGATTTA
CACTAGTACTAATTCCACTAATAACCCTATCCATGTTCTCACCCAACCTGTTAGGAGATC
CAGAAAATTTCACCCCAGCAAACCCCCTAATCACACCACCCCACATCAAACCAGAATGAT
ACTTTCTATTCGCATATGCAATCTTACGCTCAATCCCAAACAAGCTAGGCGGAGTACTAG
CCCTAGCTGCCTCTGTATTAATCCTCTTCATAATACCTCTTCTCCATAAATCTAAACAAC
GCACTATAGCCTACCGTCCCCTCTCCCAACTCCTATTCTGAACCCTAATCGCCAACCTCA
TAATCCTAACATGAGTAGGTAGCCAACCAGTAGAACACCCATTCATCGTTATTGGCCAAT
TAGCCTCCCTAACCTACTTCACCACCCTCCTAATCCTACTCCCACTAGCTGGAGCCTTAG
AGAACAAAATACTAAATCACTAA
[9] USA_EU167008
TAGTCAATAACTCCCTAATCGACCTCCCCACCCCCCCAAACATCTCTGCATGATGGAATT
TCGGCTCCCTACTTGGCATCTGCCTAATGACACAAATCGTAACAGGACTTCTACTAGCCA
CACACTACACAGCAGACACAACCCTAGCCTTCTCATCCGTAGCCCACACTTGCCGAAATG
TCCAGTATGGTTGACTAATCCGCAACCTACACGCAAACGGAGCATCACTATTCTTCATCT
GCATCTACCTTCACATTGGCCGAGGACTTTACTACGGCTCATACCTATACAAAGAAACCT
GAAACACAGGCATCATTCTACTACTCACCCTCATAGCAACAGCCTTCGTAGGCTATGTAC
TACCATGAGGACAAATATCCTTCTGAGGAGCTACAGTTATCACCAACCTATTTTCAGCAG
TCCCGTACATCGGCCAAACCATCGTAGAATGAGCCTGAGGAGGTTTCTCAGTAGATAACC
CGACACTAACCCGATTTTTCGCCCTCCACTTCCTCCTCCCCTTTCTAATCATAGGCCTAA
CCCTAATTCATCTTACATTCCTCCACGAATCAGGCTCAAACAATCCCCTAGGCATCGTAT
CAAACTGCGATAAAATTCCATTCCACCCCTACTTCTCCCTAAAAGACATCCTAGGATTTA
CACTAGTACTAATTCCACTAATAACCCTATCCATGTTCTCACCCAACCTGTTAGGAGATC
CAGAAAATTTCACCCCAGCAAACCCCCTAATCACACCACCCCACATCAAACCAGAATGAT
ACTTTCTATTCGCATATGCAATCTTACGCTCAATCCCAAACAAGCTAGGCGGAGTACTAG
CCCTAGCTGCCTCTGTATTAATCCTCTTCATAATACCTCTTCTCCATAAATCTAAACAAC
GCACTATAGCCTACCGTCCCCTCTCCCAACTCCTATTCTGAACCCTAATCGCCAACCTCA
TAATCCTAACATGAGTAGGCAGCCAACCAGTAGAACACCCATTCATCGTTATTGGCCAAT
TAGCCTCCCTAACCTACTTCACCACCCTCCTAATCCTACTCCCACTAGCTGGAGCCTTAG
AGAACAAAATACTAAATCACTAA
[10] 55_Finland
TAGTCAATAACTCCCTAATCGACCTCCCCACCCCCCCAAACATCTCTGCATGGTGGAATT
TCGGCTCCCTACTTGGCATCTGCCTAATGACACAAATCGTAACAGGACTTCTACTAGCCA
CACACTACACAGCAGACACAACCCTAGCCTTCTCATCCGTAGCCCACACTTGCCGAAATG
TCCAATATGGTTGACTAATCCGCAATCTCCACGCAAACGGAGCATCACTATTCTTCATCT
GCATCTACCTCCACATCGGCCGAGGACTTTACTACGGCTCATACCTGTACAAAGAAACCT
GAAACACAGGCATCATTCTACTACTCACCCTCATAGCAACAGCCTTCGTAGGCTATGTCC
TACCATGAGGACAAATATCCTTCTGAGGGGCTACAGTTATCACCAATCTATTTTCAGCAG
TCCCCTACATCGGCCAAACCATCGTAGAATGAGCCTGAGGAGGTTTCTCAGTAGATAACC
CAACACTAACCCGATTTTTCGCCCTCCACTTCCTCCTCCCCTTTCTAATCATAGGCCTAA
CCCTAATTCATCTCACATTCCTCCACGAATCAGGCTCGAACAATCCCCTAGGCATCGTAT
CAAACTGCGATAAAATTCCATTCCACCCCTACTTCTCCCTAAAAGACATTCTAGGATTTA
CACTAGTACTAATTCCACTAATAACCCTATCCATATTCTCACCCAACCTGTTAGGAGACC
CAGAAAATTTCACCCCAGCAAACCCCCTAATCACACCACCCCACATCAAACCAGAATGAT
ACTTTCTATTCGCATATGCAATCTTACGCTCAATCCCAAACAAACTAGGCGGAGTACTAG
CCCTAGCTGCCTCCGTATTAATCCTCTTCATAATACCTCTTCTCCATAAATCTAAACAAC
GCACTATAGCCTACCGTCCCCTCTCCCAACTCCTATTCTGAACCCTAATTGCCAACCTCA
TAATCTTAACGTGAGTAGGTAGCCAACCAGTAGAACACCCATTCATCATTATCGGCCAAT
TAGCCTCCCTCACCTACTTCACCACCCTCCTAATCCTACTCCCACTAGCTGGAGCCTTAG
AGAACAAAATACTCAACCACTAA
[11] 43_Canary
TAGTCAATAACTCCCTAATCGACCTCCCCACCCCCCCAAACATCTCTGCATGGTGGAATT
TCGGCTCCCTACTTGGCATCTGCCTAATGACACAAATCGTAACAGGACTTCTACTAGCCA
CACACTACACAGCAGACACAACCCTAGCCTTCTCATCCGTAGCCCACACTTGCCGAAATG
TCCAATATGGTTGACTAATCCGCAATCTCCACGCAAACGGAGCATCACTATTCTTCATCT
GCATCTACCTCCACATCGGCCGAGGACTTTACTACGGCTCATACCTGTACAAAGAAACCT
GAAACACAGGCATCATTCTACTACTCACCCTCATGGCAACAGCCTTCGTAGGCTATGTCC
TACCATGAGGACAAATATCCTTCTGAGGGGCTACAGTTATCACCAATCTATTTTCAGCAG
TCCCCTACATCGGCCAAACCATCGTAGAATGAGCCTGAGGAGGTTTCTCAGTAGATAACC
CAACACTAACCCGATTTTTCGCCCTCCACTTCCTCCTCCCCTTTCTAATCATAGGCCTAA
CCCTAATTCATCTCACATTCCTCCACGAATCAGGCTCGAACAATCCCCTAGGCATCGTAT
CAAACTGCGATAAAATTCCATTCCACCCCTACTTCTCCCTAAAAGACATTCTAGGATTTA
CACTAGTACTAATTCCACTAATAACCCTATCCATGTTCTCACCCAACCTGTTAGGAGACC
CAGAAAATTTCACCCCAGCAAACCCCCTAATCACACCACCCCACATCAAACCAGAATGAT
ACTTTCTATTCGCATATGCAATCTTACGCTCAATCCCAAACAAACTAGGCGGAGTACTAG
CCCTAGCTGCCTCCGTATTAATCCTCTTCATAATACCTCTTCTCCATAAATCTAAACAAC
GCACTATAGCCTACCGTCCCCTCTCCCAACTCCTATTCTGAACCCTAATTGCCAACCTCA
TAATCTTAACGTGAGTAGGTAGCCAACCAGTAGAACACCCATTCATCATTATCGGCCAAT
TAGCCTCCCTCACCTACTTCACCACCCTCCTAATCCTACTCCCACTAGCTGGAGCCTTAG
AGAACAAAATACTCAACCACTAA
[12] 1_France
------ATAACTCCCTAATCGACCTCCCCACCCCCCCAAACATCTCTGCATGGTGGAATT
TCGGCTCCCTACTTGGCATCTGCCTAATGACACAAATCGTAACAGGACTTCTACTAGCCA
CACACTACACAGCAGACACAACCCTAGCCTTCTCATCCGTAGCCCACACTTGCCGAAATG
TCCAATATGGTTGACTAATCCGCAATCTCCACGCAAACGGAGCATCACTATTCTTCATCT
GCATCTACCTCCACATCGGCCGAGGACTTTACTACGGCTCATACCTGTACAAAGAAACCT
GAAACACAGGCATCATTCTACTACTCACCCTCATAGCAACAGCCTTCGTAGGCTATGTCC
TACCATGAGGACAAATATCCTTCTGAGGGGCTACAGTTATCACCAATCTATTTTCAGCAG
TCCCCTACATCGGCCAAACCATCGTAGAGTGAGCCTGAGGAGGTTTCTCAGTAGATAACC
CAACACTAACCCGATTTTTCGCCCTCCACTTCCTCCTCCCCTTTCTAATCATAGGCCTAA
CCCTAATTCATCTCACATTCCTCCACGAATCAGGCTCGAACAATCCCCTAGGCATCGTAT
CAAACTGCGATAAAATTCCATTCCACCCCTACTTCTCCCTAAAAGACATTCTAGGATTTA
CACTAGTACTAATTCCACTAATAACCCTATCCATGTTCTCACCCAACCTGTTAGGAGACC
CAGAAAATTTCACCCCAGCAAACCCCCTAATCACACCACCCCACATCAAACCAGAATGAT
ACTTTCTATTCGCATATGCAATCTTACGCTCAATCCCAAACAAACTAGGCGGAGTACTAG
CCCTAGCTGCCTCCGTATTAATCCTCTTCATAATACCTCTTCTCCATAAATCTAAACAAC
GCACTATAGCCTACCGTCCCCTCTCCCAACTCCTATTCTGAACCCTAATTGCCAACCTCA
TAATCTTAACGTGAGTAGGTAGCCAACCAGTAGAACACCCATTCATCATTATCGGCCAAT
TAGCCTCCCTCACCTACTTCACCACCCTCCTAATCCTACTCCCACTAGCTGGAGCCTTAG
AGAACAAAATACTCAACCA----
[13] 10_Morocco
-------TAACTCCCTAATCGACCTCCCCACCCCCCCAAACATCTCTGCATGGTGGAATT
TCGGCTCCCTACTTGGCATCTGCCTAATGACACAAATCGTAACAGGACTTCTACTAGCCA
CACACTACACAGCAGACACAACCCTAGCCTTCTCATCCGTAGCCCACACTTGCCGAAATG
TCCAATATGGTTGACTAATCCGCAATCTCCACGCAAACGGAGCATCACTATTCTTCATCT
GCATCTACCTCCACATCGGCCGAGGACTTTACTACGGCTCATACCTGTACAAAGAAACCT
GAAACACAGGCATCATTCTACTACTCACCCTCATAGCAACAGCCTTCGTAGGCTATGTCC
TACCATGAGGACAAATATCCTTCTGAGGGGCTACAGTTATCACCAATCTATTTTCAGCAG
TCCCCTACATCGGCCAAACCATCGTAGAGTGAGCCTGAGGAGGTTTCTCAGTAGATAACC
CAACACTAACCCGATTTTTCGCCCTCCACTTCCTCCTCCCCTTTCTAATCATAGGCCTAA
CCCTAATTCATCTCACATTCCTCCACGAATCAGGCTCGAACAATCCCCTAGGCATCGTAT
CAAACTGCGATAAAATTCCATTCCACCCCTACTTCTCCCTAAAAGACATTCTAGGATTTA
CACTAGTACTAATTCCACTAATAACCCTATCCATGTTCTCACCCAACCTGTTAGGAGACC
CAGAAAATTTCACCCCAGCAAACCCCCTAATCACACCACCCCACATCAAACCAGAATGAT
ACTTTCTATTCGCATATGCAATCTTACGCTCAATCCCAAACAAACTAGGCGGAGTACTAG
CCCTAGCTGCCTCCGTATTAATCCTCTTCATAATACCTCTTCTCCATAAATCTAAACAAC
GCACTATAGCCTACCGTCCCCTCTCCCAACTCCTATTCTGAACCCTAATTGCCAACCTCA
TAATCTTAACGTGAGTAGGTAGCCAACCAGTAGAACACCCATTCATCATTATCGGCCAAT
TAGCCTCCCTCACCTACTTCACCACCCTCCTAATCCTACTCCCACTAGCTGGAGCCTTAG
AGAACAAAATACTCAACCACTA-
[14] 100_Indonesia
------------------------------------------------------------
------------------------------------------------------------
------------------CAACCCTAGCCTTYTCATCCGTAGCCCMCACTTGCCGAAATG
TCCAATATGGTTGACTAATCCGCAATCTCCACGCAAACGGAGCATCACTATTCTTCATCT
GCATCTACCTCCACATTGGCCGAGGACTTTACTACGGCTCATACCTATACAAAGAAACCT
GAAACACAGGCATCATTCTACTACTCACCCTCATAGCAACAGCCTTCGTAGGCTATGTCC
TACCATGAGGACAAATATCCTTCTGAGGGGCTACAGTTATCACCAACCTATTTTCAGCAG
TCCCCTACATCGGCCAAACCATCGTAGAATGAGCCTGAGGAGGTTTCTCAGTAGATAACC
CGACACTAACCCGATTCTTCGCCCTCCACTTCCTCCTCCCCTTTCTAATCATAGGCCTAA
CCCTAATTCATCTTACATTCCTCCACGAATCAGGCTCAAACAACCCCCTAGGCATCGTAT
CAAACTGCGATAAAATTCCATTCCACCCCTACTTCTCCCTAAAAGACATCCTAGGATTTA
CACTAGTACTAATTCCACTAATAACCCTATCCATGTTCTCACCCAACC------------
------------------------------------------------------------
------------------------------------------------------------
------------------------------------------------------------
------------------------------------------------------------
------------------------------------------------------------
------------------------------------------------------------
-----------------------
[15] 101_Indonesia
------------------------------------------------------------
------------------------------------------------------------
------------------CAACCCTASCCTTYTCATCCGTAGCCCMCACTTGCCGAAATG
TCCAATATGGTTGACTAATCCGCAATCTCCACGCAAACGGAGCATCACTATTCTTCATCT
GCATCTACCTCCACATTGGCCGAGGACTTTACTACGGCTCATACCTATACAAAGAAACCT
GAAACACAGGCATCATTCTACTACTCACCCTCATAGCAACAGCCTTCGTAGGCTATGTCC
TACCATGAGGACAAATATCCTTCTGAGGGGCTACAGTTATCACCAACCTATTTTCAGCAG
TCCCCTACATCGGCCAAACCATCGTAGAATGAGCCTGAGGAGGTTTCTCAGTAGATAACC
CGACACTAACCCGATTCTTCGCCCTCCACTTCCTCCTCCCCTTTCTAATCATAGGCCTAA
CCCTAATTCATCTTACATTCCTCCACGAATCAGGCTCAAACAACCCCCTAGGCATCGTAT
CAAACTGCGATAAAATTCCATTCCACCCCTACTTCTCCCTAAAAGACATCCTAGGATTTA
CACTAGTACTAATTCCACTAATAACCCTATCCATGTTCTCACCCAACCTGT---------
------------------------------------------------------------
------------------------------------------------------------
------------------------------------------------------------
------------------------------------------------------------
------------------------------------------------------------
------------------------------------------------------------
-----------------------
[16] 102_Indonesia
TAGTCAATAACTCCCTAATCGACCTCCCCACCCCCCCAAACATCTCTGCATGGTGGAATT
TCGGCTCCCTACTTGGCATCTGCCTAATGACACAAATCGTAACAGGACTTCTACTAGCCA
CACACTACACAGCAGACACAACCCTAGCCTTCTCATCCGTAGCCCACACTTGCCGAAATG
TCCAATATGGTTGACTAATCCGCAATCTCCACGCAAACGGAGCATCACTATTCTTCATCT
GCATCTACCTCCACATTGGCCGAGGACTTTACTACGGCTCATACCTATACAAAGAAACCT
GAAACACAGGCATCATCCTACTACTCACCCTCATAGCAACAGCCTTCGTAGGCTATGTCC
TACCATGAGGGCAAATATCCTTCTGAGGGGCTACAGTTATCACCAACCTATTTTCAGCAA
TCCCCTACATCGGCCAAACCATCGTAGAATGAGCCTGGGGAGGTTTCTCAGTAGATAACC
CGACACTAACCCGATTTTTCGCCCTCCACTTCCTCCTCCCTTTTCTAATCATAGGCCTAA
CCCTAATTCATCTTACATTCCTCCACGAATCAGGCTCAAACAATCCCCTAGGCATCGTAT
CAAACTGCGATAAAATTCCATTCCACCCATACTTCTCCCTAAAAGACATCCTAGGATTTA
CACTAGTACTAATTCCACTAATAACCCTATCCATGTTCTCACCCAACCTG----------
------------------------------------------------------------
------------------------------------------------------------
------------------------------------------------------------
------------------------------------------------------------
------------------------------------------------------------
------------------------------------------------------------
-----------------------
[17] 103_Indonesia
-AGTCAATAACTCCCTAATCGACCTCCCCACCCCCCCAAACATCTCTGCATGGTGGAATT
TCGGCTCCCTACTTGGCATCTGCCTAATGACACAAATCGTAACAGGACTTCTACTAGCCA
CACACTACACAGCAGACACAACCCTAGCCTTCTCATCCGTAGCCCACACTTGCCGAAACG
TCCAATATGGTTGACTAATCCACAATCTCCACGCAAACGGAGCATCACTATTCTTCATCT
GCATCTACCTCCACATTGGCCGAGGACTTTACTACGGCTCATACCTATACAAAGAAACCT
GAAACACAGGCATCATCCTACTACTCACCCTCATAGCAACAGCCTTCGTAGGCTATGTCC
TACCATGAGGGCAAATATCCTTCTGAGGGGCTACAGTTATCACCAACCTATTTTCAGCAA
TCCCCTACATCGGCCAAACCATCGTAGAATGAGCCTGRGGAGGTTTCTCAGTAGATAACC
CGACACTAACCCGATTTTTCGCCCTCCACTTCCTCCTCCCTTTTCTAATCATAGGCCTAA
CCCTAATTCATCTTACATTCCTCCACGAATCAGGCTCAAACAATCCCCTAGGCATCGTAT
CAAACTGCGATAAAATTCCATTCCACCCATACTTCTCCCTAAAAGACATCCTAGGATTTA
CACTAGTACTAATTCCACTAATAACCCTATCCATGTTCTCACCCAACCTGT---------
------------------------------------------------------------
------------------------------------------------------------
------------------------------------------------------------
------------------------------------------------------------
------------------------------------------------------------
------------------------------------------------------------
-----------------------
[18] 105_Indonesia
------------------------------------------------------------
------------------------------------------------------------
---------------ACACAACCCTAGCCTTYTCATCCGTAGCCCACACTTGCCGAAATG
TCCAATATGGTTGACTAATCCGCAATCTCCACGCAAACGGAGCATCACTATTCTTCATCT
GCATCTACCTCCACATTGGCCGAGGACTTTACTACGGCTCATACCTATACAAAGAAACCT
GAAACACAGGCATCATTCTACTACTCACCCTCATAGCAACAGCCTTCGTAGGCTATGTCC
TACCATGAGGACAAATATCCTTCTGAGGGGCTACAGTTATCACCAACCTATTTTCAGCAG
TCCCCTACATCGGCCAAACCATCGTAGAATGAGCCTGAGGAGGTTTCTCAGTA-------
------------------------------------------------------------
------------------------------------------------------------
------------------------------------------------------------
------------------------------------------------------------
------------------------------------------------------------
------------------------------------------------------------
------------------------------------------------------------
------------------------------------------------------------
------------------------------------------------------------
------------------------------------------------------------
-----------------------
[19] 106_Indonesia
TAGTCAATAACTCCCTAATBGACCTCCCCACCCCCCCAAACATCTCTGCATGGTGAAATT
TCGGCTCCCTACTCGGCATCTGCCTAATAACACAAATCGTAACAGGGCTTCTACTAGCCA
CACACTACACAGCAGACACAACCCTAGCCTTCTCATCCGTAGCCCACACTTGCCGAAATG
TCCAATATGGTTGACTAATCCGCAATCTCCACGCAAACGGAGCATCACTATTCTTCATCT
GCATCTACCTCCACATTGGCCGAGGACTTTACTACGGCTCATACCTATACAAAGAAACCT
GAAACACAGGCATCATTCTACTACTCACCCTCATAGCAACAGCCTTCGTAGGCTATGTCC
TACCATGAGGACAAATATCCTTCTGAGGGGCTACAGTTATCACCAACCTATTTTCAGCAG
TCCCCTACATCGGCCAAACCATCGTAGAATGAGCCTGAGGAGGTTTCTCAGTAGATAACC
CGACACTAACCCGATTCTTCGCCCTCCACTTCCTCCTCCCCTTTCTAATCATAGGCCTAA
CCCTAATTCATCTTACATTCCTCCACGAATCAGGCTCAAACAACCCCCTAGGCATCGTAT
CAAACTGCGATAAAATTCCATTCCACCCCTACTTCTCCCTAAAAGACATCCTAGGATTTA
CACTAGTACTAATTCCACTAATAACCCTATCCATGTTCTCACCCAACCTGT---------
------------------------------------------------------------
------------------------------------------------------------
------------------------------------------------------------
------------------------------------------------------------
------------------------------------------------------------
------------------------------------------------------------
-----------------------
[20] 107_Indonesia
------------------------------------------------------------
------------------------------------------------------------
---------------ACACAACCCTAGCCTTYTCATCCGTAGCCCACACTTGCCGAAATG
TCCAATATGGTTGACTAATCCGCAATCTCCACGCAAACGGAGCATCACTATTCTTCATCT
GCATCTACCTCCACATTGGCCGAGGACTTTACTACGGCTCATACCTATACAAAGAAACCT
GAAACACAGGCATCATTCTACTACTCACCCTCATAGCAACAGCCTTCGTAGGCTATGTCC
TACCATGAGGACAAATATCCTTCTGAGGGGCTACAGTTATCACCAACCTATTTTCAGCAG
TCCCCTACATCGGCCAAACCATCGTAGAATGAGCCTGAGGAGGTTTCTCAGTAGA-----
------------------------------------------------------------
------------------------------------------------------------
------------------------------------------------------------
------------------------------------------------------------
------------------------------------------------------------
------------------------------------------------------------
------------------------------------------------------------
------------------------------------------------------------
------------------------------------------------------------
------------------------------------------------------------
-----------------------
[21] 108_Indonesia
------------------------------------------------------------
------------------------------------------------------------
---------------ACMCAACCCTASCCTTYTCATCCGTAGCCCMCACTTGCCGAAATG
TCCAATATGGTTGACTAATCCGCAATCTCCACGCAAACGGAGCATCACTATTCTTCATCT
GCATCTACCTCCACATTGGCCGAGGACTTTACTACGGCTCATACCTATACAAAGAAACCT
GAAACACAGGCATCATTCTACTACTCACCCTCATAGCAACAGCCTTCGTAGGCTATGTCC
TACCATGAGGACAAATATCCTTCTGAGGGGCTACAGTTATCACCAACCTATTTTCAGCAG
TCCCCTACATCGGCCAAACCATCGTAGAATGAGCCTGAGGAGGTTTCTCAGTAGATAACC
CGACACTAACCCGATTCTTCGCCCTCCACTTCCTCCTCCCCTTTCTAATCATAGGCCTAA
CCCTAATTCATCTTACATTCCTCCACGAATCAGGSTCAAACAACCCCCTAGGCATCGTAT
CAAACTGCGATAAAATTCCATTCCACCCCTACTTCTCCCTAAAAGACATCCTAGGATTTA
CACTAGTACTAATTCCACTAATAACCCTATCCATGBTCTCCCCCAACCTGT---------
------------------------------------------------------------
------------------------------------------------------------
------------------------------------------------------------
------------------------------------------------------------
------------------------------------------------------------
------------------------------------------------------------
-----------------------
[22] 11_Morocco
----------------AATCGACCTCCCCACCCCCCCAAACATCTCTGCATGGTGGAATT
TCGGCTCCCTACTTGGCATCTGCCTAATGACACAAATCGTAACAGGACTTCTACTAGCCA
CACACTACACAGCAGACACAACCCTAGCCTTCTCATCCGTAGCCCACACTTGCCGAAATG
TCCAATATGGTTGACTAATCCGCAATCTCCACGCAAACGGAGCATCACTATTCTTCATCT
GCATCTACCTCCACATCGGCCGAGGACTTTACTACGGCTCATACCTGTACAAAGAAACCT
GAAACACAGGCATCATTCTACTACTCACCCTCATAGCAACAGCCTTCGTAGGCTATGTCC
TACCATGAGGACAAATATCCTTCTGAGGGGCTACAGTTATCACCAATCTATTTTCAGCAG
TCCCCTACATCGGCCAAACCATCGTAGAGTGAGCCTGAGGAGGTTTCTCAGTAGATAACC
CAACACTAACCCGATTTTTCGCCCTCCACTTCCTCCTCCCCTTTCTAATCATAGGCCTAA
CCCTAATTCATCTCACATTCCTCCACGAATCAGGCTCGAACAATCCCCTAGGCATCGTAT
CAAACTGCGATAAAATTCCATTCCACCCCTACTTCTCCCTAAAAGACATTCTAGGATTTA
CACTAGTACTAATTCCACTAATAACCCTATCCATGTTCTCACCCAACCTGTTAGGAGACC
CAGAAAATTTCACCCCAGCAAACCCCCTAATCACACCACCCCACATCAAACCAGAATGAT
ACTTTCTATTCGCATATGCAATCTTACGCTCAATCCCAAACAAACTAGGCGGAGTACTAG
CCCTAGCTGCCTCCGTATTAATCCTCTTCATAATACCTCTTCTCCATAAATCTAAACAAC
GCACTATAGCCTACCGTCCCCTCTCCCAACTCCTATTCTGAACCCTAATTGCCAACCTCA
TAATCTTAACGTGAGTAGGTAGCCAACCAGTAGAACACCCATTCATCATTATCGGCCAAT
TAGCCTCCCTCACCTACTTCACCACCCTCCTAATCCTACTCCCACTAGCTGGAGCCTTAG
AGAACAAAA--------------
[23] 110_Indonesia
TAGTCAATAACTCCCTAATCGACCTCCCCACCCCCCCAAACATCTCTGCATGGTGAAATT
TCGGCTCCCTACTCGGCATCTGCCTAATAACACAAATCGTAACAGGGCTTCTACTAGCCA
CACACTACACAGCAGACACAACCCTAGCCTTCTCATCCGTAGCCCACACTTGCCGAAATG
TCCAATATGGTTGACTAATCCGCAATCTCCACGCAAACGGAGCATCACTATTCTTCATCT
GCATCTACCTCCACATTGGCCGAGGACTTTACTACGGCTCATACCTATACAAAGAAACCT
GAAACACAGGCATCATTCTACTACTCACCCTCATAGCAACAGCCTTCGTAGGCTATGTCC
TACCATGAGGACAAATATCCTTCTGAGGGGCTACAGTTATCACCAACCTATTTTCAGCAG
TCCCCTACATCGGCCAAACCATCGTAGAATGAGCCTGAGGAGGTTTCTCAGTAGATAACC
CGACACTAACCCGATTCTTCGCCCTCCACTTCCTCCTCCCCTTTCTAATCATAGGCCTAA
CCCTAATTCATCTTACATTCCTCCACGAATCAGGCTCAAACAACCCCCTAGGCATCGTAT
CAAACTGCGATAAAATTCCATTCCACCCCTACTTCTCCCTAAAAGACATCCTAGGATTTA
CACTAGTACTAATTCCACTAATAACCCTATCCATGTTCTCACCCAACCTGT---------
------------------------------------------------------------
------------------------------------------------------------
------------------------------------------------------------
------------------------------------------------------------
------------------------------------------------------------
------------------------------------------------------------
-----------------------
[24] 111_Indonesia
------------------------------------------------------------
------------------------------------------------------------
---------------ACACAACCCTAGCCTTYTCATCCGTAGCCCACACTTGCCGAAATG
TCCAATATGGTTGACTAATCCGCAATCTCCACGCAAACGGAGCATCACTATTCTTCATCT
GCATCTACCTCCACATTGGCCGAGGACTTTACTACGGCTCATACCTATACAAAGAAACCT
GAAACACAGGCATCATTCTACTACTCACCCTCATAGCAACAGCCTTCGTAGGCTATGTCC
TACCATGAGGACAAATATCCTTCTGAGGGGCTACAGTTATCACCAACCTATTTTCAGCAG
TCCCCTACATCGGCCAAACCATCGTAGAATGAGCCTGAGGAGGTTTCTCAGTA-------
------------------------------------------------------------
------------------------------------------------------------
------------------------------------------------------------
------------------------------------------------------------
------------------------------------------------------------
------------------------------------------------------------
------------------------------------------------------------
------------------------------------------------------------
------------------------------------------------------------
------------------------------------------------------------
-----------------------
[25] 112_Indonesia
-----------------------------------------ATCTCTGCATGGkGAAATT
TCGGCTCCCTACTCGGCATCTGCCTAATAACACAAATCGTAACAGGGCTTCTACTAGCCA
CACACTACACAGCAGACACAACCCTAGCCTTCTCATCCGTAGCCCACACTTGCCGAAATG
TCCAATATGGTTGACTAATCCGCAATCTCCACGCAAACGGAGCATCACTATTCTTCATCT
GCATCTACCTCCACATTGGCCGAGGACTTTACTACGGCTCATACCTATACAAAGAAACCT
GAAACACAGGCATCATTCTACTACTCACCCTCATAGCAACAGCCTTCGTAGGCTATGTCC
TACCATGAGGACAAATATCCTTCTGAGGGGCTACAGTTATCACCAACCTATTTTCAGCAG
TCCCCTACATCGGCCAAACCATCGTAGAATGAGCCTGAGGAGGTTTCTCAGTAGATAACC
CGACACTAACCCGATTCTTCGCCCTCCACTTCCTCCTCCCCTTTCTAATCATAGGCCTAA
CCCTAATTCATCTTACATTCCTCCACGAATCAGGCTCAAACAACCCCCTAGGCATCGTAT
CAAACTGCGATAAAATTCCATTCCACCCCTACTTCTCCCTAAAAGACATCCTAGGATTTA
CACTAGTACTAATTCCACTAATAACCCTRTCCATGTTCTCACC-----------------
------------------------------------------------------------
------------------------------------------------------------
------------------------------------------------------------
------------------------------------------------------------
------------------------------------------------------------
------------------------------------------------------------
-----------------------
[26] 113_Indonesia
TAGTCAATAACTCCCTAATCGACCTCCCCACCCCCCCAAACATCTCTGCATGGTGAAATT
TCGGCTCCCTACTCGGCATCTGCCTAATAACACAAATCGTAACAGGGCTTCTACTAGCCA
CACACTACACAGCAGACACAACCCTAGCCTTCTCATCCGTAGCCCACACTTGCCGAAATG
TCCAATATGGTTGACTAATCCGCAATCTCCACGCAAACGGAGCATCACTATTCTTCATCT
GCATCTACCTCCACATTGGCCGAGGACTTTACTACGGCTCATACCTATACAAAGAAACCT
GAAACACAGGCATCATTCTACTACTCACCCTCATAGCAACAGCCTTCGTAGGCTATGTCC
TACCATGAGGACAAATATCCTTCTGAGGGGCTACAGTTATCACCAACCTATTTTCAGCAG
TCCCCTACATCGGCCAAACCATCGTAGAATGAGCCTGAGGAGGTTTCTCAGTAGATAACC
CGACACTAACCCGATTCTTCGCCCTCCACTTCCTCCTCCCCTTTCTAATCATAGGCCTAA
CCCTAATTCATCTTACATTCCTCCACGAATCAGGCTCAAACAACCCCCTAGGCATCGTAT
CAAACTGCGATAAAATTCCATTCCACCCCTACTTCTCCCTAAAAGACATCCTAGGATTTA
CACTAGTACTAATTCCACTAATAACCCTATCCATGTTCTCACCCAACCTGT---------
------------------------------------------------------------
------------------------------------------------------------
------------------------------------------------------------
------------------------------------------------------------
------------------------------------------------------------
------------------------------------------------------------
-----------------------
[27] 114_ItalyM
TAGTCAATAACTCCCTAATCGACCTCCCCACCCCCCCAAACATCTTTGCATGGTGGAATT
TCGGCTCCCTACTTGGCATCTGCCTAATGACACAAATCGTAACAGGACTTCTACTAGCCA
CACACTACACAGCAGACACAACCCTAGCCTTCTCATCCGTAGCCCACACTTGCCGAAATG
TCCAATATGGTTGACTAATCCGCAATCTCCACGCAAACGGAGCATCACTATTCTTCATCT
GCATCTACCTCCACATCGGCCGAGGACTTTACTACGGCTCATACCTGTACAAAGAAACCT
GAAACACAGGCATCATTCTACTACTCACCCTCATAGCAACAGCCTTCGTAGGCTATGTCC
TACCATGAGGACAAATATCCTTCTGAGGGGCTACAGTTATCACCAATCTATTTTCAGCAG
TCCCCTACATCGGCCAAACCATCGTAGAGTGAGCCTGAGGAGGTTTCTCAGTAGATAACC
CAACACTAACCCGATTTTTCGCCCTCCACTTCCTCCTCCCCTTTCTAATCATAGGCCTAA
CCCTAATTCATCTCACATTCCTCCACGAATCAGGCTCGAACAATCCCCTAGGCATCGTAT
CAAACTGCGATAAAATTCCATTCCACCCCTACTTCTCCCTAAAAGACATTCTAGGATTTA
CACTAGTACTAATTCCACTAATAACCCTATCCATGTTCTCACCCAACCTGT---------
------------------------------------------------------------
------------------------------------------------------------
------------------------------------------------------------
------------------------------------------------------------
------------------------------------------------------------
------------------------------------------------------------
-----------------------
[28] 115_ItalyM
------------------------------------------------------------
------------------------------------------------------------
---------------ACACAACCCTASCCTTYTCATCCGTAGCCCMCACTTGCCGAAATG
TCCAATATGGTTGACTAATCCGCAATCTCCACGCAAACGGAGCATCACTATTCTTCATCT
GCATCTACCTCCACATCGGCCGAGGACTTTACTACGGCTCATACCTGTACAAAGAAACCT
GAAACACAGGCATCATTCTACTACTCACCCTCATAGCAACAGCCTTCGTAGGCTATGTCC
TACCATGAGGACAAATATCCTTCTGAGGGGCTACAGTTATCACCAATCTATTTTCAGCAG
TCCCCTACATCGGCCAAACCATCGTAGAATGAGCCTGAGGAGGTTTCTCAGTA-------
------------------------------------------------------------
------------------------------------------------------------
------------------------------------------------------------
------------------------------------------------------------
------------------------------------------------------------
------------------------------------------------------------
------------------------------------------------------------
------------------------------------------------------------
------------------------------------------------------------
------------------------------------------------------------
-----------------------
[29] 116_ItalyM
------------------------------------------------------------
------------------------------------------------------------
---------------ACMCAACCCTASCCTTTTCATCCGTASCCCMCACTTGCCGAAATG
TCCAATATGGTTGACTAATCCGCAATCTCCACGCAAACGGAGCATCACTATTCTTCATCT
GCATCTACCTCCACATCGGCCGAGGACTTTACTACGGCTCATACCTGTACAAAGAAACCT
GAAACACAGGCATCATTCTACTACTCACCCTCATAGCAACAGCCTTCGTAGGCTATGTCC
TACCATGAGGACAAATATCCTTCTGAGGGGCTACAGTTATCACCAATCTATTTTCAGCAG
TCCCCTACATCGGCCAAACCATCGTAGAGTGAGCCTGAGGAGGTTTCTCAGTA-------
------------------------------------------------------------
------------------------------------------------------------
------------------------------------------------------------
------------------------------------------------------------
------------------------------------------------------------
------------------------------------------------------------
------------------------------------------------------------
------------------------------------------------------------
------------------------------------------------------------
------------------------------------------------------------
-----------------------
[30] 117_ItalyM
TAGTCAATRAGKCCTTAATGGGCCTCCCCACCCCCCCAAACATCTTTGCATGGTGGAATT
TCGGCTCCCTACTTGGCATCTGCCTAATGACACAAATCGTAACAGGACTTCTACTAGCCA
CACACTACACAGCAGACACAACCCTAGCCTTCTCATCCGTAGCCCACACTTGCCGAAATG
TCCAATATGGTTGACTAATCCGCAATCTCCACGCAAACGGAGCATCACTATTCTTCATCT
GCATCTACCTCCACATCGGCCGAGGACTTTACTACGGCTCATACCTGTACAAAGAAACCT
GAAACACAGGCATCATTCTACTACTCACCCTCATAGCAACAGCCTTCGTAGGCTATGTCC
TACCATGAGGACAAATATCCTTCTGAGGGGCTACAGTTATCACCAATCTATTTTCAGCAG
TCCCCTACATCGGCCAAACCATCGTAGAATGAGCCTGAGGAGGTTTCTCAGTAGATAACC
CAACACTAACCCGATTTTTCGCCCTCCACTTCCTCCTCCCCTTTCTAATCATAGGCCTAA
CCCTAATTCATCTCACATTCCTCCACGAATCAGGCTCGAACAATCCCCTAGGCATCGTAT
CAAACTGCGATAAAATTCCATTCCACCCCTACTTCTCCCTAAAAGACATTCTAGGATTTA
CACTAGTACTAATTCCACTAATAACCCTATCCATGTTCTCACCCAACCTGT---------
------------------------------------------------------------
------------------------------------------------------------
------------------------------------------------------------
------------------------------------------------------------
------------------------------------------------------------
------------------------------------------------------------
-----------------------
[31] 118_ItalyM
TAGTCAATAACTCCCTAATCGACCTCCCCACCCCCCCAAACATCTYTGCATGGTGGAATT
TYGGCTCCCTACTTGGCATCTGCCTAATGACACAAATCGTAACAGGACTTYTACTAGCCA
CACACTACACAGCAGACACAACCCTAGCCTTCTCATCCGTAGCCCACACTTGCCGAAATG
TCCAATATGGTTGACTAATCCGCAATCTCCACGCAAACGGAGCATCACTATTCTTCATCT
GCATCTACCTCCACATCGGCCGAGGACTTTACTACGGCTCATACCTGTACAAAGAAACCT
GAAACACAGGCATCATTCTACTACTCACCCTCATAGCAACAGCCTTCGTAGGCTATGTCC
TACCATGAGGACAAATATCCTTCTGAGGGGCTACAGTTATCACCAATCTATTTTCAGCAG
TCCCCTACATCGGCCAAACCATCGTAGAGTGAGCCTGAGGAGGTTTCTCAGTAGATAACC
CAACACTAACCCGATTTTTCGCCCTCCACTTCCTCCTCCCCTTTCTAATCATAGGCCTAA
CCCTAATTCATCTCACATTCCTCCACGAATCAGGCTCGAACAATCCCCTAGGCATCGTAT
CAAACTGCGATAAAATTCCATTCCACCCCTACTTCTCCCTAAAAGACATTCTAGGATTTA
CACTAGTACTAATTCCACTAATAACCCTATCCATGTTCTCACCCAACCTGT---------
------------------------------------------------------------
------------------------------------------------------------
------------------------------------------------------------
------------------------------------------------------------
------------------------------------------------------------
------------------------------------------------------------
-----------------------
[32] 119_ItalyM
------------------------------------------------------------
------------------------------------------------------------
---------------ACACAACCCTAGCCTTYTCATCCGTAGCCCACACTTGCCGAAATG
TCCAATATGGTTGACTAATCCGCAATCTCCACGCAAACGGAGCATCACTATTCTTCATCT
GCATCTACCTCCACATCGGCCGAGGACTTTACTACGGCTCATACCTGTACAAAGAAACCT
GAAACACAGGCATCATTCTACTACTCACCCTCATAGCAACAGCCTTCGTAGGCTATGTCC
TACCATGAGGACAAATATCCTTCTGAGGGGCTACAGTTATCACCAATCTATTTTCAGCAG
TCCCCTACATCGGCCAAACCATCGTAGAATGAGCCTGAGGAGGTTTCTCAGTA-------
------------------------------------------------------------
------------------------------------------------------------
------------------------------------------------------------
------------------------------------------------------------
------------------------------------------------------------
------------------------------------------------------------
------------------------------------------------------------
------------------------------------------------------------
------------------------------------------------------------
------------------------------------------------------------
-----------------------
[33] 12_Corsica
----------------AATCGACCTCCCCACCCCCCCAAACATCTCTGCATGGTGGAATT
TCGGCTCCCTACTTGGCATCTGCCTAATGACACAAATCGTAACAGGACTTCTACTAGCCA
CACACTACACAGCAGACACAACCCTAGCCTTCTCATCCGTAGCCCACACTTGCCGAAATG
TCCAATATGGTTGACTAATCCGCAATCTCCACGCAAACGGAGCATCACTATTCTTCATCT
GCATCTACCTCCACATCGGCCGAGGACTTTACTACGGCTCATACCTGTACAAAGAAACCT
GAAACACAGGCATCATTCTACTACTCACCCTCATAGCAACAGCCTTCGTAGGCTATGTCC
TACCATGAGGACAAATATCCTTCTGAGGGGCTACAGTTATCACCAATCTATTTTCAGCAG
TCCCCTACATCGGCCAAACCATCGTAGAGTGAGCCTGAGGAGGTTTCTCAGTAGATAACC
CAACACTAACCCGATTTTTCGCCCTCCACTTCCTCCTCCCCTTTCTAATCATAGGCCTAA
CCCTAATTCATCTCACATTCCTCCACGAATCAGGCTCGAACAATCCCCTAGGCATCGTAT
CAAACTGCGATAAAATTCCATTCCACCCCTACTTCTCCCTAAAAGACATTCTAGGATTTA
CACTAGTACTAATTCCACTAATAACCCTATCCATGTTCTCACCCAACCTGTTAGGAGACC
CAGAAAATTTCACCCCAGCAAACCCCCTAATCACACCACCCCACATCAAACCAGAATGAT
ACTTTCTATTCGCATATGCAATCTTACGCTCAATCCCAAACAAACTAGGCGGAGTACTAG
CCCTAGCTGCCTCCGTATTAATCCTCTTCATAATACCTCTTCTCCATAAATCTAAACAAC
GCACTATAGCCTACCGTCCCCTCTCCCAACTCCTATTCTGAACCCTAATTGCCAACCTCA
TAATCTTAACGTGAGTAGGTAGCCAACCAGTAGAACACCCATTCATCATTATCGGCCAAT
TAGCCTCCCTCACCTACTTCACCACCCTCCTAATCCTACTCCCACTAGCTGGAGCCTTAG
AGAACAAAA--------------
[34] 120_ItalyM
TAGTCAATAACTCCCTAATCGACCTCCCCACCCCCCCAAACATCTCTGCATGGTGGAATT
TCGGCTCCCTACTTGGCATCTGCCTAATGACACAAATCGTAACAGGACTTCTACTAGCCA
CACACTACACAGCAGACACAACCCTAGCCTTCTCATCCGTAGCCCACACTTGCCGAAATG
TCCAATATGGTTGACTAATCCGCAATCTCCACGCAAACGGAGCATCACTATTCTTCATCT
GCATCTACCTCCACATCGGCCGAGGACTTTACTACGGCTCATACCTGTACAAAGAAACCT
GAAACACAGGCATCATTCTACTACTCACCCTCATAGCAACAGCCTTCGTAGGCTATGTCC
TACCATGAGGACAAATATCCTTCTGAGGGGCTACAGTTATCACCAATCTATTTTCAGCAG
TCCCCTACATCGGCCAAACCATCGTAGAATGAGCCTGAGGAGGTTTCTCAGTAGATAACC
CAACACTAACCCGATTTTTCGCCCTCCACTTCCTCCTCCCCTTTCTAATCATAGGCCTAA
CCCTAATTCATCTCACATTCCTCCACGAATCAGGCTCGAACAATCCCCTAGGCATCGTAT
CAAACTGCGATAAAATTCCATTCCACCCCTACTTCTCCCTAAAAGACATTCTAGGATTTA
CACTAGTACTAATTCCACTAATAACCCTATCCATGTTCTCACCCAACCTGT---------
------------------------------------------------------------
------------------------------------------------------------
------------------------------------------------------------
------------------------------------------------------------
------------------------------------------------------------
------------------------------------------------------------
-----------------------
[35] 121_ItalyM
------------------------------------------------------------
------------------------------------------------------------
---------------ACACAACCCTAGCCTTCTCATCCGTAGCCCACACTTGCCGAAATG
TCCAATATGGTTGACTAATCCGCAATCTCCACGCAAACGGAGCATCACTATTCTTCATCT
GCATCTACCTCCACATCGGCCGAGGACTTTACTACGGCTCATACCTGTACAAAGAAACCT
GAAACACAGGCATCATTCTACTACTCACCCTCATAGCAACAGCCTTCGTAGGCTATGTCC
TACCATGAGGACAAATATCCTTCTGAGGGGCTACAGTTATCACCAATCTATTTTCAGCAG
TCCCCTACATCGGCCAAACCATCGTAGAATGAGCCTGAGGAGGTTTCTCAGTA-------
------------------------------------------------------------
------------------------------------------------------------
------------------------------------------------------------
------------------------------------------------------------
------------------------------------------------------------
------------------------------------------------------------
------------------------------------------------------------
------------------------------------------------------------
------------------------------------------------------------
------------------------------------------------------------
-----------------------
[36] 122_ItalyM
------------------------------------------------------------
------------------------------------------------------------
---------------ACMCAACCCTASCCTTYTCATCCGTAGCCCMCACTTGCCGAAATG
TCCAATATGGTTGACTAATCCGCAATCTCCACGCAAACGGAGCATCACTATTCTTCATCT
GCATCTACCTCCACATCGGCCGAGGACTTTACTACGGCTCATACCTGTACAAAGAAACCT
GAAACACAGGCATCATTCTACTACTCACCCTCATAGCAACAGCCTTCGTAGGCTATGTCC
TACCATGAGGACAAATATCCTTCTGAGGGGCTACAGTTATCACCAATCTATTTTCAGCAG
TCCCCTACATCGGCCAAACCATCGTAGAGTGAGCCTGAGGAGGTTTCTCAGTAGATAACC
CAACACTAACCCGATTTTTCGCCCTCCACTTCCTCCTCCCCTTTCTAATCATAGGCCTAA
CCCTAATTCATCTCACATTCCTCCACGAATCAGGSTCGAACAATCCCCTAGGCATCGTAT
CAAACTGCGATAAAATTCCATTCCACCCCTACTTCTCCCTAAAAGACATTCTAGGATTTA
CACTAGTACTAATTCCACTAATAACCCTATCCATGTKCTCACCCAA--------------
------------------------------------------------------------
------------------------------------------------------------
------------------------------------------------------------
------------------------------------------------------------
------------------------------------------------------------
------------------------------------------------------------
-----------------------
[37] 124_ItalyM
------------------------------------------------------------
------------------------------------------------------------
---------------ACACAACCCTAGCCTTCTCATCCGTAGCCCACACTTGCCGAAATG
TCCAATATGGTTGACTAATCCGCAATCTCCACGCAAACGGAGCATCACTATTCTTCATCT
GCATCTACCTCCACATCGGCCGAGGACTTTACTACGGCTCATACCTGTACAAAGAAACCT
GAAACACAGGCATCATTCTACTACTCACCCTCATAGCAACAGCCTTCGTAGGCTATGTCC
TACCATGAGGACAAATATCCTTCTGAGGGGCTACAGTTATCACCAATCTATTTTCAGCAG
TCCCCTACATCGGCCAAACCATCGTARAGTGAGCCTGAGGAGGTTTCTCAGTA-------
------------------------------------------------------------
------------------------------------------------------------
------------------------------------------------------------
------------------------------------------------------------
------------------------------------------------------------
------------------------------------------------------------
------------------------------------------------------------
------------------------------------------------------------
------------------------------------------------------------
------------------------------------------------------------
-----------------------
[38] 125_ItalyM
------------------------------------------------------------
------------------------------------------------------------
---------------ACACAACCCTASCCTTYTCATCCGTAGCCCACACTTGCCGAAATG
TCCAATATGGTTGACTAATCCGCAATCTCCACGCAAACGGAGCATCACTATTCTTCATCT
GCATCTACCTCCACATCGGCCGAGGACTTTACTACGGCTCATACCTGTACAAAGAAACCT
GAAACACAGGCATCATTCTACTACTCACCCTCATAGCAACAGCCTTCGTAGGCTATGTCC
TACCATGAGGACAAATATCCTTCTGAGGGGCTACAGTTATCACCAATCTATTTTCAGCAG
TCCCCTACATCGGCCAAACCATCGTAGAGTGAGCCTGAGGAGGTTTCTCAGTA-------
------------------------------------------------------------
------------------------------------------------------------
------------------------------------------------------------
------------------------------------------------------------
------------------------------------------------------------
------------------------------------------------------------
------------------------------------------------------------
------------------------------------------------------------
------------------------------------------------------------
------------------------------------------------------------
-----------------------
[39] 127_Middle
--GTCAATAACTCCCTAATCGACCTCCCCACCCCCCCAAACATCTYTGCATGGTGGAATT
TYGGCTCCCTACTTGGCATYTGCCTAATGACACAAATYGTAACAGGACTTCTACTAGCCA
CACACTACACAGCAGACACAACCCTAGCCTTYTCATCCGTAGCCCACACTTGCCGAAATG
TCCAATATGGTTGACTAATCCGCAATCTCCACGCAAACGGAGCATCACTATTCTTCATCT
GCATCTACCTCCACATCGGCCGAGGACTTTACTACGGCTCATACCTGTACAAAGAAACCT
GAAACACAGGCATCATTCTACTACTCACCCTCATAGCAACAGCCTTCGTAGGCTATGTCC
TACCATGAGGACAAATATCCTTCTGAGGGGCTACAGTTATCACCAATCTATTTTCAGCAG
TCCCCTACATCGGCCAAACCATCGTAGAGTGAGCCTGAGGAGGTTTCTCAGTAGATAACC
CAACACTAACCCGATTTTTCGCCCTCCACTTCCTCCTCCCCTTTCTAATCATAGGCCTAA
CCCTAATTCATCTCACATTCCTCCACGAATCAGGCTCGAACAATCCCCTAGGCATCGTAT
CAAACTGCGATAAAATTCCATTCCACCCCTACTTCTCCCTAAAAGACATTCTAGGATTTA
CACTAGTACTAATTCCACTAATAACCCTATCCATGTTCTCACCCAACCTGT---------
------------------------------------------------------------
------------------------------------------------------------
------------------------------------------------------------
------------------------------------------------------------
------------------------------------------------------------
------------------------------------------------------------
-----------------------
[40] 128_Middle
------------------------------------------------------------
------------------------------------------------------------
---------------ACACAACCCTAGCCTTCTCATCCGTAGCCCACACTTGCCGAAATG
TCCAATATGGTTGACTAATCCGCAATCTCCACGCAAACGGAGCATCACTATTCTTCATCT
GCATCTACCTCCACATCGGCCGAGGACTTTACTACGGCTCATACCTGTACAAAGAAACCT
GAAACACAGGCATCATTCTACTACTCACCCTCATAGCAACAGCCTTCGTAGGCTATGTCC
TACCATGAGGACAAATATCCTTCTGAGGGGCTACAGTTATCACCAATCTATTTTCAGCAG
TCCCCTACATCGGCCAAACCATCGTAGAATGAGCCTGAGGAGGTTTCTCAGTA-------
------------------------------------------------------------
------------------------------------------------------------
------------------------------------------------------------
------------------------------------------------------------
------------------------------------------------------------
------------------------------------------------------------
------------------------------------------------------------
------------------------------------------------------------
------------------------------------------------------------
------------------------------------------------------------
-----------------------
[41] 129_Middle
------------------------------------------------------------
--------------------------ATGACRCAAAWCGTAACAGGACTTCTACTAGCCA
CACACTACWYAGCAGACACAACCCTAGCCTTCTCATCCGTAGCCCACACTTGCCGAAATG
TCCAATATGGTTGACTAATCCGCAATCTCCACGCAAACGGAGCATCACTATTCTTCATCT
GCATCTACCTCCACATCGGCCGAGGACTTTACTACGGCTCATACCTGTACAAAGAAACCT
GAAACACAGGCATCATTCTACTACTCACCCTCATAGCAACAGCCTTCGTAGGCTATGTCC
TACCATGAGGACAAATATCCTTCTGAGGGGCTACAGTTATCACCAATCTATTTTCAGCAG
TCCCCTACATCGGCCAAACCATCGTAGAATGAGCCTGAGGAGGTTTCTCAGTAGATAACC
CAACACTAACCCGATTTTTCGCCCTCCACTTCCTCCTCCCCTTTCTAATCATAGGCCTAA
CCCTAATTCATCTCACATTCCTCCACGAATCAGGCTCAAACAATCCCCTAGGCATCGTAT
CAAACTGCGATAAAATTCCATTCCACCCCTACTTCTCCCTAAAAGACATTCTAGGATTTA
CACTAGTACTAATTCCACTAATAACCCTATCCATGTTCTCACCCAACCTGT---------
------------------------------------------------------------
------------------------------------------------------------
------------------------------------------------------------
------------------------------------------------------------
------------------------------------------------------------
------------------------------------------------------------
-----------------------
[42] 13_Corsica
----------------AATCGACCTCCCCACCCCCCCAAACATCTCTGCATGGTGGAATT
TCGGCTCCCTACTTGGCATCTGCCTAATGACACAAATCGTAACAGGACTTCTACTAGCCA
CACACTACACAGCAGACACAACCCTAGCCTTCTCATCCGTAGCCCACACTTGCCGAAATG
TCCAATATGGTTGACTAATCCGCAATCTCCACGCAAACGGAGCATCACTATTCTTCATCT
GCATCTACCTCCACATCGGCCGAGGACTTTACTACGGCTCATACCTGTACAAAGAAACCT
GAAACACAGGCATCATTCTACTACTCACCCTCATAGCAACAGCCTTCGTAGGCTATGTCC
TACCATGAGGACAAATATCCTTCTGAGGGGCTACAGTTATCACCAATCTATTTTCAGCAG
TCCCCTACATCGGCCAAACCATCGTAGAATGAGCCTGAGGAGGTTTCTCAGTAGATAACC
CAACACTAACCCGATTTTTCGCCCTCCACTTCCTCCTCCCCTTTCTAATCATAGGCCTAA
CCCTAATTCATCTCACATTCCTCCACGAATCAGGCTCGAACAATCCCCTAGGCATCGTAT
CAAACTGCGATAAAATTCCATTCCACCCCTACTTCTCCCTAAAAGACATTCTAGGATTTA
CACTAGTACTAATTCCACTAATAACCCTATCCATGTTCTCACCCAACCTGTTAGGAGACC
CAGAAAATTTCACCCCAGCAAACCCCCTAATCACACCACCCCACATCAAACCAGAATGAT
ACTTTCTATTCGCATATGCAATCTTACGCTCAATCCCAAACAAACTAGGCGGAGTACTAG
CCCTAGCTGCCTCCGTATTAATCCTCTTCATAATACCTCTTCTCCATAAATCTAAACAAC
GCACTATAGCCTACCGTCCCCTCTCCCAACTCCTATTCTGAACCCTAATTGCCAACCTCA
TAATCTTAACGTGAGTAGGTAGCCAACCAGTAGAACACCCATTCATCATTATCGGCCAAT
TAGCCTCCCTCACCTACTTCACCACCCTCCTAATCCTACTCCCACTAGCTGGAGCCTTAG
AGAACAAAA--------------
[43] 130_Middle
------------------------------------------TCTCTGCATGGTGGAATT
TCGGCTCCCTACTTGGCATCTGCCTAATGACACAAATCGTAACAGGACTTCTACTAGCCA
CACACTACACAGCAGACACAACCCTAGCCTTCTCATCCGTAGCCCACACTTGCCGAAATG
TCCAATATGGTTGACTAATCCGCAATCTCCACGCAAACGGAGCATCACTATTCTTCATCT
GCATCTACCTCCACATCGGCCGAGGACTTTACTACGGCTCATACCTGTACAAAGAAACCT
GAAACACAGGCATCATTCTACTACTCACCCTCATAGCAACAGCCTTCGTAGGCTATGTCC
TACCATGAGGACAAATATCCTTCTGAGGGGCTACAGTTATCACCAATCTATTTTCAGCAG
TCCCCTACATCGGCCAAACCATCGTAGAGTGAGCCTGAGGAGGTTTCTCAGTA-------
------------------------------------------------------------
------------------------------------------------------------
------------------------------------------------------------
------------------------------------------------------------
------------------------------------------------------------
------------------------------------------------------------
------------------------------------------------------------
------------------------------------------------------------
------------------------------------------------------------
------------------------------------------------------------
-----------------------
[44] 131_Middle
------------------------------------------------------------
------------------------------------------------------------
---------------ACMCAACCCTASCCTTYTCATCCGTAGCCCMCACTTGCCGAAATG
TCCAATATGGTTGACTAATCCGCAATCTCCACGCAAACGGAGCATCACTATTCTTCATCT
GCATCTACCTCCACATCGGCCGAGGACTTTACTACGGCTCATACCTGTACAAAGAAACCT
GAAACACAGGCATCATTCTACTACTCACCCTCATAGCAACAGCCTTCGTAGGCTATGTCC
TACCATGAGGACAAATATCCTTCTGAGGGGCTACAGTTATCACCAATCTATTTTCAGCAG
TCCCCTACATCGGCCAAACCATCGTAGAATGAGCCTGAGGAGGTTTCTCAGTA-------
------------------------------------------------------------
------------------------------------------------------------
------------------------------------------------------------
------------------------------------------------------------
------------------------------------------------------------
------------------------------------------------------------
------------------------------------------------------------
------------------------------------------------------------
------------------------------------------------------------
------------------------------------------------------------
-----------------------
[45] 132_Middle
TAGTCAATAACTCCCTAATCGACCTCCCCACCCCCCCAAACATCTCTGCATGGTGGAATT
TCGGCTCCCTACTTGGCATCTGCCTAATGACACAAATCGTAACAGGACTTYTACTAGCCA
CACACTACACAGCAGACACAACCCTAGCCTTCTCATCCGTAGCCCACACTTGCCGAAATG
TCCAATATGGTTGACTAATCCGCAATCTCCACGCAAACGGAGCATCACTATTCTTCATCT
GCATCTACCTCCACATCGGCCGAGGACTTTACTACGGCTCATACCTGTACAAAGAAACCT
GAAACACAGGCATCATTCTACTACTCACCCTCATAGCAACAGCCTTCGTAGGCTATGTCC
TACCATGAGGACAAATATCCTTCTGAGGGGCTACAGTTATCACCAATCTATTTTCAGCAG
TCCCCTACATCGGCCAAACCATCGTAGAATGAGCCTGAGGAGGTTTCTCAGTAGATAACC
CAACACTAACCCGATTTTTCGCCCTCCACTTCCTCCTCCCCTTTCTAATCATAGGCCTAA
CCCTAATTCATCTCACATTCCTCCACGAATCAGGCTCAAACAATCCCCTAGGCATCGTAT
CAAACTGCGATAAAATTCCATTCCACCCCTACTTCTCCCTAAAAGACATTCTAGGATTTA
CACTAGTACTAATTCCACTAATAACCCTATCCATGTTCTCACCCAACCTGT---------
------------------------------------------------------------
------------------------------------------------------------
------------------------------------------------------------
------------------------------------------------------------
------------------------------------------------------------
------------------------------------------------------------
-----------------------
[46] 133_Middle
------------------------------------------------------------
------------------------------------------------------------
---------------ACMCAACCCTASCCTTYTCATCCGTAGCCCMCACTTGCCGAAATG
TCCAATATGGTTGACTAATCCGCAATCTCCACGCAAACGGAGCATCACTATTCTTCATCT
GCATCTACCTCCACATCGGCCGAGGACTTTACTACGGCTCATACCTGCACAAAGAAACCT
GAAACACAGGCATCATTCTACTACTCACCCTCATAGCAACAGCCTTCGTAGGCTATGTCC
TACCATGAGGACAAATATCCTTCTGAGGGGCTACAGTTATCACCAATCTATTTTCAGCAG
TCCCCTACATCGGCCAAACCATCGTAGAATGAGCCTGAGGAGGTTTCTCAGTAGATAACC
CAACACTAACCCGATTTTTCGCCCTCCACTTCCTCCTCCCCTTTCTAATCATAGGCCTAA
CCCTAATTCATCTCACATTCCTCCACGAATCAGGCTCAAACAATCCCCTAGGCATCGTAT
CAAACTGCGATAAAATTCCATTCCACCCCTACTTCTCCCTAAAAGACATTCTAGGATTTA
CACTAGTACTAATTCCACTAATAACCCTATCCATGTTCTCACCCAACCTGT---------
------------------------------------------------------------
------------------------------------------------------------
------------------------------------------------------------
------------------------------------------------------------
------------------------------------------------------------
------------------------------------------------------------
-----------------------
[47] 134_Middle
------ATAACTCCCTAATCGACCTCCCCASCCCSCCAAACRTCTCTGCATGGTGGAATT
TCGGCTCCCTACTTGGCATCTGCCTAATGACACAAATCGTAACAGGACTTCTACTAGCCA
CACACTACACAGCAGACACAACCCTAGCCTTCTCATCCGTAGCCCACACTTGCCGAAATG
TCCAATATGGTTGACTAATCCGCAATCTCCACGCAAACGGAGCATCACTATTCTTCATCT
GCATCTACCTCCACATCGGCCGAGGACTTTACTACGGCTCATACCTGTACAAAGAAACCT
GAAACACAGGCATCATTCTACTACTCACCCTCATAGCAACAGCCTTCGTAGGCTATGTCC
TACCATGAGGACAAATATCCTTCTGAGGGGCTACAGTTATCACCAATCTATTTTCAGCAG
TCCCCTACATCGGCCAAACCATCGTAGAATGAGCCTGAGGAGGTTTCTCAGTAGATAACC
CAACACTAACCCGATTTTTCGCCCTCCACTTCCTCCTCCCCTTTCTAATCATAGGCCTAA
CCCTAATTCATCTCACATTCCTCCACGAATCAGGCTCAAACAATCCCCTAGGCATCGTAT
CAAACTGCGATAAAATTCCATTCCACCCCTACTTCTCCCTAAAAGACATTCTAGGATTTA
CACTAGTACTAATTCCACTAATAACCCTATCCATGTTCTCACCCAACCTGT---------
------------------------------------------------------------
------------------------------------------------------------
------------------------------------------------------------
------------------------------------------------------------
------------------------------------------------------------
------------------------------------------------------------
-----------------------
[48] 135_Netherland
------------------------------------------------------------
------------------------------------------------------------
---------------ACMCAACCCTASCCTTYTCATCCGTAGCCCACACTTGCCGAAATG
TCCAATATGGTTGACTAATCCGCAATCTCCACGCAAACGGAGCATCACTATTCTTCATCT
GCATCTACCTCCACATCGGCCGAGGACTTTACTACGGCTCATACCTGTACAAAGAAACCT
GAAACACAGGCATCATTCTACTACTCACCCTCATAGCAACAGCCTTCGTAGGCTATGTCC
TACCATGAGGACAAATATCCTTCTGAGGGGCTACAGTTATCACCAATCTATTTTCAGCAG
TCCCCTACATCGGCCAAACCATCGTAGAATGAGCCTGAGGAGGTTTCTCAGTAGATAACC
CAACACTAACCCGATTTTTCGCCCTCCACTTCCTCCTCCCCTTTCTAATCATAGGCCTAA
CCCTAATTCATCTCACATTCCTCCACGAATCAGGCTCGAACAATCCCCTAGGCATCGTAT
CAAACTGCGATAAAATTCCATTCCACCCCTACTTCTCCCTAAAAGACATTCTAGGATTTA
CACTAGTACTAATTCCACTAATAACCCTATCCATGTTCTCACCCAACCDGT---------
------------------------------------------------------------
------------------------------------------------------------
------------------------------------------------------------
------------------------------------------------------------
------------------------------------------------------------
------------------------------------------------------------
-----------------------
[49] 136_Netherland
------------------------------------------------------------
------------------------------------------------------------
---------------ACACAACCCTAGCCTTYTCATCCGTAGCCCACACTTGCCGAAATG
TCCAATATGGTTGACTAATCCGCAATCTCCACGCAAACGGAGCATCACTATTCTTCATCT
GCATCTACCTCCACATCGGCCGAGGACTTTACTACGGCTCATACCTGTACAAAGAAACCT
GAAACACAGGCATCATTCTACTACTCACCCTCATAGCAACAGCCTTCGTAGGCTATGTCC
TACCATGAGGACAAATATCCTTCTGAGGGGCTACAGTTATCACCAATCTATTTTCAGCAG
TCCCCTACATCGGCCAAACCATCGTAGAGTGAGCCTGAGGAGGTTTCTCAGTA-------
------------------------------------------------------------
------------------------------------------------------------
------------------------------------------------------------
------------------------------------------------------------
------------------------------------------------------------
------------------------------------------------------------
------------------------------------------------------------
------------------------------------------------------------
------------------------------------------------------------
------------------------------------------------------------
-----------------------
[50] 137_Netherland
------------------------------------------------------------
------------------------------------------------------------
---------------ACACAACCCTAGCCTTCTCATCCGTAGCCCACACTTGCCGAAATG
TCCAATATGGTTGACTAATCCGCAATCTCCACGCAAACGGAGCATCACTATTCTTCATCT
GCATCTACCTCCACATCGGCCGAGGACTTTACTACGGCTCATACCTGTACAAAGAAACCT
GAAACACAGGCATCATTCTACTACTCACCCTCATAGCAACAGCCTTCGTAGGCTATGTCC
TACCATGAGGACAAATATCCTTCTGAGGGGCTACAGTTATCACCAATCTATTTTCAGCAG
TCCCCTACATCGGCCAAACCATCGTAGAGTGAGCCTGAGGAGGTTTCTCAGTA-------
------------------------------------------------------------
------------------------------------------------------------
------------------------------------------------------------
------------------------------------------------------------
------------------------------------------------------------
------------------------------------------------------------
------------------------------------------------------------
------------------------------------------------------------
------------------------------------------------------------
------------------------------------------------------------
-----------------------
[51] 138_Netherland
------------------------------------------------------------
------------------------------------------------------------
---------------ACACAACCCTAGCCTTCTCATCCGTAGCCCMCACTTGCCGAAATG
TCCAATATGGTTGACTAATCCGCAATCTCCACGCAAACGGAGCATCACTATTCTTCATCT
GCATCTACCTCCACATCGGCCGAGGACTTTACTACGGCTCATACCTGTACAAAGAAACCT
GAAACACAGGCATCATTCTACTACTCACCCTCATAGCAACAGCCTTCGTAGGCTATGTCC
TACCATGAGGACAAATATCCTTCTGAGGGGCTACAGTTATCACCAATCTATTTTCAGCAG
TCCCCTACATCGGCCAAACCATCGTAGAATGAGCCTGAGGAGGTTTCTCAGTA-------
------------------------------------------------------------
------------------------------------------------------------
------------------------------------------------------------
------------------------------------------------------------
------------------------------------------------------------
------------------------------------------------------------
------------------------------------------------------------
------------------------------------------------------------
------------------------------------------------------------
------------------------------------------------------------
-----------------------
[52] 139_Netherland
------------------------------------------------------------
------------------------------------------------------------
---------------ACMCAACCCTASCCTTYTCATCCGTAGCCCMCACTTGCCGAAATG
TCCAATATGGTTGACTAATCCGCAATCTCCACGCAAACGGAGCATCACTATTCTTCATCT
GCATCTACCTCCACATCGGCCGAGGACTTTACTACGGCTCATACCTGTACAAAGAAACCT
GAAACACAGGCATCATTCTACTACTCACCCTCATAGCAACAGCCTTCGTAGGCTATGTCC
TACCATGAGGACAAATATCCTTCTGAGGGGCTACAGTTATCACCAATCTATTTTCAGCAG
TCCCCTACATCGGCCAAACCATCGTAGAGTGAGCCTGAGGAGGTTTCTCAGTA-------
------------------------------------------------------------
------------------------------------------------------------
------------------------------------------------------------
------------------------------------------------------------
------------------------------------------------------------
------------------------------------------------------------
------------------------------------------------------------
------------------------------------------------------------
------------------------------------------------------------
------------------------------------------------------------
-----------------------
[53] 14_Corsica
----------------AATCGACCTCCCCACCCCCCCAAACATCTCTGCATGGTGGAATT
TCGGCTCCCTACTTGGCATCTGCCTAATGACACAAATCGTAACAGGACTTCTACTAGCCA
CACACTACACAGCAGACACAACCCTAGCCTTCTCATCCGTAGCCCACACTTGCCGAAATG
TCCAATATGGTTGACTAATCCGCAATCTCCACGCAAACGGAGCATCACTATTCTTCATCT
GCATCTACCTCCACATCGGCCGAGGACTTTACTACGGCTCATACCTGTACAAAGAAACCT
GAAACACAGGCATCATTCTACTACTCACCCTCATAGCAACAGCCTTCGTAGGCTATGTCC
TACCATGAGGACAAATATCCTTCTGAGGGGCTACAGTTATCACCAATCTATTTTCAGCAG
TCCCCTACATCGGCCAAACCATCGTAGAGTGAGCCTGAGGAGGTTTCTCAGTAGATAACC
CAACACTAACCCGATTTTTCGCCCTCCACTTCCTCCTCCCCTTTCTAATCATAGGCCTAA
CCCTAATTCATCTCACATTCCTCCACGAATCAGGCTCGAACAATCCCCTAGGCATCGTAT
CAAACTGCGATAAAATTCCATTCCACCCCTACTTCTCCCTAAAAGACATTCTAGGATTTA
CACTAGTACTAATTCCACTAATAACCCTATCCATGTTCTCACCCAACCTGTTAGGAGACC
CAGAAAATTTCACCCCAGCAAACCCCCTAATCACACCACCCCACATCAAACCAGAATGAT
ACTTTCTATTCGCATATGCAATCTTACGCTCAATCCCAAACAAACTAGGCGGAGTACTAG
CCCTAGCTGCCTCCGTATTAATCCTCTTCATAATACCTCTTCTCCATAAATCTAAACAAC
GCACTATAGCCTACCGTCCCCTCTCCCAACTCCTATTCTGAACCCTAATTGCCAACCTCA
TAATCTTAACGTGAGTAGGTAGCCAACCAGTAGAACACCCATTCATCATTATCGGCCAAT
TAGCCTCCCTCACCTACTTCACCACCCTCCTAATCCTACTCCCACTAGCTGGAGCCTTAG
AGAACAAAA--------------
[54] 140_New
------------------------------------------------------------
------------------------------------------------------------
---------------ACACAACCCTAGCCTTYTCATCCGTAGCCCACACTTGCCGAAATG
TCCAATATGGTTGACTAATCCGCAATCTCCACGCAAACGGAGCATCACTATTCTTCATCT
GCATCTACCTCCACATTGGCCGAGGACTTTACTACGGCTCATACCTATACAAAGAAACCT
GAAACACAGGCATCATTCTACTACTCACCCTCATAGCAACAGCCTTCGTAGGCTATGTCC
TACCATGAGGACAAATATCCTTCTGAGGGGCTACAGTTATCACCAACCTATTTTCAGCAG
TCCCCTACATCGGCCAAACCATCGTAGAATGAGCCTGAGGAGGTTTCTCAGTA-------
------------------------------------------------------------
------------------------------------------------------------
------------------------------------------------------------
------------------------------------------------------------
------------------------------------------------------------
------------------------------------------------------------
------------------------------------------------------------
------------------------------------------------------------
------------------------------------------------------------
------------------------------------------------------------
-----------------------
[55] 141_New
------------------------------------------------------------
------------------------------------------------------------
---------------ACACAACCCTAGCCTTYTCATCCGTAGCCCMCACTTGCCGAAATG
TCCAATATGGTTGACTAATCCSCAATCTCCACGCAAACGGAGCATCACTATTCTTCATCT
GCATCTACCTCCACATTGGCCGAGGACTTTACTACGGCTCATACCTATACAAAGAAACCT
GAAACACAGGCATCATTCTACTACTCACCCTCATAGCAACAGCCTTCGTAGGCTATGTCC
TACCATGAGGACAAATATCCTTCTGAGGGGCTACAGTTATCACCAACCTATTTTCAGCAG
TCCCCTACATCGGCCAAACCATCGTAGAATGAGCCTGAGGAGGTTTCTCAGTAGATAACC
CGACACTAACCCGATTCTTCGCCCTCCACTTCCTCCTCCCCTTTCTAATCATAGGCCTAA
CCCTAATTCATCTTACATTCCTCCACGAATCAGGCTCAAACAACCCCCTAGGCATCGTAT
CAAACTGCGATAAAATTCCATTCCACCCCTACTTCTCCCTAAAAGACATCCTAGGATTTA
CACTAGTACTAATTCCACTAATAACCCTATCCATGTTCTCACCCAACCDGT---------
------------------------------------------------------------
------------------------------------------------------------
------------------------------------------------------------
------------------------------------------------------------
------------------------------------------------------------
------------------------------------------------------------
-----------------------
[56] 142_New
TAGTCAATAACTCCCTAATCGACCTCCCCACCCCCCCAAACATCTYTGCATGGTGGAATT
TCGGCTCCCTACTTGGCATCTGCCTAATGACACAAATCGTAACAGGACTTYTACTAGCCA
CACACTACACAGCAGACACAACCCTAGCCTTCTCATCCGTAGCCCACACTTGCCGAAATG
TCCAATATGGTTGACTAATCCGCAATCTCCACGCAAACGGAGCATCACTATTCTTCATCT
GCATCTACCTCCACATTGGCCGAGGACTTTACTACGGCTCATACCTATACAAAGAAACCT
GAAACACAGGCATCATCCTACTACTCACCCTCATAGCAACAGCCTTCGTAGGCTATGTCC
TACCATGAGGGCAAATATCCTTCTGAGGGGCTACAGTTATCACCAACCTATTTTCAGCAA
TCCCCTACATCGGCCAAACCATCGTAGAATGAGCCTGRGGAGGTTTCTCAGTAGATAACC
CGACACTAACCCGATTTTTCGCCCTCCACTTCCTCCTCCCTTTTCTAATCATAGGCCTAA
CCCTAATTCATCTTACATTCCTCCACGAATCAGGCTCAAACAATCCCCTAGGCATCGTAT
CAAACTGCGATAAAATTCCATTCCACCCATACTTCTCCCTAAAAGACATCCTAGGATTTA
CACTAGTACTAATTCCACTAATAACCCTATCCATGTTCTCACCCAACCDGT---------
------------------------------------------------------------
------------------------------------------------------------
------------------------------------------------------------
------------------------------------------------------------
------------------------------------------------------------
------------------------------------------------------------
-----------------------
[57] 143_Nipaul
------------------------------------------------------------
------------------------------------------------------------
---------------ACACAACCCTAGCCTTYTCATCCGTAGCCCACACTTGCCGAAATG
TCCAATATGGTTGACTAATCCGCAATCTCCACGCAAACGGAGCATCACTATTCTTCATCT
GCATCTACCTCCACATCGGCCGAGGACTTTACTACGGCTCATACCTGTACAAAGAAACCT
GAAACACAGGCATCATTCTACTACTCACCCTCATAGCAACAGCCTTCGTAGGCTATGTCC
TACCATGAGGACAAATATCCTTCTGAGGGGCTACAGTTATCACCAATCTATTTTCAGCAG
TCCCCTACATCGGCCAAACCATCGTAGAGTGAGCCTGAGGAGGTTTCTCAGTA-------
------------------------------------------------------------
------------------------------------------------------------
------------------------------------------------------------
------------------------------------------------------------
------------------------------------------------------------
------------------------------------------------------------
------------------------------------------------------------
------------------------------------------------------------
------------------------------------------------------------
------------------------------------------------------------
-----------------------
[58] 144_USA
------------------------------------------------------------
------------------------------------------------------------
---------------ACACAACCCTAGCCTTCTCATCCGTAGCCCACACTTGCCGAAATG
TCCAGTATGGTTGACTAATCCGCAACCTACACGCAAACGGAGCATCACTATTCTTCATCT
GCATCTACCTTCACATTGGCCGAGGACTTTACTACGGCTCATACCTATACAAAGAAACCT
GAAACACAGGCATCATTCTACTACTCACCCTCATAGCAACAGCCTTCGTAGGCTATGTAC
TACCATGAGGACAAATATCCTTCTGAGGGGCTACAGTTATCACCAACCTATTTTCAGCAG
TCCCGTACATCGGCCAAACCATCGTAGAATGAGCCTGAGGAGGTTTCTCAGTA-------
------------------------------------------------------------
------------------------------------------------------------
------------------------------------------------------------
------------------------------------------------------------
------------------------------------------------------------
------------------------------------------------------------
------------------------------------------------------------
------------------------------------------------------------
------------------------------------------------------------
------------------------------------------------------------
-----------------------
[59] 149_SpainM
TAGTCAATAACTCSCTRATCGACCTCCCCACCCCCCCAAACATCTCTGCATGGTGGAATT
TCGGCTCCCTACTTGGCATCTGCCTAATGACACAAATCGTAACAGGACTTCTACTAGCCA
CACACTACACAGCAGACACAACCCTAGCCTTCTCATCCGTAGCCCACACTTGCCGAAATG
TCCAATATGGTTGACTAATCCGCAATCTCCACGCAAACGGAGCATCACTATTCTTCATCT
GCATCTACCTCCACATCGGCCGAGGACTTTACTACGGCTCATACCTGTACAAAGAAACCT
GAAACACAGGCATCATTCTACTACTCACCCTCATAGCAACAGCCTTCGTAGGCTATGTCC
TACCATGAGGACAAATATCCTTCTGAGGGGCTACAGTTATCACCAATCTATTTTCAGCAG
TCCCCTACATCGGCCAAACCATCGTAGAGTGAGCCTGAGGAGGTTTCTCAGTAGATAACC
CAACACTAACCCGATTTTTCGCCCTCCACTTCCTCCTCCCCTTTCTAATCATAGGCCTAA
CCCTAATTCATCTCACATTCCTCCACGAATCAGGCTCGAACAATCCCCTAGGCATCGTAT
CAAACTGCGATAAAATTCCATTCCACCCCTACTTCTCCCTAAAAGACATTCTAGGATTTA
CACTAGTACTAATTCCACTAATAACCCTATCCATGTTCTCACCCAACCTGT---------
------------------------------------------------------------
------------------------------------------------------------
------------------------------------------------------------
------------------------------------------------------------
------------------------------------------------------------
------------------------------------------------------------
-----------------------
[60] 15_Corsica
----------------AATCGACCTCCCCACCCCCCCAAACATCTCTGCATGGTGGAATT
TCGGCTCCCTACTTGGCATCTGCCTAATGACACAAATCGTAACAGGACTTCTACTAGCCA
CACACTACACAGCAGACACAACCCTAGCCTTCTCATCCGTAGCCCACACTTGCCGAAATG
TCCAATATGGTTGACTAATCCGCAATCTCCACGCAAACGGAGCATCACTATTCTTCATCT
GCATCTACCTCCACATCGGCCGAGGACTTTACTACGGCTCATACCTGTACAAAGAAACCT
GAAACACAGGCATCATTCTACTACTCACCCTCATAGCAACAGCCTTCGTAGGCTATGTCC
TACCATGAGGACAAATATCCTTCTGAGGGGCTACAGTTATCACCAATCTATTTTCAGCAG
TCCCCTACATCGGCCAAACCATCGTAGAGTGAGCCTGAGGAGGTTTCTCAGTAGATAACC
CAACACTAACCCGATTTTTCGCCCTCCACTTCCTCCTCCCCTTTCTAATCATAGGCCTAA
CCCTAATTCATCTCACATTCCTCCACGAATCAGGCTCGAACAATCCCCTAGGCATCGTAT
CAAACTGCGATAAAATTCCATTCCACCCCTACTTCTCCCTAAAAGACATTCTAGGATTTA
CACTAGTACTAATTCCACTAATAACCCTATCCATGTTCTCACCCAACCTGTTAGGAGACC
CAGAAAATTTCACCCCAGCAAACCCCCTAATCACACCACCCCACATCAAACCAGAATGAT
ACTTTCTATTCGCATATGCAATCTTACGCTCAATCCCAAACAAACTAGGCGGAGTACTAG
CCCTAGCTGCCTCCGTATTAATCCTCTTCATAATACCTCTTCTCCATAAATCTAAACAAC
GCACTATAGCCTACCGTCCCCTCTCCCAACTCCTATTCTGAACCCTAATTGCCAACCTCA
TAATCTTAACGTGAGTAGGTAGCCAACCAGTAGAACACCCATTCATCATTATCGGCCAAT
TAGCCTCCCTCACCTACTTCACCACCCTCCTAATCCTACTCCCACTAGCTGGAGCCTTAG
AGAACAAAA--------------
[61] 150_Suriname
----------------------CCTSCCCACCCCCCCAAACATCTCTGCATGATGGAATT
TCGGCTCCCTACTTGGCATCTGCCTAATGACACAAATCGTAACAGGACTTCTACTAGCCA
CACACTACACAGCAGACACAACCCTAGCCTTCTCATCCGTAGCCCACACTTGCCGAAATG
TCCAGTATGGTTGACTAATCCGCAACCTACACGCAAACGGAGCATCACTATTCTTCATCT
GCATCTACCTTCACATTGGCCGAGGACTTTACTACGGCTCATACCTATACAAAGAAACCT
GAAACACAGGCATCATTCTACTACTCACCCTCATAGCAACAGCCTTCGTAGGCTATGTAC
TACCATGAGGACAAATATCCTTCTGAGGAGCTACAGTTATCACCAACCTATTTTCAGCAG
TCCCGTACATCGGCCAAACCATCGTAGAATGAGCCTGAGGAGGTTTCTCAGTAGATAACC
CGACACTAACCCGATTTTTYGCCCTCCACTTCCTCCTCCCCTTTYTAATCATAGGCCTAA
CCCTAAWTCATYTTACATTCCTCCACGAATCAGGSTCAAACAATCCCCTAGGCATCGTAT
CAAAMWGCGATAAAATTCCATTCCACCCCTACTTCTCCCTAAAAGACATCCTAGGA----
------------------------------------------------------------
------------------------------------------------------------
------------------------------------------------------------
------------------------------------------------------------
------------------------------------------------------------
------------------------------------------------------------
------------------------------------------------------------
-----------------------
[62] 151_Suriname
TAGTCAATAACTCCCTAATCGACCTCCCCACCCCCCCAAACATCTBTGCATGATGGAATT
TYGGCTCCCTACTTGGCATYTGCCTAATGACACAAATYGTAACAGGACTTYTACTAGCCA
CACACTACACAGCAGACACAACCCTAGCCTTCTCATCCGTAGCCCACACTTGCCGAAATG
TCCAGTATGGTTGACTAATCCGCAACCTACACGCAAACGGAGCATCACTATTCTTCATCT
GCATCTACCTTCACATTGGCCGAGGACTTTACTACGGCTCATACCTATACAAAGAAACCT
GAAACACAGGCATCATTCTACTACTCACCCTCATAGCAACAGCCTTCGTAGGCTATGTAC
TACCATGAGGACAAATATCCTTCTGAGGAGCTACAGTTATCACCAACCTATTTTCAGCAG
TCCCGTACATCGGCCAAACCATCGTAGAATGAGCCTGAGGAGGTTTCTCAGTAGATAACC
CGACACTAACCCGATTTTTCGCCCTCCACTTCCTCCTCCCCTTTCTAATCATAGGCCTAA
CCCTAATTCATCTTACATTCCTCCACGAATCAGGCTCAAACAATCCCCTAGGCATCGTAT
CAAACTGCGATAAAATTCCATTCCACCCCTACTTCTCCCTAAAAGACATCCTAGGATTTA
CACTAGTACTAATTCCACTAATAACCCTATCCATGTTCTCACCCAACCTGT---------
------------------------------------------------------------
------------------------------------------------------------
------------------------------------------------------------
------------------------------------------------------------
------------------------------------------------------------
------------------------------------------------------------
-----------------------
[63] 152_SwedenM
-AGTCAATAACTCCCTAATCGACCTCCCCACCCCCCCAAACATCTCTGCATGGTGGAATT
TCGGCTCCCTACTTGGCATCTGCCTAATGACACAAATCGTAACAGGACTTCTACTAGCCA
CACACTACACAGCAGACACAACCCTAGCCTTCTCATCCGTAGCCCACACTTGCCGAAATG
TCCAATATGGTTGACTAATCCGCAATCTCCACGCAAACGGAGCATCACTATTCTTCATCT
GCATCTACCTCCACATCGGCCGAGGACTTTACTACGGCTCATACCTGTACAAAGAAACCT
GAAACACAGGCATCATTCTACTACTCACCCTCATAGCAACAGCCTTCGTAGGCTATGTCC
TACCATGAGGACAAATATCCTTCTGAGGGGCTACAGTTATCACCAATCTATTTTCAGCAG
TCCCCTACATCGGCCAAACCATCGTAGAATGAGCCTGAGGAGGTTTCTCAGTAGATAACC
CAACACTAACCCGATTTTTCGCCCTCCACTTCCTCCTCCCCTTTCTAATCATAGGCCTAA
CCCTAATTCATCTCACATTCCTCCACGAATCAGGCTCGAACAATCCCCTAGGCATCGTAT
CAAACTGCGATAAAATTCCATTCCACCCCTACTTCTCCCTAAAAGACATTCTAGGATTTA
CACTAGTACTAATTCCACTAATAACCCTATCCATGTTCTCACCCAACCTGT---------
------------------------------------------------------------
------------------------------------------------------------
------------------------------------------------------------
------------------------------------------------------------
------------------------------------------------------------
------------------------------------------------------------
-----------------------
[64] 154_USA
--GTCAATAACTCCCTAATCGACCTCCCCACCCCCCCAAACATCTCTGCATGATGGAATT
TCGGCTCCCTACTTGGCATCTGCCTAATGACACAAATCGTAACAGGACTTCTACTAGCCA
CACACTACACAGCAGACACAACCCTAGCCTTCTCATCCGTAGCCCACACTTGCCGAAATG
TCCAGTATGGTTGACTAATCCGCAACCTACACGCAAACGGAGCATCACTATTCTTCATCT
GCATCTACCTTCACATTGGCCGAGGACTTTACTACGGCTCATACCTATACAAAGAAACCT
GAAACACAGGCATCATTCTACTACTCACCCTCATAGCAACAGCCTTCGTAGGCTATGTAC
TACCATGAGGACAAATATCCTTCTGAGGAGCTACAGTTATCACCAACCTATTTTCAGCAG
TCCCGTACATCGGCCAAACCATCGTAGAATGAGCCTGAGGAGGTTTCTCAGTAGATAACC
CGACACTAACCCGATTTTTCGCCCTCCACTTCCTCCTCCCCTTTCTAATCATAGGCCTAA
CCCTAATTCATCTTACATTCCTCCACGAATCAGGCTCAAACAATCCCCTAGGCATCGTAT
CAAACTGCGATAAAATTCCATTCCACCCCTACTTCTCCCTAAAAGACATCCTAGGATTTA
CACTAGTACTAATTCCACTAATAACCCTATCCATGTTCTCACCCAACC------------
------------------------------------------------------------
------------------------------------------------------------
------------------------------------------------------------
------------------------------------------------------------
------------------------------------------------------------
------------------------------------------------------------
-----------------------
[65] 16_Corsica
----------------AATCGACCTCCCCACCCCCCCAAACATCTCTGCATGGTGGAATT
TCGGCTCCCTACTTGGCATCTGCCTAATGACACAAATCGTAACAGGACTTCTACTAGCCA
CACACTACACAGCAGACACAACCCTAGCCTTCTCATCCGTAGCCCACACTTGCCGAAATG
TCCAATATGGTTGACTAATCCGCAATCTCCACGCAAACGGAGCATCACTATTCTTCATCT
GCATCTACCTCCACATCGGCCGAGGACTTTACTACGGCTCATACCTGTACAAAGAAACCT
GAAACACAGGCATCATTCTACTACTCACCCTCATAGCAACAGCCTTCGTAGGCTATGTCC
TACCATGAGGACAAATATCCTTCTGAGGGGCTACAGTTATCACCAATCTATTTTCAGCAG
TCCCCTACATCGGCCAAACCATCGTAGAGTGAGCCTGAGGAGGTTTCTCAGTAGATAACC
CAACACTAACCCGATTTTTCGCCCTCCACTTCCTCCTCCCCTTTCTAATCATAGGCCTAA
CCCTAATTCATCTCACATTCCTCCACGAATCAGGCTCGAACAATCCCCTAGGCATCGTAT
CAAACTGCGATAAAATTCCATTCCACCCCTACTTCTCCCTAAAAGACATTCTAGGATTTA
CACTAGTACTAATTCCACTAATAACCCTATCCATGTTCTCACCCAACCTGTTAGGAGACC
CAGAAAATTTCACCCCAGCAAACCCCCTAATCACACCACCCCACATCAAACCAGAATGAT
ACTTTCTATTCGCATATGCAATCTTACGCTCAATCCCAAACAAACTAGGCGGAGTACTAG
CCCTAGCTGCCTCCGTATTAATCCTCTTCATAATACCTCTTCTCCATAAATCTAAACAAC
GCACTATAGCCTACCGTCCCCTCTCCCAACTCCTATTCTGAACCCTAATTGCCAACCTCA
TAATCTTAACGTGAGTAGGTAGCCAACCAGTAGAACACCCATTCATCATTATCGGCCAAT
TAGCCTCCCTCACCTACTTCACCACCCTCCTAATCCTACTCCCACTAGCTGGAGCCTTAG
AGAACAAAATACTCAACCACTAA
[66] 17_Corsica
----------------AATCGACCTCCCCACCCCCCCAAACATCTCTGCATGGTGGAATT
TCGGCTCCCTACTTGGCATCTGCCTAATGACACAAATCGTAACAGGACTTCTACTAGCCA
CACACTACACAGCAGACACAACCCTAGCCTTCTCATCCGTAGCCCACACTTGCCGAAATG
TCCAATATGGTTGACTAATCCGCAATCTCCACGCAAACGGAGCATCACTATTCTTCATCT
GCATCTACCTCCACATCGGCCGAGGACTTTACTACGGCTCATACCTGTACAAAGAAACCT
GAAACACAGGCATCATTCTACTACTCACCCTCATAGCAACAGCCTTCGTAGGCTATGTCC
TACCATGAGGACAAATATCCTTCTGAGGGGCTACAGTTATCACCAATCTATTTTCAGCAG
TCCCCTACATCGGCCAAACCATCGTAGAGTGAGCCTGAGGAGGTTTCTCAGTAGATAACC
CAACACTAACCCGATTTTTCGCCCTCCACTTCCTCCTCCCCTTTCTAATCATAGGCCTAA
CCCTAATTCATCTCACATTCCTCCACGAATCAGGCTCGAACAATCCCCTAGGCATCGTAT
CAAACTGCGATAAAATTCCATTCCACCCCTACTTCTCCCTAAAAGACATTCTAGGATTTA
CACTAGTACTAATTCCACTAATAACCCTATCCATGTTCTCACCCAACCTGTTAGGAGACC
CAGAAAATTTCACCCCAGCAAACCCCCTAATCACACCACCCCACATCAAACCAGAATGAT
ACTTTCTATTCGCATATGCAATCTTACGCTCAATCCCAAACAAACTAGGCGGAGTACTAG
CCCTAGCTGCCTCCGTATTAATCCTCTTCATAATACCTCTTCTCCATAAATCTAAACAAC
GCACTATAGCCTACCGTCCCCTCTCCCAACTCCTATTCTGAACCCTAATTGCCAACCTCA
TAATCTTAACGTGAGTAGGTAGCCAACCAGTAGAACACCCATTCATCATTATCGGCCAAT
TAGCCTCCCTCACCTACTTCACCACCCTCCTAATCCTACTCCCACTAGCTGGAGCCTTAG
AGAACAAAA--------------
[67] 18_Corsica
----------------AATCGACCTCCCCACCCCCCCAAACATCTCTGCATGGTGGAATT
TCGGCTCCCTACTTGGCATCTGCCTAATGACACAAATCGTAACAGGACTTCTACTAGCCA
CACACTACACAGCAGACACAACCCTAGCCTTCTCATCCGTAGCCCACACTTGCCGAAATG
TCCAATATGGTTGACTAATCCGCAATCTCCACGCAAACGGAGCATCACTATTCTTCATCT
GCATCTACCTCCACATCGGCCGAGGACTTTACTACGGCTCATACCTGTACAAAGAAACCT
GAAACACAGGCATCATTCTACTACTCACCCTCATAGCAACAGCCTTCGTAGGCTATGTCC
TACCATGAGGACAAATATCCTTCTGAGGGGCTACAGTTATCACCAATCTATTTTCAGCAG
TCCCCTACATCGGCCAAACCATCGTAGAATGAGCCTGAGGAGGTTTCTCAGTAGATAACC
CAACACTAACCCGATTTTTCGCCCTCCACTTCCTCCTCCCCTTTCTAATCATAGGCCTAA
CCCTAATTCATCTCACATTCCTCCACGAATCAGGCTCGAACAATCCCCTAGGCATCGTAT
CAAACTGCGATAAAATTCCATTCCACCCCTACTTCTCCCTAAAAGACATTCTAGGATTTA
CACTAGTACTAATTCCACTAATAACCCTATCCATGTTCTCACCCAACCTGTTAGGAGACC
CAGAAAATTTCACCCCAGCAAACCCCCTAATCACACCACCCCACATCAAACCAGAATGAT
ACTTTCTATTCGCATATGCAATCTTACGCTCAATCCCAAACAAACTAGGCGGAGTACTAG
CCCTAGCTGCCTCCGTATTAATCCTCTTCATAATACCTCTTCTCCATAAATCTAAACAAC
GCACTATAGCCTACCGTCCCCTCTCCCAACTCCTATTCTGAACCCTAATTGCCAACCTCA
TAATCTTAACGTGAGTAGGTAGCCAACCAGTAGAACACCCATTCATCATTATCGGCCAAT
TAGCCTCCCTCACCTACTTCACCACCCTCCTAATCCTACTCCCACTAGCTGGAGCCTTAG
AGAACAAAATACTCAACCACTAA
[68] 19_Latvia
----------------AATCGACCTCCCCACCCCCCCAAACATCTCTGCATGGTGGAATT
TCGGCTCCCTACTTGGCATCTGCCTAATGACACAAATCGTAACAGGACTTCTACTAGCCA
CACACTACACAGCAGACACAACCCTAGCCTTCTCATCCGTAGCCCACACTTGCCGAAATG
TCCAATATGGTTGACTAATCCGCAATCTCCACGCAAACGGAGCATCACTATTCTTCATCT
GCATCTACCTCCACATCGGCCGAGGACTTTACTACGGCTCATACCTGTACAAAGAAACCT
GAAACACAGGCATCATTCTACTACTCACCCTCATAGCAACAGCCTTCGTAGGCTATGTCC
TACCATGAGGACAAATATCCTTCTGAGGGGCTACAGTTATCACCAATCTATTTTCAGCAG
TCCCCTACATCGGCCAAACCATCGTAGAATGAGCCTGAGGAGGTTTCTCAGTAGATAACC
CAACACTAACCCGATTTTTCGCCCTCCACTTCCTCCTCCCCTTTCTAATCATAGGCCTAA
CCCTAATTCATCTCACATTCCTCCACGAATCAGGCTCGAACAATCCCCTAGGCATCGTAT
CAAACTGCGATAAAATTCCATTCCACCCCTACTTCTCCCTAAAAGACATTCTAGGATTTA
CACTAGTACTAATTCCACTAATAACCCTATCCATATTCTCACCCAACCTGTTAGGAGACC
CAGAAAATTTCACCCCAGCAAACCCCCTAATCACACCACCCCACATCAAACCAGAATGAT
ACTTTCTATTCGCATATGCAATCTTACGCTCAATCCCAAACAAACTAGGCGGAGTACTAG
CCCTAGCTGCCTCCGTATTAATCCTCTTCATAATACCTCTTCTCCATAAATCTAAACAAC
GCACTATAGCCTACCGTCCCCTCTCCCAACTCCTATTCTGAACCCTAATTGCCAACCTCA
TAATCTTAACGTGAGTAGGTAGCCAACCAGTAGAACACCCATTCATCATTATCGGCCAAT
TAGCCTCCCTCACCTACTTCACCACCCTCCTAATCCTACTCCCACTAGCTGGAGCCTTAG
AGAACAAAA--------------
[69] 2_France
----------------AATCGACCTCCCCACCCCCCCAAACATCTCTGCATGGTGGAATT
TCGGCTCCCTACTTGGCATCTGCCTAATGACACAAATCGTAACAGGACTTCTACTAGCCA
CACACTACACAGCAGACACAACCCTAGCCTTCTCATCCGTAGCCCACACTTGCCGAAATG
TCCAATATGGTTGACTAATCCGCAATCTCCACGCAAACGGAGCATCACTATTCTTCATCT
GCATCTACCTCCACATCGGCCGAGGACTTTACTACGGCTCATACCTGTACAAAGAAACCT
GAAACACAGGCATCATTCTACTACTCACCCTCATAGCAACAGCCTTCGTAGGCTATGTCC
TACCATGAGGACAAATATCCTTCTGAGGGGCTACAGTTATCACCAATCTATTTTCAGCAG
TCCCCTACATCGGCCAAACCATCGTAGAGTGAGCCTGAGGAGGTTTCTCAGTAGATAACC
CAACACTAACCCGATTTTTCGCCCTCCACTTCCTCCTCCCCTTTCTAATCATAGGCCTAA
CCCTAATTCATCTCACATTCCTCCACGAATCAGGCTCGAACAATCCCCTAGGCATCGTAT
CAAACTGCGATAAAATTCCATTCCACCCCTACTTCTCCCTAAAAGACATTCTAGGATTTA
CACTAGTACTAATTCCACTAATAACCCTATCCATGTTCTCACCCAACCTGTTAGGAGACC
CAGAAAATTTCACCCCAGCAAACCCCCTAATCACACCACCCCACATCAAACCAGAATGAT
ACTTTCTATTCGCATATGCAATCTTACGCTCAATCCCAAACAAACTAGGCGGAGTACTAG
CCCTAGCTGCCTCCGTATTAATCCTCTTCATAATACCTCTTCTCCATAAATCTAAACAAC
GCACTATAGCCTACCGTCCCCTCTCCCAACTCCTATTCTGAACCCTAATTGCCAACCTCA
TAATCTTAACGTGAGTAGGTAGCCAACCAGTAGAACACCCATTCATCATTATCGGCCAAT
TAGCCTCCCTCACCTACTTCACCACCCTCCTAATCCTACTCCCACTAGCTGGAGCCTTAG
AGAACAAAA--------------
[70] 20_Latvia
----------------AATCGACCTCCCCACCCCCCCAAACATCTCTGCATGGTGGAATT
TCGGCTCCCTACTTGGCATCTGCCTAATGACACAAATCGTAACAGGACTTCTACTAGCCA
CACACTACACAGCAGACACAACCCTAGCCTTCTCATCCGTAGCCCACACTTGCCGAAATG
TCCAATATGGTTGACTAATCCGCAATCTCCACGCAAACGGAGCATCACTATTCTTCATCT
GCATCTACCTCCACATCGGCCGAGGACTTTACTACGGCTCATACCTGTACAAAGAAACCT
GAAACACAGGCATCATTCTACTACTCACCCTCATAGCAACAGCCTTCGTAGGCTATGTCC
TACCATGAGGACAAATATCCTTCTGAGGGGCTACAGTTATCACCAATCTATTTTCAGCAG
TCCCCTACATCGGCCAAACCATCGTAGAGTGAGCCTGAGGAGGTTTCTCAGTAGATAACC
CAACACTAACCCGATTTTTCGCCCTCCACTTCCTCCTCCCCTTTCTAATCATAGGCCTAA
CCCTAATTCATCTCACATTCCTCCACGAATCAGGCTCGAACAATCCCCTAGGCATCGTAT
CAAACTGCGATAAAATTCCATTCCACCCCTACTTCTCCCTAAAAGACATTCTAGGATTTA
CACTAGTACTAATTCCACTAATAACCCTATCCATGTTCTCACCCAACCTGTTAGGAGACC
CAGAAAATTTCACCCCAGCAAACCCCCTAATCACACCACCCCACATCAAACCAGAATGAT
ACTTTCTATTCGCATATGCAATCTTACGCTCAATCCCAAACAAACTAGGCGGAGTACTAG
CCCTAGCTGCCTCCGTATTAATCCTCTTCATAATACCTCTTCTCCATAAATCTAAACAAC
GCACTATAGCCTACCGTCCCCTCTCCCAACTCCTATTCTGAACCCTAATTGCCAACCTCA
TAATCTTAACGTGAGTAGGTAGCCAACCAGTAGAACACCCATTCATCATTATCGGCCAAT
TAGCCTCCCTCACCTACTTCACCACCCTCCTAATCCTACTCCCACTAGCTGGAGCCTTAG
AGAACAAAA--------------
[71] 21_Latvia
----------------AATCGACCTCCCCACCCCCCCAAACATCTCTGCATGGTGGAATT
TCGGCTCCCTACTTGGCATCTGCCTAATGACACAAATCGTAACAGGACTTCTACTAGCCA
CACACTACACAGCAGACACAACCCTAGCCTTCTCATCCGTAGCCCACACTTGCCGAAATG
TCCAATATGGTTGACTAATCCGCAATCTCCACGCAAACGGAGCATCACTATTCTTCATCT
GCATCTACCTCCACATCGGCCGAGGACTTTACTACGGCTCATACCTGTACAAAGAAACCT
GAAACACAGGCATCATTCTACTACTCACCCTCATAGCAACAGCCTTCGTAGGCTATGTCC
TACCATGAGGACAAATATCCTTCTGAGGGGCTACAGTTATCACCAATCTATTTTCAGCAG
TCCCCTACATCGGCCAAACCATCGTAGAGTGAGCCTGAGGAGGTTTCTCAGTAGATAACC
CAACACTAACCCGATTTTTCGCCCTCCACTTCCTCCTCCCCTTTCTAATCATAGGCCTAA
CCCTAATTCATCTCACATTCCTCCACGAATCAGGCTCGAACAATCCCCTAGGCATCGTAT
CAAACTGCGATAAAATTCCATTCCACCCCTACTTCTCCCTAAAAGACATTCTAGGATTTA
CACTAGTACTAATTCCACTAATAACCCTATCCATGTTCTCACCCAACCTGTTAGGAGACC
CAGAAAATTTCACCCCAGCAAACCCCCTAATCACACCACCCCACATCAAACCAGAATGAT
ACTTTCTATTCGCATATGCAATCTTACGCTCAATCCCAAACAAACTAGGCGGAGTACTAG
CCCTAGCTGCCTCCGTATTAATCCTCTTCATAATACCTCTTCTCCATAAATCTAAACAAC
GCACTATAGCCTACCGTCCCCTCTCCCAACTCCTATTCTGAACCCTAATTGCCAACCTCA
TAATCTTAACGTGAGTAGGTAGCCAACCAGTAGAACACCCATTCATCATTATCGGCCAAT
TAGCCTCCCTCACCTACTTCACCACCCTCCTAATCCTACTCCCACTAGCTGGAGCCTTAG
AGAACAAAA--------------
[72] 22_Latvia
----------------AATCGACCTCCCCACCCCCCCAAACATCTCTGCATGGTGGAATT
TCGGCTCCCTACTTGGCATCTGCCTAATGACACAAATCGTAACAGGACTTCTACTAGCCA
CACACTACACAGCAGACACAACCCTAGCCTTCTCATCCGTAGCCCACACTTGCCGAAATG
TCCAATATGGTTGACTAATCCGCAATCTCCACGCAAACGGAGCATCACTATTCTTCATCT
GCATCTACCTCCACATCGGCCGAGGACTTTACTACGGCTCATACCTGTACAAAGAAACCT
GAAACACAGGCATCATTCTACTACTCACCCTCATAGCAACAGCCTTCGTAGGCTATGTCC
TACCATGAGGACAAATATCCTTCTGAGGGGCTACAGTTATCACCAATCTATTTTCAGCAG
TCCCCTACATCGGCCAAACCATCGTAGAATGAGCCTGAGGAGGTTTCTCAGTAGATAACC
CAACACTAACCCGATTTTTCGCCCTCCACTTCCTCCTCCCCTTTCTAATCATAGGCCTAA
CCCTAATTCATCTCACATTCCTCCACGAATCAGGCTCGAACAATCCCCTAGGCATCGTAT
CAAACTGCGATAAAATTCCATTCCACCCCTACTTCTCCCTAAAAGACATTCTAGGATTTA
CACTAGTACTAATTCCACTAATAACCCTATCCATGTTCTCACCCAACCTGTTAGGAGACC
CAGAAAATTTCACCCCAGCAAACCCCCTAATCACACCACCCCACATCAAACCAGAATGAT
ACTTTCTATTCGCATATGCAATCTTACGCTCAATCCCAAACAAACTAGGCGGAGTACTAG
CCCTAGCTGCCTCCGTATTAATCCTCTTCATAATACCTCTTCTCCATAAATCTAAACAAC
GCACTATAGCCTACCGTCCCCTCTCCCAACTCCTATTCTGAACCCTAATTGCCAACCTCA
TAATCTTAACGTGAGTAGGTAGCCAACCAGTAGAACACCCATTCATCATTATCGGCCAAT
TAGCCTCCCTCACCTACTTCACCACCCTCCTAATCCTACTCCCACTAGCTGGAGCCTTAG
AGAACAAAA--------------
[73] 23_Latvia
----------------AATCGACCTCCCCACCCCCCCAAACATCTCTGCATGGTGGAATT
TCGGCTCCCTACTTGGCATCTGCCTAATGACACAAATCGTAACAGGACTTCTACTAGCCA
CACACTACACAGCAGACACAACCCTAGCCTTCTCATCCGTAGCCCACACTTGCCGAAATG
TCCAATATGGTTGACTAATCCGCAATCTCCACGCAAACGGAGCATCACTATTCTTCATCT
GCATCTACCTCCACATCGGCCGAGGACTTTACTACGGCTCATACCTGTACAAAGAAACCT
GAAACACAGGCATCATTCTACTACTCACCCTCATAGCAACAGCCTTCGTAGGCTATGTCC
TACCATGAGGACAAATATCCTTCTGAGGGGCTACAGTTATCACCAATCTATTTTCAGCAG
TCCCCTACATCGGCCAAACCATCGTAGAGTGAGCCTGAGGAGGTTTCTCAGTAGATAACC
CAACACTAACCCGATTTTTCGCCCTCCACTTCCTCCTCCCCTTTCTAATCATAGGCCTAA
CCCTAATTCATCTCACATTCCTCCACGAATCAGGCTCGAACAATCCCCTAGGCATCGTAT
CAAACTGCGATAAAATTCCATTCCACCCCTACTTCTCCCTAAAAGACATTCTAGGATTTA
CACTAGTACTAATTCCACTAATAACCCTATCCATGTTCTCACCCAACCTGTTAGGAGACC
CAGAAAATTTCACCCCAGCAAACCCCCTAATCACACCACCCCACATCAAACCAGAATGAT
ACTTTCTATTCGCATATGCAATCTTACGCTCAATCCCAAACAAACTAGGCGGAGTACTAG
CCCTAGCTGCCTCCGTATTAATCCTCTTCATAATACCTCTTCTCCATAAATCTAAACAAC
GCACTATAGCCTACCGTCCCCTCTCCCAACTCCTATTCTGAACCCTAATTGCCAACCTCA
TAATCTTAACGTGAGTAGGTAGCCAACCAGTAGAACACCCATTCATCATTATCGGCCAAT
TAGCCTCCCTCACCTACTTCACCACCCTCCTAATCCTACTCCCACTAGCTGGAGCCTTAG
AGAACAAAA--------------
[74] 24_Latvia
----------------AATCGACCTCCCCACCCCCCCAAACATCTCTGCATGGTGGAATT
TCGGCTCCCTACTTGGCATCTGCCTAATGACACAAATCGTAACAGGACTTCTACTAGCCA
CACACTACACAGCAGACACAACCCTAGCCTTCTCATCCGTAGCCCACACTTGCCGAAATG
TCCAATATGGTTGACTAATCCGCAATCTCCACGCAAACGGAGCATCACTATTCTTCATCT
GCATCTACCTCCACATCGGCCGAGGACTTTACTACGGCTCATACCTGTACAAAGAAACCT
GAAACACAGGCATCATTCTACTACTCACCCTCATAGCAACAGCCTTCGTAGGCTATGTCC
TACCATGAGGACAAATATCCTTCTGAGGGGCTACAGTTATCACCAATCTATTTTCAGCAG
TCCCCTACATCGGCCAAACCATCGTAGAATGAGCCTGAGGAGGTTTCTCAGTAGATAACC
CAACACTAACCCGATTTTTCGCCCTCCACTTCCTCCTCCCCTTTCTAATCATAGGCCTAA
CCCTAATTCATCTCACATTCCTCCACGAATCAGGCTCGAACAATCCCCTAGGCATCGTAT
CAAACTGCGATAAAATTCCATTCCACCCCTACTTCTCCCTAAAAGACATTCTAGGATTTA
CACTAGTACTAATTCCACTAATAACCCTATCCATATTCTCACCCAACCTGTTAGGAGACC
CAGAAAATTTCACCCCAGCAAACCCCCTAATCACACCACCCCACATCAAACCAGAATGAT
ACTTTCTATTCGCATATGCAATCTTACGCTCAATCCCAAACAAACTAGGCGGAGTACTAG
CCCTAGCTGCCTCCGTATTAATCCTCTTCATAATACCTCTTCTCCATAAATCTAAACAAC
GCACTATAGCCTACCGTCCCCTCTCCCAACTCCTATTCTGAACCCTAATTGCCAACCTCA
TAATCTTAACGTGAGTAGGTAGCCAACCAGTAGAACACCCATTCATCATTATCGGCCAAT
TAGCCTCCCTCACCTACTTCACCACCCTCCTAATCCTACTCCCACTAGCTGGAGCCTTAG
AGAACAAAA--------------
[75] 25_Latvia
----------------AATCGACCTCCCCACCCCCCCAAACATCTCTGCATGGTGGAATT
TCGGCTCCCTACTTGGCATCTGCCTAATGACACAAATCGTAACAGGACTTCTACTAGCCA
CACACTACACAGCAGACACAACCCTAGCCTTCTCATCCGTAGCCCACACTTGCCGAAATG
TCCAATATGGTTGACTAATCCGCAATCTCCACGCAAACGGAGCATCACTATTCTTCATCT
GCATCTACCTCCACATCGGCCGAGGACTTTACTACGGCTCATACCTGTACAAAGAAACCT
GAAACACAGGCATCATTCTACTACTCACCCTCATAGCAACAGCCTTCGTAGGCTATGTCC
TACCATGAGGACAAATATCCTTCTGAGGGGCTACAGTTATCACCAATCTATTTTCAGCAG
TCCCCTACATCGGCCAAACCATCGTAGAATGAGCCTGAGGAGGTTTCTCAGTAGATAACC
CAACACTAACCCGATTTTTCGCCCTCCACTTCCTCCTCCCCTTTCTAATCATAGGCCTAA
CCCTAATTCATCTCACATTCCTCCACGAATCAGGCTCGAACAATCCCCTAGGCATCGTAT
CAAACTGCGATAAAATTCCATTCCACCCCTACTTCTCCCTAAAAGACATTCTAGGATTTA
CACTAGTACTAATTCCACTAATAACCCTATCCATATTCTCACCCAACCTGTTAGGAGACC
CAGAAAATTTCACCCCAGCAAACCCCCTAATCACACCACCCCACATCAAACCAGAATGAT
ACTTTCTATTCGCATATGCAATCTTACGCTCAATCCCAAACAAACTAGGCGGAGTACTAG
CCCTAGCTGCCTCCGTATTAATCCTCTTCATAATACCTCTTCTCCATAAATCTAAACAAC
GCACTATAGCCTACCGTCCCCTCTCCCAACTCCTATTCTGAACCCTAATTGCCAACCTCA
TAATCTTAACGTGAGTAGGTAGCCAACCAGTAGAACACCCATTCATCATTATCGGCCAAT
TAGCCTCCCTCACCTACTTCACCACCCTCCTAATCCTACTCCCACTAGCTGGAGCCTTAG
AGAACAAAA--------------
[76] 26_Latvia
----------------AATCGACCTCCCCACCCCCCCAAACATCTCTGCATGGTGGAATT
TCGGCTCCCTACTTGGCATCTGCCTAATGACACAAATCGTAACAGGACTTCTACTAGCCA
CACACTACACAGCAGACACAACCCTAGCCTTCTCATCCGTAGCCCACACTTGCCGAAATG
TCCAATATGGTTGACTAATCCGCAATCTCCACGCAAACGGAGCATCACTATTCTTCATCT
GCATCTACCTCCACATCGGCCGAGGACTTTACTACGGCTCATACCTGTACAAAGAAACCT
GAAACACAGGCATCATTCTACTACTCACCCTCATAGCAACAGCCTTCGTAGGCTATGTCC
TACCATGAGGACAAATATCCTTCTGAGGGGCTACAGTTATCACCAATCTATTTTCAGCAG
TCCCCTACATCGGCCAAACCATCGTAGAGTGAGCCTGAGGAGGTTTCTCAGTAGATAACC
CAACACTAACCCGATTTTTCGCCCTCCACTTCCTCCTCCCCTTTCTAATCATAGGCCTAA
CCCTAATTCATCTCACATTCCTCCACGAATCAGGCTCGAACAATCCCCTAGGCATCGTAT
CAAACTGCGATAAAATTCCATTCCACCCCTACTTCTCCCTAAAAGACATTCTAGGATTTA
CACTAGTACTAATTCCACTAATAACCCTATCCATGTTCTCACCCAACCTGTTAGGAGACC
CAGAAAATTTCACCCCAGCAAACCCCCTAATCACACCACCCCACATCAAACCAGAATGAT
ACTTTCTATTCGCATATGCAATCTTACGCTCAATCCCAAACAAACTAGGCGGAGTACTAG
CCCTAGCTGCCTCCGTATTAATCCTCTTCATAATACCTCTTCTCCATAAATCTAAACAAC
GCACTATAGCCTACCGTCCCCTCTCCCAACTCCTATTCTGAACCCTAATTGCCAACCTCA
TAATCTTAACGTGAGTAGGTAGCCAACCAGTAGAACACCCATTCATCATTATCGGCCAAT
TAGCCTCCCTCACCTACTTCACCACCCTCCTAATCCTACTCCCACTAGCTGGAGCCTTAG
AGAACAAAA--------------
[77] 27_France
----------------AATCGACCTCCCCACCCCCCCAAACATCTCTGCATGGTGGAATT
TCGGCTCCCTACTTGGCATCTGCCTAATGACACAAATCGTAACAGGACTTCTACTAGCCA
CACACTACACAGCAGACACAACCCTAGCCTTCTCATCCGTAGCCCACACTTGCCGAAATG
TCCAATATGGTTGACTAATCCGCAATCTCCACGCAAACGGAGCATCACTATTCTTCATCT
GCATCTACCTCCACATCGGCCGAGGACTTTACTACGGCTCATACCTGTACAAAGAAACCT
GAAACACAGGCATCATTCTACTACTCACCCTCATAGCAACAGCCTTCGTAGGCTATGTCC
TACCATGAGGACAAATATCCTTCTGAGGGGCTACAGTTATCACCAATCTATTTTCAGCAG
TCCCCTACATCGGCCAAACCATCGTAGAGTGAGCCTGAGGAGGTTTCTCAGTAGATAACC
CAACACTAACCCGATTTTTCGCCCTCCACTTCCTCCTCCCCTTTCTAATCATAGGCCTAA
CCCTAATTCATCTCACATTCCTCCACGAATCAGGCTCGAACAATCCCCTAGGCATCGTAT
CAAACTGCGATAAAATTCCATTCCACCCCTACTTCTCCCTAAAAGACATTCTAGGATTTA
CACTAGTACTAATTCCACTAATAACCCTATCCATGTTCTCACCCAACCTGTTAGGAGACC
CAGAAAATTTCACCCCAGCAAACCCCCTAATCACACCACCCCACATCAAACCAGAATGAT
ACTTTCTATTCGCATATGCAATCTTACGCTCAATCCCAAACAAACTAGGCGGAGTACTAG
CCCTAGCTGCCTCCGTATTAATCCTCTTCATAATACCTCTTCTCCATAAATCTAAACAAC
GCACTATAGCCTACCGTCCCCTCTCCCAACTCCTATTCTGAACCCTAATTGCCAACCTCA
TAATCTTAACGTGAGTAGGTAGCCAACCAGTAGAACACCCATTCATCATTATCGGCCAAT
TAGCCTCCCTCACCTACTTCACCACCCTCCTAATCCTACTCCCACTAGCTGGAGCCTTAG
AGAACAAAA--------------
[78] 28_France
----------------AATCGACCTCCCCACCCCCCCAAACATCTCTGCATGGTGGAATT
TCGGCTCCCTACTTGGCATCTGCCTAATGACACAAATCGTAACAGGACTTCTACTAGCCA
CACACTACACAGCAGACACAACCCTAGCCTTCTCATCCGTAGCCCACACTTGCCGAAATG
TCCAATATGGTTGACTAATCCGCAATCTCCACGCAAACGGAGCATCACTATTCTTCATCT
GCATCTACCTCCACATCGGCCGAGGACTTTACTACGGCTCATACCTGTACAAAGAAACCT
GAAACACAGGCATCATTCTACTACTCACCCTCATAGCAACAGCCTTCGTAGGCTATGTCC
TACCATGAGGACAAATATCCTTCTGAGGGGCTACAGTTATCACCAATCTATTTTCAGCAG
TCCCCTACATCGGCCAAACCATCGTAGAGTGAGCCTGAGGAGGTTTCTCAGTAGATAACC
CAACACTAACCCGATTTTTCGCCCTCCACTTCCTCCTCCCCTTTCTAATCATAGGCCTAA
CCCTAATTCATCTCACATTCCTCCACGAATCAGGCTCGAACAATCCCCTAGGCATCGTAT
CAAACTGCGATAAAATTCCATTCCACCCCTACTTCTCCCTAAAAGACATTCTAGGATTTA
CACTAGTACTAATTCCACTAATAACCCTATCCATGTTCTCACCCAACCTGTTAGGAGACC
CAGAAAATTTCACCCCAGCAAACCCCCTAATCACACCACCCCACATCAAACCAGAATGAT
ACTTTCTATTCGCATATGCAATCTTACGCTCAATCCCAAACAAACTAGGCGGAGTACTAG
CCCTAGCTGCCTCCGTATTAATCCTCTTCATAATACCTCTTCTCCATAAATCTAAACAAC
GCACTATAGCCTACCGTCCCCTCTCCCAACTCCTATTCTGAACCCTAATTGCCAACCTCA
TAATCTTAACGTGAGTAGGTAGCCAACCAGTAGAACACCCATTCATCATTATCGGCCAAT
TAGCCTCCCTCACCTACTTCACCACCCTCCTAATCCTACTCCCACTAGCTGGAGCCTTAG
AGAACAAAA--------------
[79] 29_France
----------------AATCGACCTCCCCACCCCCCCAAACATCTCTGCATGGTGGAATT
TCGGCTCCCTACTTGGCATCTGCCTAATGACACAAATCGTAACAGGACTTCTACTAGCCA
CACACTACACAGCAGACACAACCCTAGCCTTCTCATCCGTAGCCCACACTTGCCGAAATG
TCCAATATGGTTGACTAATCCGCAATCTCCACGCAAACGGAGCATCACTATTCTTCATCT
GCATCTACCTCCACATCGGCCGAGGACTTTACTACGGCTCATACCTGTACAAAGAAACCT
GAAACACAGGCATCATTCTACTACTCACCCTCATAGCAACAGCCTTCGTAGGCTATGTCC
TACCATGAGGACAAATATCCTTCTGAGGGGCTACAGTTATCACCAATCTATTTTCAGCAG
TCCCCTACATCGGCCAAACCATCGTAGAGTGAGCCTGAGGAGGTTTCTCAGTAGATAACC
CAACACTAACCCGATTTTTCGCCCTCCACTTCCTCCTCCCCTTTCTAATCATAGGCCTAA
CCCTAATTCATCTCACATTCCTCCACGAATCAGGCTCGAACAATCCCCTAGGCATCGTAT
CAAACTGCGATAAAATTCCATTCCACCCCTACTTCTCCCTAAAAGACATTCTAGGATTTA
CACTAGTACTAATTCCACTAATAACCCTATCCATGTTCTCACCCAACCTGTTAGGAGACC
CAGAAAATTTCACCCCAGCAAACCCCCTAATCACACCACCCCACATCAAACCAGAATGAT
ACTTTCTATTCGCATATGCAATCTTACGCTCAATCCCAAACAAACTAGGCGGAGTACTAG
CCCTAGCTGCCTCCGTATTAATCCTCTTCATAATACCTCTTCTCCATAAATCTAAACAAC
GCACTATAGCCTACCGTCCCCTCTCCCAACTCCTATTCTGAACCCTAATTGCCAACCTCA
TAATCTTAACGTGAGTAGGTAGCCAACCAGTAGAACACCCATTCATCATTATCGGCCAAT
TAGCCTCCCTCACCTACTTCACCACCCTCCTAATCCTACTCCCACTAGCTGGAGCCTTAG
AGAACAAAA--------------
[80] 3_Latvia
----------------AATCGACCTCCCCACCCCCCCAAACATCTCTGCATGGTGGAATT
TCGGCTCCCTACTTGGCATCTGCCTAATGACACAAATCGTAACAGGACTTCTACTAGCCA
CACACTACACAGCAGACACAACCCTAGCCTTCTCATCCGTAGCCCACACTTGCCGAAATG
TCCAATATGGTTGACTAATCCGCAATCTCCACGCAAACGGAGCATCACTATTCTTCATCT
GCATCTACCTCCACATCGGCCGAGGACTTTACTACGGCTCATACCTGTACAAAGAAACCT
GAAACACAGGCATCATTCTACTACTCACCCTCATAGCAACAGCCTTCGTAGGCTATGTCC
TACCATGAGGACAAATATCCTTCTGAGGGGCTACAGTTATCACCAATCTATTTTCAGCAG
TCCCCTACATCGGCCAAACCATCGTAGAATGAGCCTGAGGAGGTTTCTCAGTAGATAACC
CAACACTAACCCGATTTTTCGCCCTCCACTTCCTCCTCCCCTTTCTAATCATAGGCCTAA
CCCTAATTCATCTCACATTCCTCCACGAATCAGGCTCGAACAATCCCCTAGGCATCGTAT
CAAACTGCGATAAAATTCCATTCCACCCCTACTTCTCCCTAAAAGACATTCTAGGATTTA
CACTAGTACTAATTCCACTAATAACCCTATCCATGTTCTCACCCAACCTGTTAGGAGACC
CAGAAAATTTCACCCCAGCAAACCCCCTAATCACACCACCCCACATCAAACCAGAATGAT
ACTTTCTATTCGCATATGCAATCTTACGCTCAATCCCAAACAAACTAGGCGGAGTACTAG
CCCTAGCTGCCTCCGTATTAATCCTCTTCATAATACCTCTTCTCCATAAATCTAAACAAC
GCACTATAGCCTACCGTCCCCTCTCCCAACTCCTATTCTGAACCCTAATTGCCAACCTCA
TAATCTTAACGTGAGTAGGTAGCCAACCAGTAGAAGACCCATTCATCATTATCGGCCAAT
TAGCCTCCCTCACCTACTTCACCACCCTCCTAATCCTACTCCCACTAGCTGGAGCCTTAG
AGAACAAAA--------------
[81] 30_France
----------------AATCGACCTCCCCACCCCCCCAAACATCTCTGCATGGTGGAATT
TCGGCTCCCTACTTGGCATCTGCCTAATGACACAAATCGTAACAGGACTTCTACTAGCCA
CACACTACACAGCAGACACAACCCTAGCCTTCTCATCCGTAGCCCACACTTGCCGAAATG
TCCAATATGGTTGACTAATCCGCAATCTCCACGCAAACGGAGCATCACTATTCTTCATCT
GCATCTACCTCCACATCGGCCGAGGACTTTACTACGGCTCATACCTGTACAAAGAAACCT
GAAACACAGGCATCATTCTACTACTCACCCTCATAGCAACAGCCTTCGTAGGCTATGTCC
TACCATGAGGACAAATATCCTTCTGAGGGGCTACAGTTATCACCAATCTATTTTCAGCAG
TCCCCTACATCGGCCAAACCATCGTAGAGTGAGCCTGAGGAGGTTTCTCAGTAGATAACC
CAACACTAACCCGATTTTTCGCCCTCCACTTCCTCCTCCCCTTTCTAATCATAGGCCTAA
CCCTAATTCATCTCACATTCCTCCACGAATCAGGCTCGAACAATCCCCTAGGCATCGTAT
CAAACTGCGATAAAATTCCATTCCACCCCTACTTCTCCCTAAAAGACATTCTAGGATTTA
CACTAGTACTAATTCCACTAATAACCCTATCCATGTTCTCACCCAACCTGTTAGGAGACC
CAGAAAATTTCACCCCAGCAAACCCCCTAATCACACCACCCCACATCAAACCAGAATGAT
ACTTTCTATTCGCATATGCAATCTTACGCTCAATCCCAAACAAACTAGGCGGAGTACTAG
CCCTAGCTGCCTCCGTATTAATCCTCTTCATAATACCTCTTCTCCATAAATCTAAACAAC
GCACTATAGCCTACCGTCCCCTCTCCCAACTCCTATTCTGAACCCTAATTGCCAACCTCA
TAATCTTAACGTGAGTAGGTAGCCAACCAGTAGAACACCCATTCATCATTATCGGCCAAT
TAGCCTCCCTCACCTACTTCACCACCCTCCTAATCCTACTCCCACTAGCTGGAGCCTTAG
AGAACAAAA--------------
[82] 31_France
----------------AATCGACCTCCCCACCCCCCCAAACATCTCTGCATGGTGGAATT
TCGGCTCCCTACTTGGCATCTGCCTAATGACACAAATCGTAACAGGACTTCTACTAGCCA
CACACTACACAGCAGACACAACCCTAGCCTTCTCATCCGTAGCCCACACTTGCCGAAATG
TCCAATATGGTTGACTAATCCGCAATCTCCACGCAAACGGAGCATCACTATTCTTCATCT
GCATCTACCTCCACATCGGCCGAGGACTTTACTACGGCTCATACCTGTACAAAGAAACCT
GAAACACAGGCATCATTCTACTACTCACCCTCATAGCAACAGCCTTCGTAGGCTATGTCC
TACCATGAGGACAAATATCCTTCTGAGGGGCTACAGTTATCACCAATCTATTTTCAACAG
TCCCCTACATCGGCCAAACCATCGTAGAGTGAGCCTGAGGAGGTTTCTCAGTAGATAACC
CAACACTAACCCGATTTTTCGCCCTCCACTTCCTCCTCCCCTTTCTAATCATAGGCCTAA
CCCTAATTCATCTCACATTCCTCCACGAATCAGGCTCGAACAATCCCCTAGGCATCGTAT
CAAACTGCGATAAAATTCCATTCCACCCCTACTTCTCCCTAAAAGACATTCTAGGATTTA
CACTAGTACTAATTCCACTAATAACCCTATCCATGTTCTCACCCAACCTGTTAGGAGACC
CAGAAAATTTCACCCCAGCAAACCCCCTAATCACACCACCCCACATCAAACCAGAATGAT
ACTTTCTATTCGCATATGCAATCTTACGCTCAATCCCAAACAAACTAGGCGGAGTACTAG
CCCTAGCTGCCTCCGTATTAATCCTCTTCATAATACCTCTTCTCCATAAATCTAAACAAC
GCACTATAGCCTACCGTCCCCTCTCCCAACTCCTATTCTGAACCCTAATTGCCAACCTCA
TAATCTTAACGTGAGTAGGTAGCCAACCAGTAGAACACCCATTCATCATTATCGGCCAAT
TAGCCTCCCTCACCTACTTCACCACCCTCCTAATCCTACTCCCACTAGCTGGAGCCTTAG
AGAACAAAA--------------
[83] 32_France
----------------AATCGACCTCCCCACCCCCCCAAACATCTCTGCATGGTGGAATT
TCGGCTCCCTACTTGGCATCTGCCTAATGACACAAATCGTAACAGGACTTCTACTAGCCA
CACACTACACAGCAGACACAACCCTAGCCTTCTCATCCGTAGCCCACACTTGCCGAAATG
TCCAATATGGTTGACTAATCCGCAATCTCCACGCAAACGGAGCATCACTATTCTTCATCT
GCATCTACCTCCACATCGGCCGAGGACTTTACTACGGCTCATACCTGTACAAAGAAACCT
GAAACACAGGCATCATTCTACTACTCACCCTCATAGCAACAGCCTTCGTAGGCTATGTCC
TACCATGAGGACAAATATCCTTCTGAGGGGCTACAGTTATCACCAATCTATTTTCAGCAG
TCCCCTACATCGGCCAAACCATCGTAGAGTGAGCCTGAGGAGGTTTCTCAGTAGATAACC
CAACACTAACCCGATTTTTCGCCCTCCACTTCCTCCTCCCCTTTCTAATCATAGGCCTAA
CCCTAATTCATCTCACATTCCTCCACGAATCAGGCTCGAACAATCCCCTAGGCATCGTAT
CAAACTGCGATAAAATTCCATTCCACCCCTACTTCTCCCTAAAAGACATTCTAGGATTTA
CACTAGTACTAATTCCACTAATAACCCTATCCATGTTCTCACCCAACCTGTTAGGAGACC
CAGAAAATTTCACCCCAGCAAACCCCCTAATCACACCACCCCACATCAAACCAGAATGAT
ACTTTCTATTCGCATATGCAATCTTACGCTCAATCCCAAACAAACTAGGCGGAGTACTAG
CCCTAGCTGCCTCCGTATTAATCCTCTTCATAATACCTCTTCTCCATAAATCTAAACAAC
GCACTATAGCCTACCGTCCCCTCTCCCAACTCCTATTCTGAACCCTAATTGCCAACCTCA
TAATCTTAACGTGAGTAGGTAGCCAACCAGTAGAACACCCATTCATCATTATCGGCCAAT
TAGCCTCCCTCACCTACTTCACCACCCTCCTAATCCTACTCCCACTAGCTGGAGCCTTAG
AGAACAAAA--------------
[84] 33_France
----------------AATCGACCTCCCCACCCCCCCAAACATCTCTGCATGGTGGAATT
TCGGCTCCCTACTTGGCATCTGCCTAATGACACAAATCGTAACAGGACTTCTACTAGCCA
CACACTACACAGCAGACACAACCCTAGCCTTCTCATCCGTAGCCCACACTTGCCGAAATG
TCCAATATGGTTGACTAATCCGCAATCTCCACGCAAACGGAGCATCACTATTCTTCATCT
GCATCTACCTCCACATCGGCCGAGGACTTTACTACGGCTCATACCTGTACAAAGAAACCT
GAAACACAGGCATCATTCTACTACTCACCCTCATAGCAACAGCCTTCGTAGGCTATGTCC
TACCATGAGGACAAATATCCTTCTGAGGGGCTACAGTTATCACCAATCTATTTTCAGCAG
TCCCCTACATCGGCCAAACCATCGTAGAGTGAGCCTGAGGAGGTTTCTCAGTAGATAACC
CAACACTAACCCGATTTTTCGCCCTCCACTTCCTCCTCCCCTTTCTAATCATAGGCCTAA
CCCTAATTCATCTCACATTCCTCCACGAATCAGGCTCGAACAATCCCCTAGGCATCGTAT
CAAACTGCGATAAAATTCCATTCCACCCCTACTTCTCCCTAAAAGACATTCTAGGATTTA
CACTAGTACTAATTCCACTAATAACCCTATCCATGTTCTCACCCAACCTGTTAGGAGACC
CAGAAAATTTCACCCCAGCAAACCCCCTAATCACACCACCCCACATCAAACCAGAATGAT
ACTTTCTATTCGCATATGCAATCTTACGCTCAATCCCAAACAAACTAGGCGGAGTACTAG
CCCTAGCTGCCTCCGTATTAATCCTCTTCATAATACCTCTTCTCCATAAATCTAAACAAC
GCACTATAGCCTACCGTCCCCTCTCCCAACTCCTATTCTGAACCCTAATTGCCAACCTCA
TAATCTTAACGTGAGTAGGTAGCCAACCAGTAGAACACCCATTCATCATTATCGGCCAAT
TAGCCTCCCTCACCTACTTCACCACCCTCCTAATCCTACTCCCACTAGCTGGAGCCTTAG
AGAACAAAA--------------
[85] 34_France
----------------AATCGACCTCCCCACCCCCCCAAACATCTCTGCATGGTGGAATT
TCGGCTCCCTACTTGGCATCTGCCTAATGACACAAATCGTAACAGGACTTCTACTAGCCA
CACACTACACAGCAGACACAACCCTAGCCTTCTCATCCGTAGCCCACACTTGCCGAAATG
TCCAATATGGTTGACTAATCCGCAATCTCCACGCAAACGGAGCATCACTATTCTTCATCT
GCATCTACCTCCACATCGGCCGAGGACTTTACTACGGCTCATACCTGTACAAAGAAACCT
GAAACACAGGCATCATTCTACTACTCACCCTCATAGCAACAGCCTTCGTAGGCTATGTCC
TACCATGAGGACAAATATCCTTCTGAGGGGCTACAGTTATCACCAATCTATTTTCAGCAG
TCCCCTACATCGGCCAAACCATCGTAGAGTGAGCCTGAGGAGGTTTCTCAGTAGATAACC
CAACACTAACCCGATTTTTCGCCCTCCACTTCCTCCTCCCCTTTCTAATCATAGGCCTAA
CCCTAATTCATCTCACATTCCTCCACGAATCAGGCTCGAACAATCCCCTAGGCATCGTAT
CAAACTGCGATAAAATTCCATTCCACCCCTACTTCTCCCTAAAAGACATTCTAGGATTTA
CACTAGTACTAATTCCACTAATAACCCTATCCATGTTCTCACCCAACCTGTTAGGAGACC
CAGAAAATTTCACCCCAGCAAACCCCCTAATCACACCACCCCACATCAAACCAGAATGAT
ACTTTCTATTCGCATATGCAATCTTACGCTCAATCCCAAACAAACTAGGCGGAGTACTAG
CCCTAGCTGCCTCCGTATTAATCCTCTTCATAATACCTCTTCTCCATAAATCTAAACAAC
GCACTATAGCCTACCGTCCCCTCTCCCAACTCCTATTCTGAACCCTAATTGCCAACCTCA
TAATCTTAACGTGAGTAGGTAGCCAACCAGTAGAACACCCATTCATCATTATCGGCCAAT
TAGCCTCCCTCACCTACTTCACCACCCTCCTAATCCTACTCCCACTAGCTGGAGCCTTAG
AGAACAAAA--------------
[86] 35_France
----------------AATCGACCTCCCCACCCCCCCAAACATCTCTGCATGGTGGAATT
TCGGCTCCCTACTTGGCATCTGCCTAATGACACAAATCGTAACAGGACTTCTACTAGCCA
CACACTACACAGCAGACACAACCCTAGCCTTCTCATCCGTAGCCCACACTTGCCGAAATG
TCCAATATGGTTGACTAATCCGCAATCTCCACGCAAACGGAGCATCACTATTCTTCATCT
GCATCTACCTCCACATCGGCCGAGGACTTTACTACGGCTCATACCTGTACAAAGAAACCT
GAAACACAGGCATCATTCTACTACTCACCCTCATAGCAACAGCCTTCGTAGGCTATGTCC
TACCATGAGGACAAATATCCTTCTGAGGGGCTACAGTTATCACCAATCTATTTTCAGCAG
TCCCCTACATCGGCCAAACCATCGTAGAATGAGCCTGAGGAGGTTTCTCAGTAGATAACC
CAACACTAACCCGATTTTTCGCCCTCCACTTCCTCCTCCCCTTTCTAATCATAGGCCTAA
CCCTAATTCATCTCACATTCCTCCACGAATCAGGCTCGAACAATCCCCTAGGCATCGTAT
CAAACTGCGATAAAATTCCATTCCACCCCTACTTCTCCCTAAAAGACATTCTAGGATTTA
CACTAGTACTAATTCCACTAATAACCCTATCCATGTTCTCACCCAACCTGTTAGGAGACC
CAGAAAATTTCACCCCAGCAAACCCCCTAATCACACCACCCCACATCAAACCAGAATGAT
ACTTTCTATTCGCATATGCAATCTTACGCTCAATCCCAAACAAACTAGGCGGAGTACTAG
CCCTAGCTGCCTCCGTATTAATCCTCTTCATAATACCTCTTCTCCATAAATCTAAACAAC
GCACTATAGCCTACCGTCCCCTCTCCCAACTCCTATTCTGAACCCTAATTGCCAACCTCA
TAATCTTAACGTGAGTAGGTAGCCAACCAGTAGAAGACCCATTCATCATTATCGGCCAAT
TAGCCTCCCTCACCTACTTCACCACCCTCCTAATCCTACTCCCACTAGCTGGAGCCTTAG
AGAACAAAA--------------
[87] 36_France
----------------AATCGACCTCCCCACCCCCCCAAACATCTCTGCATGGTGGAATT
TCGGCTCCCTACTTGGCATCTGCCTAATGACACAAATCGTAACAGGACTTCTACTAGCCA
CACACTACACAGCAGACACAACCCTAGCCTTCTCATCCGTAGCCCACACTTGCCGAAATG
TCCAATATGGTTGACTAATCCGCAATCTCCACGCAAACGGAGCATCACTATTCTTCATCT
GCATCTACCTCCACATCGGCCGAGGACTTTACTACGGCTCATACCTGTACAAAGAAACCT
GAAACACAGGCATCATTCTACTACTCACCCTCATAGCAACAGCCTTCGTAGGCTATGTCC
TACCATGAGGACAAATATCCTTCTGAGGGGCTACAGTTATCACCAATCTATTTTCAGCAG
TCCCCTACATCGGCCAAACCATCGTAGAGTGAGCCTGAGGAGGTTTCTCAGTAGATAACC
CAACACTAACCCGATTTTTCGCCCTCCACTTCCTCCTCCCCTTTCTAATCATAGGCCTAA
CCCTAATTCATCTCACATTCCTCCACGAATCAGGCTCGAACAATCCCCTAGGCATCGTAT
CAAACTGCGATAAAATTCCATTCCACCCCTACTTCTCCCTAAAAGACATTCTAGGATTTA
CACTAGTACTAATTCCACTAATAACCCTATCCATGTTCTCACCCAACCTGTTAGGAGACC
CAGAAAATTTCACCCCAGCAAACCCCCTAATCACACCACCCCACATCAAACCAGAATGAT
ACTTTCTATTCGCATATGCAATCTTACGCTCAATCCCAAACAAACTAGGCGGAGTACTAG
CCCTAGCTGCCTCCGTATTAATCCTCTTCATAATACCTCTTCTCCATAAATCTAAACAAC
GCACTATAGCCTACCGTCCCCTCTCCCAACTCCTATTCTGAACCCTAATTGCCAACCTCA
TAATCTTAACGTGAGTAGGTAGCCAACCAGTAGAACACCCATTCATCATTATCGGCCAAT
TAGCCTCCCTCACCTACTTCACCACCCTCCTAATCCTACTCCCACTAGCTGGAGCCTTAG
AGAACAAAA--------------
[88] 37_Canary
----------------AATCGACCTCCCCACCCCCCCAAACATCTCTGCATGGTGGAATT
TCGGCTCCCTACTTGGCATCTGCCTAATGACACAAATCGTAACAGGACTTCTACTAGCCA
CACACTACACAGCAGACACAACCCTAGCCTTCTCATCCGTAGCCCACACTTGCCGAAATG
TCCAATATGGTTGACTAATCCGCAATCTCCACGCAAACGGAGCATCACTATTCTTCATCT
GCATCTACCTCCACATCGGCCGAGGACTTTACTACGGCTCATACCTGTACAAAGAAACCT
GAAACACAGGCATCATTCTACTACTCACCCTCATGGCAACAGCCTTCGTAGGCTATGTCC
TACCATGAGGACAAATATCCTTCTGAGGGGCTACAGTTATCACCAATCTATTTTCAGCAG
TCCCCTACATCGGCCAAACCATCGTAGAATGAGCCTGAGGAGGTTTCTCAGTAGATAACC
CAACACTAACCCGATTTTTCGCCCTCCACTTCCTCCTCCCCTTTCTAATCATAGGCCTAA
CCCTAATTCATCTCACATTCCTCCACGAATCAGGCTCGAACAATCCCCTAGGCATCGTAT
CAAACTGCGATAAAATTCCATTCCACCCCTACTTCTCCCTAAAAGACATTCTAGGATTTA
CACTAGTACTAATTCCACTAATAACCCTATCCATGTTCTCACCCAACCTGTTAGGAGACC
CAGAAAATTTCACCCCAGCAAACCCCCTAATCACACCACCCCACATCAAACCAGAATGAT
ACTTTCTATTCGCATATGCAATCTTACGCTCAATCCCAAACAAACTAGGCGGAGTACTAG
CCCTAGCTGCCTCCGTATTAATCCTCTTCATAATACCTCTTCTCCATAAATCTAAACAAC
GCACTATAGCCTACSGTCCCCTCTCCCAACTCCTATTCTGAACCCTAATTGCCAACCTCA
TAATCTTAACGTGAGTAGGTAGCCAACCAGTAGAACACCCATTCATCATTATSGGCCAAT
TAGCCTCCCTCACCTACTTCACCACCCTCHTAATCCTACTCCCA----------------
-----------------------
[89] 38_Canary
------ATAACTCCCTAATCGACCTCCCCACCCCCCCAAACATCTCTGCATGGTGGAATT
TCSGCTCCCTACTTGGCATCTGCCTAATGACACAAATCGTAACAGGACTTCTACTASCCA
CACACTAMACAGCASACACAACCCTAGCCTTCTCATCCGTAGCCCACACTTGCCGAAATG
TCCAATATGGTTGACTAATCCGCAATCTCCACGCAAACGGAGCATCMCTATTCTTCATCT
GCATCTACCTCCACATCGGCCGAGGACTTTACTACGGCTCATACCTGTACAAAGAAACCT
GAAACACAGGCATCATTCTACTACTCACCCTCATGGCAACAGCCTTCGTAGGCTATGTCC
TACCATGAGGACAAATATCCTTCTGAGGGGCTACAGTTATCACCAATCTATTTTCAGCAG
TCCCCTACATCGGCCAAACCATCGTAGAATGAGCCTGAGGAGGTTTCTCAGTAGATAACC
CAACACTAACCCGATTTTTCGCCCTCCACTTCCTCCTCCCCTTTCTAATCATAGGCCTAA
CCCTAATTCATCTCACATTCCTCCACGAATCAGGCTCGAACAATCCCCTAGGCATCGTAT
CAAACTGCGATAAAATTCCATTCCACCCCTACTTCTCCCTAAAAGACATTCTAGGATTTA
CACTAGTACTAATTCCACTAATAACCCTATCCATGTTCTCACCCAACCTGTTAGGAGACC
CAGAAAATTTCACCCCAGCAAACCCCCTAATCACACCACCCCACATCAAACCAGAATGAT
ACTTTCTATTCGCATATGCAATCTTACGCTCAATCCCAAACAAACTAGGCGGAGTACTAG
CCCTAGCTGCCTCCGTATTAATCCTCTTCATAATACCTCTTCTCCATAAATCTAAACAAC
GCACTATAGCCTACCGTCCCCTCTCCCAACTCCTATTCTGAACCCTAATTGCCAACCTCA
TAATCTTAACGTGAGTAGGTAGCCAACCAGTAGAACACCCATTCATCATTATCGGCCAAT
TAGCCTCCCTCACCTACTTCACCACCCTCCTAATCCTACTCCCACTAGCTGGAGCCTTAG
AGAACAAAATACTCAACCACTAA
[90] 39_Italy
----------------AATCGACCTCCCCACCCCCCCAAACATCTCTGCATGGTGGAATT
TCGGCTCCCTACTTGGCATCTGCCTAATGACACAAATCGTAACAGGACTTCTACTAGCCA
CACACTACACAGCAGACACAACCCTAGCCTTCTCATCCGTAGCCCACACTTGCCGAAATG
TCCAATATGGTTGACTAATCCGCAATCTCCACGCAAACGGAGCATCACTATTCTTCATCT
GCATCTACCTCCACATCGGCCGAGGACTTTACTACGGCTCATACCTGTACAAAGAAACCT
GAAACACAGGCATCATTCTACTACTCACCCTCATAGCAACAGCCTTCGTAGGCTATGTCC
TACCATGAGGACAAATATCCTTCTGAGGGGCTACAGTTATCACCAATCTATTTTCAGCAG
TCCCCTACATCGGCCAAACCATCGTAGAGTGAGCCTGAGGAGGTTTCTCAGTAGATAACC
CAACACTAACCCGATTTTTCGCCCTCCACTTCCTCCTCCCCTTTCTAATCATAGGCCTAA
CCCTAATTCATCTCACATTCCTCCACGAATCAGGCTCGAACAATCCCCTAGGCATCGTAT
CAAACTGCGATAAAATTCCATTCCACCCCTACTTCTCCCTAAAAGACATTCTAGGATTTA
CACTAGTACTAATTCCACTAATAACCCTATCCATGTTCTCACCCAACCTGTTAGGAGACC
CAGAAAATTTCACCCCAGCAAACCCCCTAATCACACCACCCCACATCAAACCAGAATGAT
ACTTTCTATTCGCATATGCAATCTTACGCTCAATCCCAAACAAACTAGGCGGAGTACTAG
CCCTAGCTGCCTCCGTATTAATCCTCTTCATAATACCTCTTCTCCATAAATCTAAACAAC
GCACTATAGCCTACCGTCCCCTCTCCCAACTCCTATTCTGAACCCTAATTGCCAACCTCA
TAATCTTAACGTGAGTAGGTAGCCAACCAGTAGAACACCCATTCATCATTATCGGCCAAT
TAGCCTCCCTCACCTACTTCACCACCCTCCTAATCCTACTCCCACTAGCTGGAGCCTTAG
AGAACAAAA--------------
[91] 4_Latvia
----------------AATCGACCTCCCCACCCCCCCAAACATCTCTGCATGGTGGAATT
TCGGCTCCCTACTTGGCATCTGCCTAATGACACAAATCGTAACAGGACTTCTACTAGCCA
CACACTACACAGCAGACACAACCCTAGCCTTCTCATCCGTAGCCCACACTTGCCGAAATG
TCCAATATGGTTGACTAATCCGCAATCTCCACGCAAACGGAGCATCACTATTCTTCATCT
GCATCTACCTCCACATCGGCCGAGGACTTTACTACGGCTCATACCTGTACAAAGAAACCT
GAAACACAGGCATCATTCTACTACTCACCCTCATAGCAACAGCCTTCGTAGGCTATGTCC
TACCATGAGGACAAATATCCTTCTGAGGGGCTACAGTTATCACCAATCTATTTTCAGCAG
TCCCCTACATCGGCCAAACCATCGTAGAATGAGCCTGAGGAGGTTTCTCAGTAGATAACC
CAACACTAACCCGATTTTTCGCCCTCCACTTCCTCCTCCCCTTTCTAATCATAGGCCTAA
CCCTAATTCATCTCACATTCCTCCACGAATCAGGCTCGAACAATCCCCTAGGCATCGTAT
CAAACTGCGATAAAATTCCATTCCACCCCTACTTCTCCCTAAAAGACATTCTAGGATTTA
CACTAGTACTAATTCCACTAATAACCCTATCCATGTTCTCACCCAACCTGTTAGGAGACC
CAGAAAATTTCACCCCAGCAAACCCCCTAATCACACCACCCCACATCAAACCAGAATGAT
ACTTTCTATTCGCATATGCAATCTTACGCTCAATCCCAAACAAACTAGGCGGAGTACTAG
CCCTAGCTGCCTCCGTATTAATCCTCTTCATAATACCTCTTCTCCATAAATCTAAACAAC
GCACTATAGCCTACCGTCCCCTCTCCCAACTCCTATTCTGAACCCTAATTGCCAACCTCA
TAATCTTAACGTGAGTAGGTAGCCAACCAGTAGAACACCCATTCATCATTATCGGCCAAT
TAGCCTCCCTCACCTACTTCACCACCCTCCTAATCCTACTCCCACTAGCTGGAGCCTTAG
AGAACAAAA--------------
[92] 41_Cape
----------CTCCCTAATCGACCTCCCCACCCCCCCAAACATCTCTGCATGGTGGAATT
TCGGCTCCCTACTTGGCATCTGCCTAATGACACAAATCGTAACAGGACTTCTACTAGCCA
CACACTACACAGCAGACACAACCCTAGCCTTCTCATCCGTAGCCCACACTTGCCGAAATG
TCCAATATGGTTGACTAATCCGCAATCTCCACGCAAACGGAGCATCACTATTCTTCATCT
GCATCTACCTCCACATCGGCCGAGGACTTTACTACGGCTCATACCTGTACAAAGAAACCT
GAAACACAGGCATCATTCTACTACTCACCCTCATAGCAACAGCCTTCGTAGGCTATGTCC
TACCATGAGGACAAATATCCTTCTGAGGGGCTACAGTTATCACCAATCTATTTTCAGCAG
TCCCCTACATCGGCCAAACCATCGTAGAATGAGCCTGAGGAGGTTTCTCAGTAGATAACC
CAACACTAACCCGATTTTTCGCCCTCCACTTCCTCCTCCCCTTTCTAATCATAGGCCTAA
CCCTAATTCATCTCACATTCCTCCACGAATCAGGCTCGAACAATCCCCTAGGCATCGTAT
CAAACTGCGATAAAATTCCATTCCACCCCTACTTCTCCCTAAAAGACATTCTAGGATTTA
CACTAGTACTAATTCCACTAATAACCCTATCCATGTTCTCACCCAACCTGTTAGGAGACC
CAGAAAATTTCACCCCAGCAAACCCCCTAATCACACCACCCCACATCAAACCAGAATGAT
ACTTTCTATTCGCATATGCAATCTTACGCTCAATCCCAAACAAACTAGGCGGAGTACTAG
CCCTAGCTGCCTCCGTATTAATCCTCTTCATAATACCTCTTCTCCATAAATCTAAACAAC
GCACTATAGCCTACCGTCCCCTCTCCCAACTCCTATTCTGAACCCTAATTGCCAACCTCA
TAATCTTAACGTGAGTAGGTAGCCAACCAGTAGAACACCCATTCATCATTATCGGCCAAT
TAGCCTCCCTCACCTACTTCACCACCCTCCTAATCCTACTCCCACTAGCTGGAGCCTTAG
AGAACAAAATACTCAACCACTAA
[93] 42_Cape
-------TAACTCCCTAATCGACCTCCCCACCCCCCCAAACATCTCTGCATGGTGGAATT
TCGGCTCCCTACTTGGCATCTGCCTAATGACACAAATCGTAACAGGACTTCTACTAGCCA
CACACTACACAGCAGACACAACCCTAGCCTTCTCATCCGTAGCCCACACTTGCCGAAATG
TCCAATATGGTTGACTAATCCGCAATCTCCACGCAAACGGAGCATCACTATTCTTCATCT
GCATCTACCTCCACATCGGCCGAGGACTTTACTACGGCTCATACCTGTACAAAGAAACCT
GAAACACAGGCATCATTCTACTACTCACCCTCATAGCAACAGCCTTCGTAGGCTATGTCC
TACCATGAGGACAAATATCCTTCTGAGGGGCTACAGTTATCACCAATCTATTTTCAGCAG
TCCCCTACATCGGCCAAACCATCGTAGAATGAGCCTGAGGAGGTTTCTCAGTAGATAACC
CAACACTAACCCGATTTTTCGCCCTCCACTTCCTCCTCCCCTTTCTAATCATAGGCCTAA
CCCTAATTCATCTCACATTCCTCCACGAATCAGGCTCGAACAATCCCCTAGGCATCGTAT
CAAACTGCGATAAAATTCCATTCCACCCCTACTTCTCCCTAAAAGACATTCTAGGATTTA
CACTAGTACTAATTCCACTAATAACCCTATCCATGTTCTCACCCAACCTGTTAGGAGACC
CAGAAAATTTCACCCCAGCAAACCCCCTAATCACACCACCCCACATCAAACCAGAATGAT
ACTTTCTATTCGCATATGCAATCTTACGCTCAATCCCAAACAAACTAGGCGGAGTACTAG
CCCTAGCTGCCTCCGTATTAATCCTCTTCATAATACCTCTTCTCCATAAATCTAAACAAC
GCACTATAGCCTACCGTCCCCTCTCCCAACTCCTATTCTGAACCCTAATTGCCAACCTCA
TAATCTTAACGTGAGTAGGTAGCCAACCAGTAGAACACCCATTCATCATTATCGGCCAAT
TAGCCTCCCTCACCTACTTCACCACCCTCCTAATCCTACTCCCACTAGCTGGAGCCTTAG
AGAACAAAATACTCAACCACTAA
[94] 44_Morocco
---------------------ACCTCCCCACCCCCCCAAACATCTCTGCATGGTGGAATT
TCGGCTCCCTACTTGGCATCTGCCTAATGACACAAATCGTAACAGGACTTCTACTASCCA
CACACTACACAGCAGACACAACCCTAGCCTTCTCATCCGTAGCCCACACTTGCCGAAATG
TCCAATATGGTTGACTAATCCGCAATCTCCACGCAAACGGAGCATCACTATTCTTCATCT
GCATCTACCTCCACATCGGCCGAGGACTTTACTACGGCTCATACCTGTACAAAGAAACCT
GAAACACAGGCATCATTCTACTACTCACCCTCATAGCAACAGCCTTCGTAGGCTATGTCC
TACCATGAGGACAAATATCCTTCTGAGGGGCTACAGTTATCACCAATCTATTTTCAGCAG
TCCCCTACATCGGCCAAACCATCGTAGAGTGAGCCTGAGGAGGTTTCTCAGTAGATAACC
CAACACTAACCCGATTTTTCGCCCTCCACTTCCTCCTCCCCTTTCTAATCATAGGCCTAA
CCCTAATTCATCTCACATTCCTCCACGAATCAGGCTCGAACAATCCCCTAGGCATCGTAT
CAAACTGCGATAAAATTCCATTCCACCCCTACTTCTCCCTAAAAGACATTCTAGGATTTA
CACTAGTACTAATTCCACTAATAACCCTATCCATGTTCTCACCCAACCTGTTAGGAGACC
CAGAAAATTTCACCCCAGCAAACCCCCTAATCACACCACCCCACATCAAACCAGAATGAT
ACTTTCTATTCGCATATGCAATCTTACGCTCAATCCCAAACAAACTAGGCGGAGTACTAG
CCCTAGCTGCCTCCGTATTAATCCTCTTCATAATACCTCTTCTCCATAAATCTAAACAAC
GCACTATAGCCTACCGTCCCCTCTCCCAACTCCTATTCTGAACCCTAATTGCCAACCTCA
TAATCTTAACGTGAGTAGGTAGCCAACCAGTAGAACACCCATTCATCATTATCGGCCAAT
TAGCCTCCCTCACCTACTTCACCACCCTCCTAATCCTACTCCCACTAGCTGGAGCCTTAG
AGAACAAAATACTCAACCACTAA
[95] 45_Estonia
------ATAACTCCCTAATCGACCTCCCCACCCCCCCAAACATCTCTGCATGGTGGAATT
TCGGCTCCCTACTTGGCATCTGCCTAATGACACAAATCGTAACAGGACTTCTACTAGCCA
CACACTACACAGCAGACACAACCCTAGCCTTCTCATCCGTAGCCCACACTTGCCGAAATG
TCCAATATGGTTGACTAATCCGCAATCTCCACGCAAACGGAGCATCACTATTCTTCATCT
GCATCTACCTCCACATCGGCCGAGGACTTTACTACGGCTCATACCTGTACAAAGAAACCT
GAAACACAGGCATCATTCTACTACTCACCCTCATAGCAACAGCCTTCGTAGGCTATGTCC
TACCATGAGGACAAATATCCTTCTGAGGGGCTACAGTTATCACCAATCTATTTTCAGCAG
TCCCCTACATCGGCCAAACCATCGTAGAGTGAGCCTGAGGAGGTTTCTCAGTAGATAACC
CAACACTAACCCGATTTTTCGCCCTCCACTTCCTCCTCCCCTTTCTAATCATAGGCCTAA
CCCTAATTCATCTCACATTCCTCCACGAATCAGGCTCGAACAATCCCCTAGGCATCGTAT
CAAACTGCGATAAAATTCCATTCCACCCCTACTTCTCCCTAAAAGACATTCTAGGATTTA
CACTAGTACTAATTCCACTAATAACCCTATCCATGTTCTCACCCAACCTGTTAGGAGACC
CAGAAAATTTCACCCCAGCAAACCCCCTAATCACACCACCCCACATCAAACCAGAATGAT
ACTTTCTATTCGCATATGCAATCTTACGCTCAATCCCAAACAAACTAGGCGGAGTACTAG
CCCTAGCTGCCTCCGTATTAATCCTCTTCATAATACCTCTTCTCCATAAATCTAAACAAC
GCACTATAGCCTACCGTCCCCTCTCCCAACTCCTATTCTGAACCCTAATTGCCAACCTCA
TAATCTTAACGTGAGTAGGTAGCCAACCAGTAGAACACCCATTCATCATTATCGGCCAAT
TAGCCTCCCTCACCTACTTCACCACCCTCCTAATCCTACTCCCACTAGCTGGAGCCTTAG
AGAACAAAATACTCAACCA----
[96] 46_Estonia
-----------------ATCGACCTCCCCACCCCCCCAAACATCTCTGCATGGTGGAATT
TCGGCTCCCTACTTGGCATCTGCCTAATGACACAAATCGTAACAGGACTTCTACTAGCCA
CACACTACACAGCAGACACAACCCTAGCCTTCTCATCCGTAGCCCACACTTGCCGAAATG
TCCAATATGGTTGACTAATCCGCAATCTCCACGCAAACGGAGCATCACTATTCTTCATCT
GCATCTACCTCCACATCGGCCGAGGACTTTACTACGGCTCATACCTGTACAAAGAAACCT
GAAACACAGGCATCATTCTACTACTCACCCTCATAGCAACAGCCTTCGTAGGCTATGTCC
TACCATGAGGACAAATATCCTTCTGAGGGGCTACAGTTATCACCAATCTATTTTCAGCAG
TCCCCTACATCGGCCAAACCATCGTAGAGTGAGCCTGAGGAGGTTTCTCAGTAGATAACC
CAACACTAACCCGATTTTTCGCCCTCCACTTCCTCCTCCCCTTTCTAATCATAGGCCTAA
CCCTAATTCATCTCACATTCCTCCACGAATCAGGCTCGAACAATCCCCTAGGCATCGTAT
CAAACTGCGATAAAATTCCATTCCACCCCTACTTCTCCCTAAAAGACATTCTAGGATTTA
CACTAGTACTAATTCCACTAATAACCCTATCCATGTTCTCACCCAACCTGTTAGGAGACC
CAGAAAATTTCACCCCAGCAAACCCCCTAATCACACCACCCCACATCAAACCAGAATGAT
ACTTTCTATTCGCATATGCAATCTTACGCTCAATCCCAAACAAACTAGGCGGAGTACTAG
CCCTAGCTGCCTCCGTATTAATCCTCTTCATAATACCTCTTCTCCATAAATCTAAACAAC
GCACTATAGCCTACCGTCCCCTCTCCCAACTCCTATTCTGAACCCTAATTGCCAACCTCA
TAATCTTAACGTGAGTAGGTAGCCAACCAGTAGAACACCCATTCATCATTATCGGCCAAT
TAGCCTCCCTCACCTACTTCACCACCCTCCTAATCCTACTCCCACTAGCTGGAGCCTTAG
AGAACAAAATACTCAACCA----
[97] 47_Estonia
------ATAACTCCCTAATCGACCTCCCCACCCCCCCAAACATCTCTGCATGGTGGAATT
TCGGCTCCCTACTTGGCATCTGCCTAATGACACAAATCGTAACAGGACTTCTACTAGCCA
CACACTACACAGCAGACACAACCCTAGCCTTCTCATCCGTAGCCCACACTTGCCGAAATG
TCCAATATGGTTGACTAATCCGCAATCTCCACGCAAACGGAGCATCACTATTCTTCATCT
GCATCTACCTCCACATCGGCCGAGGACTTTACTACGGCTCATACCTGTACAAAGAAACCT
GAAACACAGGCATCATTCTACTACTCACCCTCATAGCAACAGCCTTCGTAGGCTATGTCC
TACCATGAGGACAAATATCCTTCTGAGGGGCTACAGTTATCACCAATCTATTTTCAGCAG
TCCCCTACATCGGCCAAACCATCGTAGAGTGAGCCTGAGGAGGTTTCTCAGTAGATAACC
CAACACTAACCCGATTTTTCGCCCTCCACTTCCTCCTCCCCTTTCTAATCATAGGCCTAA
CCCTAATTCATCTCACATTCCTCCACGAATCAGGCTCGAACAATCCCCTAGGCATCGTAT
CAAACTGCGATAAAATTCCATTCCACCCCTACTTCTCCCTAAAAGACATTCTAGGATTTA
CACTAGTACTAATTCCACTAATAACCCTATCCATGTTCTCACCCAACCTGTTAGGAGACC
CAGAAAATTTCACCCCAGCAAACCCCCTAATCACACCACCCCACATCAAACCAGAATGAT
ACTTTCTATTCGCATATGCAATCTTACGCTCAATCCCAAACAAACTAGGCGGAGTACTAG
CCCTAGCTGCCTCCGTATTAATCCTCTTCATAATACCTCTTCTCCATAAATCTAAACAAC
GCACTATAGCCTACCGTCCCCTCTCCCAACTCCTATTCTGAACCCTAATTGCCAACCTCA
TAATCTTAACGTGAGTAGGTAGCCAACCAGTAGAACACCCATTCATCATTATCGGCCAAT
TAGCCTCCCTCACCTACTTCACCACCCTCCTAATCCTACTCCCACTAGCTGGAGCCTTAG
AGAACAAAATACTCAACCAC---
[98] 48_Estonia
------ATAACTCCCTAATCGACCTCCCCACCCCCCCAAACATCTCTGCATGGTGGAATT
TCGGCTCCCTACTTGGCATCTGCCTAATGACACAAATCGTAACAGGACTTCTACTAGCCA
CACACTACACAGCAGACACAACCCTAGCCTTCTCATCCGTAGCCCACACTTGCCGAAATG
TCCAATATGGTTGACTAATCCGCAATCTCCACGCAAACGGAGCATCACTATTCTTCATCT
GCATCTACCTCCACATCGGCCGAGGACTTTACTACGGCTCATACCTGTACAAAGAAACCT
GAAACACAGGCATCATTCTACTACTCACCCTCATAGCAACAGCCTTCGTAGGCTATGTCC
TACCATGAGGACAAATATCCTTCTGAGGGGCTACAGTTATCACCAATCTATTTTCAGCAG
TCCCCTACATCGGCCAAACCATCGTAGAGTGAGCCTGAGGAGGTTTCTCAGTAGATAACC
CAACACTAACCCGATTTTTCGCCCTCCACTTCCTCCTCCCCTTTCTAATCATAGGCCTAA
CCCTAATTCATCTCACATTCCTCCACGAATCAGGCTCGAACAATCCCCTAGGCATCGTAT
CAAACTGCGATAAAATTCCATTCCACCCCTACTTCTCCCTAAAAGACATTCTAGGATTTA
CACTAGTACTAATTCCACTAATAACCCTATCCATGTTCTCACCCAACCTGTTAGGAGACC
CAGAAAATTTCACCCCAGCAAACCCCCTAATCACACCACCCCACATCAAACCAGAATGAT
ACTTTCTATTCGCATATGCAATCTTACGCTCAATCCCAAACAAACTAGGCGGAGTACTAG
CCCTAGCTGCCTCCGTATTAATCCTCTTCATAATACCTCTTCTCCATAAATCTAAACAAC
GCACTATAGCCTACCGTCCCCTCTCCCAACTCCTATTCTGAACCCTAATTGCCAACCTCA
TAATCTTAACGTGAGTAGGTAGCCAACCAGTAGAACACCCATTCATCATTATCGGCCAAT
TAGCCTCCCTCACCTACTTCACCACCCTCCTAATCCTACTCCCACTAGCTGGAGCCTTAG
AGAACAAAATACTCAACCAC---
[99] 49_Estonia
------ATAACTCCCTAATCGACCTCCCCACCCCCCCAAACATCTCTGCATGGTGGAATT
TCGGCTCCCTACTTGGCATCTGCCTAATGACACAAATCGTAACAGGACTTCTACTAGCCA
CACACTACACAGCAGACACAACCCTAGCCTTCTCATCCGTAGCCCACACTTGCCGAAATG
TCCAATATGGTTGACTAATCCGCAATCTCCACGCAAACGGAGCATCACTATTCTTCATCT
GCATCTACCTCCACATCGGCCGAGGACTTTACTACGGCTCATACCTGTACAAAGAAACCT
GAAACACAGGCATCATTCTACTACTCACCCTCATAGCAACAGCCTTCGTAGGCTATGTCC
TACCATGAGGACAAATATCCTTCTGAGGGGCTACAGTTATCACCAATCTATTTTCAGCAG
TCCCCTACATCGGCCAAACCATCGTAGAGTGAGCCTGAGGAGGTTTCTCAGTAGATAACC
CAACACTAACCCGATTTTTCGCCCTCCACTTCCTCCTCCCCTTTCTAATCATAGGCCTAA
CCCTAATTCATCTCACATTCCTCCACGAATCAGGCTCGAACAATCCCCTAGGCATCGTAT
CAAACTGCGATAAAATTCCATTCCACCCCTACTTCTCCCTAAAAGACATTCTAGGATTTA
CACTAGTACTAATTCCACTAATAACCCTATCCATGTTCTCACCCAACCTGTTAGGAGACC
CAGAAAATTTCACCCCAGCAAACCCCCTAATCACACCACCCCACATCAAACCAGAATGAT
ACTTTCTATTCGCATATGCAATCTTACGCTCAATCCCAAACAAACTAGGCGGAGTACTAG
CCCTAGCTGCCTCCGTATTAATCCTCTTCATAATACCTCTTCTCCATAAATCTAAACAAC
GCACTATAGCCTACCGTCCCCTCTCCCAACTCCTATTCTGAACCCTAATTGCCAACCTCA
TAATCTTAACGTGAGTAGGTAGCCAACCAGTAGAACACCCATTCATCATTATCGGCCAAT
TAGCCTCCCTCACCTACTTCACCACCCTCCTAATCCTACTCCCACTAGCTGGAGCCTTAG
AGAACAAAATACTCAACCACTAA
[100] 5_Corsica
----------------AATCGACCTCCCCACCCCCCCAAACATCTCTGCATGGTGGAATT
TCGGCTCCCTACTTGGCATCTGCCTAATGACACAAATCGTAACAGGACTTCTACTAGCCA
CACACTACACAGCAGACACAACCCTAGCCTTCTCATCCGTAGCCCACACTTGCCGAAATG
TCCAATATGGTTGACTAATCCGCAATCTCCACGCAAACGGAGCATCACTATTCTTCATCT
GCATCTACCTCCACATCGGCCGAGGACTTTACTACGGCTCATACCTGTACAAAGAAACCT
GAAACACAGGCATCATTCTACTACTCACCCTCATAGCAACAGCCTTCGTAGGCTATGTCC
TACCATGAGGACAAATATCCTTCTGAGGGGCTACAGTTATCACCAATCTATTTTCAGCAG
TCCCCTACATCGGCCAAACCATCGTAGAGTGAGCCTGAGGAGGTTTCTCAGTAGATAACC
CAACACTAACCCGATTTTTCGCCCTCCACTTCCTCCTCCCCTTTCTAATCATAGGCCTAA
CCCTAATTCATCTCACATTCCTCCACGAATCAGGCTCGAACAATCCCCTAGGCATCGTAT
CAAACTGCGATAAAATTCCATTCCACCCCTACTTCTCCCTAAAAGACATTCTAGGATTTA
CACTAGTACTAATTCCACTAATAACCCTATCCATGTTCTCACCCAACCTGTTAGGAGACC
CAGAAAATTTCACCCCAGCAAACCCCCTAATCACACCACCCCACATCAAACCAGAATGAT
ACTTTCTATTCGCATATGCAATCTTACGCTCAATCCCAAACAAACTAGGCGGAGTACTAG
CCCTAGCTGCCTCCGTATTAATCCTCTTCATAATACCTCTTCTCCATAAATCTAAACAAC
GCACTATAGCCTACCGTCCCCTCTCCCAACTCCTATTCTGAACCCTAATTGCCAACCTCA
TAATCTTAACGTGAGTAGGTAGCCAACCAGTAGAACACCCATTCATCATTATCGGCCAAT
TAGCCTCCCTCACCTACTTCACCACCCTCCTAATCCTACTCCCACTAGCTGGAGCCTTAG
AGAACAAAA--------------
[101] 50_Estonia
---------ACTCCCTAATCGACCTCCCCACCCCCCCAAACATCTCTGCATGGTGGAATT
TCGGCTCCCTACTTGGCATCTGCCTAATGACACAAATCGTAACAGGACTTCTACTAGCCA
CACACTACACAGCAGACACAACCCTAGCCTTCTCATCCGTAGCCCACACTTGCCGAAATG
TCCAATATGGTTGACTAATCCGCAATCTCCACGCAAACGGAGCATCACTATTCTTCATCT
GCATCTACCTCCACATCGGCCGAGGACTTTACTACGGCTCATACCTGTACAAAGAAACCT
GAAACACAGGCATCATTCTACTACTCACCCTCATAGCAACAGCCTTCGTAGGCTATGTCC
TACCATGAGGACAAATATCCTTCTGAGGGGCTACAGTTATCACCAATCTATTTTCAGCAG
TCCCCTACATCGGCCAAACCATCGTAGAATGAGCCTGAGGAGGTTTCTCAGTAGATAACC
CAACACTAACCCGATTTTTCGCCCTCCACTTCCTCCTCCCCTTTCTAATCATAGGCCTAA
CCCTAATTCATCTCACATTCCTCCACGAATCAGGCTCGAACAATCCCCTAGGCATCGTAT
CAAACTGCGATAAAATTCCATTCCACCCCTACTTCTCCCTAAAAGACATTCTAGGATTTA
CACTAGTACTAATTCCACTAATAACCCTATCCATATTCTCACCCAACCTGTTAGGAGACC
CAGAAAATTTCACCCCAGCAAACCCCCTAATCACACCACCCCACATCAAACCAGAATGAT
ACTTTCTATTCGCATATGCAATCTTACGCTCAATCCCAAACAAACTAGGCGGAGTACTAG
CCCTAGCTGCCTCCGTATTAATCCTCTTCATAATACCTCTTCTCCATAAATCTAAACAAC
GCACTATAGCCTACCGTCCCCTCTCCCAACTCCTATTCTGAACCCTAATTGCCAACCTCA
TAATCTTAACGTGAGTAGGTAGCCAACCAGTAGAACACCCATTCATCATTATCGGCCAAT
TAGCCTCCCTCACCTACTTCACCACCCTCCTAATCCTACTCCCACTAGCTGGAGCCTTAG
AGAACAAAATACTCAACCA----
[102] 51_Estonia
-----------TCCCTAATCGACCTCCCCACCCCCCCAAACATCTCTGCATGGTGGAATT
TCGGCTCCCTACTTGGCATCTGCCTAATGACACAAATCGTAACAGGACTTCTACTAGCCA
CACACTACACAGCAGACACAACCCTAGCCTTCTCATCCGTAGCCCACACTTGCCGAAATG
TCCAATATGGTTGACTAATCCGCAATCTCCACGCAAACGGAGCATCACTATTCTTCATCT
GCATCTACCTCCACATCGGCCGAGGACTTTACTACGGCTCATACCTGTACAAAGAAACCT
GAAACACAGGCATCATTCTACTACTCACCCTCATAGCAACAGCCTTCGTAGGCTATGTCC
TACCATGAGGACAAATATCCTTCTGAGGGGCTACAGTTATCACCAATCTATTTTCAGCAG
TCCCCTACATCGGCCAAACCATCGTAGAGTGAGCCTGAGGAGGTTTCTCAGTAGATAACC
CAACACTAACCCGATTTTTCGCCCTCCACTTCCTCCTCCCCTTTCTAATCATAGGCCTAA
CCCTAATTCATCTCACATTCCTCCACGAATCAGGCTCGAACAATCCCCTAGGCATCGTAT
CAAACTGCGATAAAATTCCATTCCACCCCTACTTCTCCCTAAAAGACATTCTAGGATTTA
CACTAGTACTAATTCCACTAATAACCCTATCCATGTTCTCACCCAACCTGTTAGGAGACC
CAGAAAATTTCACCCCAGCAAACCCCCTAATCACACCACCCCACATCAAACCAGAATGAT
ACTTTCTATTCGCATATGCAATCTTACGCTCAATCCCAAACAAACTAGGCGGAGTACTAG
CCCTAGCTGCCTCCGTATTAATCCTCTTCATAATACCTCTTCTCCATAAATCTAAACAAC
GCACTATAGCCTACCGTCCCCTCTCCCAACTCCTATTCTGAACCCTAATTGCCAACCTCA
TAATCTTAACGTGAGTAGGTAGCCAACCAGTAGAACACCCATTCATCATTATCGGCCAAT
TAGCCTCCCTCACCTACTTCACCACCCTCCTAATCCTACTCCCACTAGCTGGAGCCTTAG
AGAACAAAATACTCAACCAC---
[103] 52_Estonia
------ATAACTCCCTAATCGACCTCCCCACCCCCCCAAACATCTCTGCATGGTGGAATT
TCGGCTCCCTACTTGGCATCTGCCTAATGACACAAATCGTAACAGGACTTCTACTAGCCA
CACACTACACAGCAGACACAACCCTAGCCTTCTCATCCGTAGCCCACACTTGCCGAAATG
TCCAATATGGTTGACTAATCCGCAATCTCCACGCAAACGGAGCATCACTATTCTTCATCT
GCATCTACCTCCACATCGGCCGAGGACTTTACTACGGCTCATACCTGTACAAAGAAACCT
GAAACACAGGCATCATTCTACTACTCACCCTCATAGCAACAGCCTTCGTAGGCTATGTCC
TACCATGAGGACAAATATCCTTCTGAGGGGCTACAGTTATCACCAATCTATTTTCAGCAG
TCCCCTACATCGGCCAAACCATCGTAGAATGAGCCTGAGGAGGTTTCTCAGTAGATAACC
CAACACTAACCCGATTTTTCGCCCTCCACTTCCTCCTCCCCTTTCTAATCATAGGCCTAA
CCCTAATTCATCTCACATTCCTCCACGAATCAGGCTCGAACAATCCCCTAGGCATCGTAT
CAAACTGCGATAAAATTCCATTCCACCCCTACTTCTCCCTAAAAGACATTCTAGGATTTA
CACTAGTACTAATTCCACTAATAACCCTATCCATGTTCTCACCCAACCTGTTAGGAGACC
CAGAAAATTTCACCCCAGCAAACCCCCTAATCACACCACCCCACATCAAACCAGAATGAT
ACTTTCTATTCGCATATGCAATCTTACGCTCAATCCCAAACAAACTAGGCGGAGTACTAG
CCCTAGCTGCCTCCGTATTAATCCTCTTCATAATACCTCTTCTCCATAAATCTAAACAAC
GCACTATAGCCTACCGTCCCCTCTCCCAACTCCTATTCTGAACCCTAATTGCCAACCTCA
TAATCTTAACGTGAGTAGGTAGCCAACCAGTAGAACACCCATTCATCATTATCGGCCAAT
TAGCCTCCCTCACCTACTTCACCACCCTCCTAATCCTACTCCCACTAGCTGGAGCCTTAG
AGAACAAAATACTCAACCA----
[104] 53_Finland
------ATAACTCCCTAATCGACCTCCCCACCCCCCCAAACATCTCTGCATGGTGGAATT
TCGGCTCCCTACTTGGCATCTGCCTAATGACACAAATCGTAACAGGACTTCTACTAGCCA
CACACTACACAGCAGACACAACCCTAGCCTTCTCATCCGTAGCCCACACTTGCCGAAATG
TCCAATATGGTTGACTAATCCGCAATCTCCACGCAAACGGAGCATCACTATTCTTCATCT
GCATCTACCTCCACATCGGCCGAGGACTTTACTACGGCTCATACCTGTACAAAGAAACCT
GAAACACAGGCATCATTCTACTACTCACCCTCATAGCAACAGCCTTCGTAGGCTATGTCC
TACCATGAGGACAAATATCCTTCTGAGGGGCTACAGTTATCACCAATCTATTTTCAGCAG
TCCCCTACATCGGCCAAACCATCGTAGAGTGAGCCTGAGGAGGTTTCTCAGTAGATAACC
CAACACTAACCCGATTTTTCGCCCTCCACTTCCTCCTCCCCTTTCTAATCATAGGCCTAA
CCCTAATTCATCTCACATTCCTCCACGAATCAGGCTCGAACAATCCCCTAGGCATCGTAT
CAAACTGCGATAAAATTCCATTCCACCCCTACTTCTCCCTAAAAGACATTCTAGGATTTA
CACTAGTACTAATTCCACTAATAACCCTATCCATGTTCTCACCCAACCTGCTAGGAGACC
CAGAAAATTTCACCCCAGCAAACCCCCTAATCACACCACCCCACATCAAACCAGAATGAT
ACTTTCTATTCGCATATGCAATCTTACGCTCAATCCCAAACAAACTAGGCGGAGTACTAG
CCCTAGCTGCCTCCGTATTAATCCTCTTCATAATACCTCTTCTCCATAAATCTAAACAAC
GCACTATAGCCTACCGTCCCCTCTCCCAACTCCTATTCTGAACCCTAATTGCCAACCTCA
TAATCTTAACGTGAGTAGGTAGCCAACCAGTAGAACACCCATTCATCATTATCGGCCAAT
TAGCCTCCCTCACCTACTTCACCACCCTCCTAATCCTACTCCCACTAGCTGGAGCCTTAG
AGAACAAAATACTCAACCACTAA
[105] 54_Finland
------ATAACTCCCTAATCGACCTCCCCACCCCCCCAAACATCTCTGCATGGTGGAATT
TCGGCTCCCTACTTGGCATCTGCCTAATGACACAAATCGTAACAGGACTTCTACTAGCCA
CACACTACACAGCAGACACAACCCTAGCCTTCTCATCCGTAGCCCACACTTGCCGAAATG
TCCAATATGGTTGACTAATCCGCAATCTCCACGCAAACGGAGCATCACTATTCTTCATCT
GCATCTACCTCCACATCGGCCGAGGACTTTACTACGGCTCATACCTGTACAAAGAAACCT
GAAACACAGGCATCATTCTACTACTCACCCTCATAGCAACAGCCTTCGTAGGCTATGTCC
TACCATGAGGACAAATATCCTTCTGAGGGGCTACAGTTATCACCAATCTATTTTCAGCAG
TCCCCTACATCGGCCAAACCATCGTAGAGTGAGCCTGAGGAGGTTTCTCAGTAGATAACC
CAACACTAACCCGATTTTTCGCCCTCCACTTCCTCCTCCCCTTTCTAATCATAGGCCTAA
CCCTAATTCATCTCACATTCCTCCACGAATCAGGCTCGAACAATCCCCTAGGCATCGTAT
CAAACTGCGATAAAATTCCATTCCACCCCTACTTCTCCCTAAAAGACATTCTAGGATTTA
CACTAGTACTAATTCCACTAATAACCCTATCCATGTTCTCACCCAACCTGTTAGGAGACC
CAGAAAATTTCACCCCAGCAAACCCCCTAATCACACCACCCCACATCAAACCAGAATGAT
ACTTTCTATTCGCATATGCAATCTTACGCTCAATCCCAAACAAACTAGGCGGAGTACTAG
CCCTAGCTGCCTCCGTATTAATCCTCTTCATAATACCTCTTCTCCATAAATCTAAACAAC
GCACTATAGCCTACCGTCCCCTCTCCCAACTCCTATTCTGAACCCTAATTGCCAACCTCA
TAATCTTAACGTGAGTAGGTAGCCAACCAGTAGAACACCCATTCATCATTATCGGCCAAT
TAGCCTCCCTCACCTACTTCACCACCCTCCTAATCCTACTCCCACTAGCTGGAGCCTTAG
AGAACAAAATACTCAACCA----
[106] 56_Finland
------ATAACTCCCTAATCGACCTCCCCACCCCCCCAAACATCTCTGCATGGTGGAATT
TCGGCTCCCTACTTGGCATCTGCCTAATGACACAAATCGTAACAGGACTTCTACTAGCCA
CACACTACACAGCAGACACAACCCTAGCCTTCTCATCCGTAGCCCACACTTGCCGAAATG
TCCAATATGGTTGACTAATCCGCAATCTCCACGCAAACGGAGCATCACTATTCTTCATCT
GCATCTACCTCCACATCGGCCGAGGACTTTACTACGGCTCATACCTGTACAAAGAAACCT
GAAACACAGGCATCATTCTACTACTCACCCTCATAGCAACAGCCTTCGTAGGCTATGTCC
TACCATGAGGACAAATATCCTTCTGAGGGGCTACAGTTATCACCAATCTATTTTCAGCAG
TCCCCTACATCGGCCAAACCATCGTAGAGTGAGCCTGAGGAGGTTTCTCAGTAGATAACC
CAACACTAACCCGATTTTTCGCCCTCCACTTCCTCCTCCCCTTTCTAATCATAGGCCTAA
CCCTAATTCATCTCACATTCCTCCACGAATCAGGCTCGAACAATCCCCTAGGCATCGTAT
CAAACTGCGATAAAATTCCATTCCACCCCTACTTCTCCCTAAAAGACATTCTAGGATTTA
CACTAGTACTAATTCCACTAATAACCCTATCCATGTTCTCACCCAACCTGTTAGGAGACC
CAGAAAATTTCACCCCAGCAAACCCCCTAATCACACCACCCCACATCAAACCAGAATGAT
ACTTTCTATTCGCATATGCAATCTTACGCTCAATCCCAAACAAACTAGGCGGAGTACTAG
CCCTAGCTGCCTCCGTATTAATCCTCTTCATAATACCTCTTCTCCATAAATCTAAACAAC
GCACTATAGCCTACCGTCCCCTCTCCCAACTCCTATTCTGAACCCTAATTGCCAACCTCA
TAATCTTAACGTGAGTAGGTAGCCAACCAGTAGAACACCCATTCATCATTATCGGCCAAT
TAGCCTCCCTCACCTACTTCACCACCCTCCTAATCCTACTCCCACTAGCTGGAGCCTTAG
AGAACAAAATACTCAACCAC---
[107] 57_Finland
------ATAACTCCCTAATCGACCTCCCCACCCCCCCAAACATCTCTGCATGGTGGAATT
TCGGCTCCCTACTTGGCATCTGCCTAATGACACAAATCGTAACAGGACTTCTACTAGCCA
CACACTACACAGCAGACACAACCCTAGCCTTCTCATCCGTAGCCCACACTTGCCGAAATG
TCCAATATGGTTGACTAATCCGCAATCTCCACGCAAACGGAGCATCACTATTCTTCATCT
GCATCTACCTCCACATCGGCCGAGGACTTTACTACGGCTCATACCTGTACAAAGAAACCT
GAAACACAGGCATCATTCTACTACTCACCCTCATAGCAACAGCCTTCGTAGGCTATGTCC
TACCATGAGGACAAATATCCTTCTGAGGGGCTACAGTTATCACCAATCTATTTTCAGCAG
TCCCCTACATCGGCCAAACCATCGTAGAATGAGCCTGAGGAGGTTTCTCAGTAGATAACC
CAACACTAACCCGATTTTTCGCCCTCCACTTCCTCCTCCCCTTTCTAATCATAGGCCTAA
CCCTAATTCATCTCACATTCCTCCACGAATCAGGCTCGAACAATCCCCTAGGCATCGTAT
CAAACTGCGATAAAATTCCATTCCACCCCTACTTCTCCCTAAAAGACATTCTAGGATTTA
CACTAGTACTAATTCCACTAATAACCCTATCCATGTTCTCACCCAACCTGTTAGGAGACC
CAGAAAATTTCACCCCAGCAAACCCCCTAATCACACCACCCCACATCAAACCAGAATGAT
ACTTTCTATTCGCATATGCAATCTTACGCTCAATCCCAAACAAACTAGGCGGAGTACTAG
CCCTAGCTGCCTCCGTATTAATCCTCTTCATAATACCTCTTCTCCATAAATCTAAACAAC
GCACTATAGCCTACCGTCCCCTCTCCCAACTCCTATTCTGAACCCTAATTGCCAACCTCA
TAATCTTAACGTGAGTAGGTAGCCAACCAGTAGAACACCCATTCATCATTATCGGCCAAT
TAGCCTCCCTCACCTACTTCACCACCCTCCTAATCCTACTCCCACTAGCTGGAGCCTTAG
AGAACAAAATACTCAACCA----
[108] 58_Finland
------ATAACTCCCTAATCGACCTCCCCACCCCCCCAAACATCTCTGCATGGTGGAATT
TCGGCTCCCTACTTGGCATCTGCCTAATGACACAAATCGTAACAGGACTTCTACTAGCCA
CACACTACACAGCAGACACAACCCTAGCCTTCTCATCCGTAGCCCACACTTGCCGAAATG
TCCAATATGGTTGACTAATCCGCAATCTCCACGCAAACGGAGCATCACTATTCTTCATCT
GCATCTACCTCCACATCGGCCGAGGACTTTACTACGGCTCATACCTGTACAAAGAAACCT
GAAACACAGGCATCATTCTACTACTCACCCTCATAGCAACAGCCTTCGTAGGCTATGTCC
TACCATGAGGACAAATATCCTTCTGAGGGGCTACAGTTATCACCAATCTATTTTCAGCAG
TCCCCTACATCGGCCAAACCATCGTAGAGTGAGCCTGAGGAGGTTTCTCAGTAGATAACC
CAACACTAACCCGATTTTTCGCCCTCCACTTCCTCCTCCCCTTTCTAATCATAGGCCTAA
CCCTAATTCATCTCACATTCCTCCACGAATCAGGCTCGAACAATCCCCTAGGCATCGTAT
CAAACTGCGATAAAATTCCATTCCACCCCTACTTCTCCCTAAAAGACATTCTAGGATTTA
CACTAGTACTAATTCCACTAATAACCCTATCCATGTTCTCACCCAACCTGTTAGGAGACC
CAGAAAATTTCACCCCAGCAAACCCCCTAATCACACCACCCCACATCAAACCAGAATGAT
ACTTTCTATTCGCATATGCAATCTTACGCTCAATCCCAAACAAACTAGGCGGAGTACTAG
CCCTAGCTGCCTCCGTATTAATCCTCTTCATAATACCTCTTCTCCATAAATCTAAACAAC
GCACTATAGCCTACCGTCCCCTCTCCCAACTCCTATTCTGAACCCTAATTGCCAACCTCA
TAATCTTAASGTGAGTAGGTAGCCAACCAGTAGAACACCCATTCATCATTATCGGCCAAT
TAGCCTCCCTCACCTACTTCACCACCCTCCTAATCCTACTCCCACTAGCTGGAGCCKTAG
AGAACAAAATACTCAACCA----
[109] 59_Finland
------ATAACTCCCTAATCGACCTCCCCACCCCCCCAAACATCTCTGCATGGTGGAATT
TCGGCTCCCTACTTGGCATCTGCCTAATGACACAAATCGTAACAGGACTTCTACTAGCCA
CACACTACACAGCAGACACAACCCTAGCCTTCTCATCCGTAGCCCACACTTGCCGAAATG
TCCAATATGGTTGACTAATCCGCAATCTCCACGCAAACGGAGCATCACTATTCTTCATCT
GCATCTACCTCCACATCGGCCGAGGACTTTACTACGGCTCATACCTGTACAAAGAAACCT
GAAACACAGGCATCATTCTACTACTCACCCTCATAGCAACAGCCTTCGTAGGCTATGTCC
TACCATGAGGACAAATATCCTTCTGAGGGGCTACAGTTATCACCAATCTATTTTCAGCAG
TCCCCTACATCGGCCAAACCATCGTAGAGTGAGCCTGAGGAGGTTTCTCAGTAGATAACC
CAACACTAACCCGATTTTTCGCCCTCCACTTCCTCCTCCCCTTTCTAATCATAGGCCTAA
CCCTAATTCATCTCACATTCCTCCACGAATCAGGCTCGAACAATCCCCTAGGCATCGTAT
CAAACTGCGATAAAATTCCATTCCACCCCTACTTCTCCCTAAAAGACATTCTAGGATTTA
CACTAGTACTAATTCCACTAATAACCCTATCCATGTTCTCACCCAACCTGTTAGGAGACC
CAGAAAATTTCACCCCAGCAAACCCCCTAATCACACCACCCCACATCAAACCAGAATGAT
ACTTTCTATTCGCATATGCAATCTTACGCTCAATCCCAAACAAACTAGGCGGAGTACTAG
CCCTAGCTGCCTCCGTATTAATCCTCTTCATAATACCTCTTCTCCATAAATCTAAACAAC
GCACTATAGCCTACCGTCCCCTCTCCCAACTCCTATTCTGAACCCTAATTGCCAACCTCA
TAATCTTAACGTGAGTAGGTAGCCAACCAGTAGAACACCCATTCATCATTATCGGCCAAT
TAGCCTCCCTCACCTACTTCACCACCCTCCTAATCCTACTCCCACTAGCTGGAGCCTTAG
AGAACAAAATACTCAACCA----
[110] 6_Corsica
----------------AATCGACCTCCCCACCCCCCCAAACATCTCTGCATGGTGGAATT
TCGGCTCCCTACTTGGCATCTGCCTAATGACACAAATCGTAACAGGACTTCTACTAGCCA
CACACTACACAGCAGACACAACCCTAGCCTTCTCATCCGTAGCCCACACTTGCCGAAATG
TCCAATATGGTTGACTAATCCGCAATCTCCACGCAAACGGAGCATCACTATTCTTCATCT
GCATCTACCTCCACATCGGCCGAGGACTTTACTACGGCTCATACCTGTACAAAGAAACCT
GAAACACAGGCATCATTCTACTACTCACCCTCATAGCAACAGCCTTCGTAGGCTATGTCC
TACCATGAGGACAAATATCCTTCTGAGGGGCTACAGTTATCACCAATCTATTTTCAGCAG
TCCCCTACATCGGCCAAACCATCGTAGAGTGAGCCTGAGGAGGTTTCTCAGTAGATAACC
CAACACTAACCCGATTTTTCGCCCTCCACTTCCTCCTCCCCTTTCTAATCATAGGCCTAA
CCCTAATTCATCTCACATTCCTCCACGAATCAGGCTCGAACAATCCCCTAGGCATCGTAT
CAAACTGCGATAAAATTCCATTCCACCCCTACTTCTCCCTAAAAGACATTCTAGGATTTA
CACTAGTACTAATTCCACTAATAACCCTATCCATGTTCTCACCCAACCTGTTAGGAGACC
CAGAAAATTTCACCCCAGCAAACCCCCTAATCACACCACCCCACATCAAACCAGAATGAT
ACTTTCTATTCGCATATGCAATCTTACGCTCAATCCCAAACAAACTAGGCGGAGTACTAG
CCCTAGCTGCCTCCGTATTAATCCTCTTCATAATACCTCTTCTCCATAAATCTAAACAAC
GCACTATAGCCTACCGTCCCCTCTCCCAACTCCTATTCTGAACCCTAATTGCCAACCTCA
TAATCTTAACGTGAGTAGGTAGCCAACCAGTAGAACACCCATTCATCATTATCGGCCAAT
TAGCCTCCCTCACCTACTTCACCACCCTCCTAATCCTACTCCCACTAGCTGGAGCCTTAG
AGAACAAAA--------------
[111] 60_Finland
------ATAACTCCCTAATCGACCTCCCCACCCCCCCAAACATCTCTGCATGGTGGAATT
TCGGCTCCCTACTTGGCATCTGCCTAATGACACAAATCGTAACAGGACTTCTACTAGCCA
CACACTACACAGCAGACACAACCCTAGCCTTCTCATCCGTAGCCCACACTTGCCGAAATG
TCCAATATGGTTGACTAATCCGCAATCTCCACGCAAACGGAGCATCACTATTCTTCATCT
GCATCTACCTCCACATCGGCCGAGGACTTTACTACGGCTCATACCTGTACAAAGAAACCT
GAAACACAGGCATCATTCTACTACTCACCCTCATAGCAACAGCCTTCGTAGGCTATGTCC
TACCATGAGGACAAATATCCTTCTGAGGGGCTACAGTTATCACCAATCTATTTTCAGCAG
TCCCCTACATCGGCCAAACCATCGTAGAGTGAGCCTGAGGAGGTTTCTCAGTAGATAACC
CAACACTAACCCGATTTTTCGCCCTCCACTTCCTCCTCCCCTTTCTAATCATAGGCCTAA
CCCTAATTCATCTCACATTCCTCCACGAATCAGGCTCGAACAATCCCCTAGGCATCGTAT
CAAACTGCGATAAAATTCCATTCCACCCCTACTTCTCCCTAAAAGACATTCTAGGATTTA
CACTAGTACTAATTCCACTAATAACCCTATCCATGTTCTCACCCAACCTGTTAGGAGACC
CAGAAAATTTCACCCCAGCAAACCCCCTAATCACACCACCCCACATCAAACCAGAATGAT
ACTTTCTATTCGCATATGCAATCTTACGCTCAATCCCAAACAAACTAGGCGGAGTACTAG
CCCTAGCTGCCTCCGTATTAATCCTCTTCATAATACCTCTTCTCCATAAATCTAAACAAC
GCACTATAGCCTACCGTCCCCTCTCCCAACTCCTATTCTGAACCCTAATTGCCAACCTCA
TAATCTTAACGTGAGTAGGTAGCCAACCAGTAGAACACCCATTCATCATTATCGGCCAAT
TAGCCTCCCTCACCTACTTCACCACCCTCCTAATCCTACTCCCACTAGCTGGAGCCTTAG
AGAACAAAATACTCAACCAC---
[112] 61_Finland
------ATAACTCCCTAATCGACCTCCCCACCCCCCCAAACATCTCTGCATGGTGGAATT
TCGGCTCCCTACTTGGCATCTGCCTAATGACACAAATCGTAACAGGACTTCTACTAGCCA
CACACTACACAGCAGACACAACCCTAGCCTTCTCATCCGTAGCCCACACTTGCCGAAATG
TCCAATATGGTTGACTAATCCGCAATCTCCACGCAAACGGAGCATCACTATTCTTCATCT
GCATCTACCTCCACATCGGCCGAGGACTTTACTACGGCTCATACCTGTACAAAGAAACCT
GAAACACAGGCATCATTCTACTACTCACCCTCATAGCAACAGCCTTCGTAGGCTATGTCC
TACCATGAGGACAAATATCCTTCTGAGGGGCTACAGTTATCACCAATCTATTTTCAGCAG
TCCCCTACATCGGCCAAACCATCGTAGAGTGAGCCTGAGGAGGTTTCTCAGTAGATAACC
CAACACTAACCCGATTTTTCGCCCTCCACTTCCTCCTCCCCTTTCTAATCATAGGCCTAA
CCCTAATTCATCTCACATTCCTCCACGAATCAGGCTCGAACAATCCCCTAGGCATCGTAT
CAAACTGCGATAAAATTCCATTCCACCCCTACTTCTCCCTAAAAGACATTCTAGGATTTA
CACTAGTACTAATTCCACTAATAACCCTATCCATGTTCTCACCCAACCTGTTAGGAGACC
CAGAAAATTTCACCCCAGCAAACCCCCTAATCACACCACCCCACATCAAACCAGAATGAT
ACTTTCTATTCGCATATGCAATCTTACGCTCAATCCCAAACAAACTAGGCGGAGTACTAG
CCCTAGCTGCCTCCGTATTAATCCTCTTCATAATACCTCTTCTCCATAAATCTAAACAAC
GCACTATAGCCTACCGTCCCCTCTCCCAACTCCTATTCTGAACCCTAATTGCCAACCTCA
TAATCTTAACGTGAGTAGGTAGCCAACCAGTAGAACACCCATTCATCATTATCGGCCAAT
TAGCCTCCCTCACCTACTTCACCACCCTCCTAATCCTACTCCCACTAGCTGGAGCCTTAG
AGAACAAAATACTCAACCA----
[113] 62_Finland
------ATAACTCCCTAATCGACCTCCCCACCCCCCCAAACATCTCTGCATGGTGGAATT
TCGGCTCCCTACTTGGCATCTGCCTAATGACACAAATCGTAACAGGACTTCTACTAGCCA
CACACTACACAGCAGACACAACCCTAGCCTTCTCATCCGTAGCCCACACTTGCCGAAATG
TCCAATATGGTTGACTAATCCGCAATCTCCACGCAAACGGAGCATCACTATTCTTCATCT
GCATCTACCTCCACATCGGCCGAGGACTTTACTACGGCTCATACCTGTACAAAGAAACCT
GAAACACAGGCATCATTCTACTACTCACCCTCATAGCAACAGCCTTCGTAGGCTATGTCC
TACCATGAGGACAAATATCCTTCTGAGGGGCTACAGTTATCACCAATCTATTTTCAGCAG
TCCCCTACATCGGCCAAACCATCGTAGAATGAGCCTGAGGAGGTTTCTCAGTAGATAACC
CAACACTAACCCGATTTTTCGCCCTCCACTTCCTCCTCCCCTTTCTAATCATAGGCCTAA
CCCTAATTCATCTCACATTCCTCCACGAATCAGGCTCGAACAATCCCCTAGGCATCGTAT
CAAACTGCGATAAAATTCCATTCCACCCCTACTTCTCCCTAAAAGACATTCTAGGATTTA
CACTAGTACTAATTCCACTAATAACCCTATCCATATTCTCACCCAACCTGTTAGGAGACC
CAGAAAATTTCACCCCAGCAAACCCCCTAATCACACCACCCCACATCAAACCAGAATGAT
ACTTTCTATTCGCATATGCAATCTTACGCTCAATCCCAAACAAACTAGGCGGAGTACTAG
CCCTAGCTGCCTCCGTATTAATCCTCTTCATAATACCTCTTCTCCATAAATCTAAACAAC
GCACTATAGCCTACCGTCCCCTCTCCCAACTCCTATTCTGAACCCTAATTGCCAACCTCA
TAATCTTAACGTGAGTAGGTAGCCAACCAGTAGAACACCCATTCATCATTATCGGCCAAT
TAGCCTCCCTCACCTACTTCACCACCCTCCTAATCCTACTCCCACTAGCTGGAGCCTTAG
AGAACAAAATACTCAACCA----
[114] 63_Finland
------ATAACTCCCTAATCGACCTCCCCACCCCCCCAAACATCTCTGCATGGTGGAATT
TCGGCTCCCTACTTGGCATCTGCCTAATGACACAAATCGTAACAGGACTTCTACTAGCCA
CACACTACACAGCAGACACAACCCTAGCCTTCTCATCCGTAGCCCACACTTGCCGAAATG
TCCAATATGGTTGACTAATCCGCAATCTCCACGCAAACGGAGCATCACTATTCTTCATCT
GCATCTACCTCCACATCGGCCGAGGACTTTACTACGGCTCATACCTGTACAAAGAAACCT
GAAACACAGGCATCATTCTACTACTCACCCTCATAGCAACAGCCTTCGTAGGCTATGTCC
TACCATGAGGACAAATATCCTTCTGAGGGGCTACAGTTATCACCAATCTATTTTCAGCAG
TCCCCTACATCGGCCAAACCATCGTAGAGTGAGCCTGAGGAGGTTTCTCAGTAGATAACC
CAACACTAACCCGATTTTTCGCCCTCCACTTCCTCCTCCCCTTTCTAATCATAGGCCTAA
CCCTAATTCATCTCACATTCCTCCACGAATCAGGCTCGAACAATCCCCTAGGCATCGTAT
CAAACTGCGATAAAATTCCATTCCACCCCTACTTCTCCCTAAAAGACATTCTAGGATTTA
CACTAGTACTAATTCCACTAATAACCCTATCCATGTTCTCACCCAACCTGTTAGGAGACC
CAGAAAATTTCACCCCAGCAAACCCCCTAATCACACCACCCCACATCAAACCAGAATGAT
ACTTTCTATTCGCATATGCAATCTTACGCTCAATCCCAAACAAACTAGGCGGAGTACTAG
CCCTAGCTGCCTCCGTATTAATCCTCTTCATAATACCTCTTCTCCATAAATCTAAACAAC
GCACTATAGCCTACCGTCCCCTCTCCCAACTCCTATTCTGAACCCTAATTGCCAACCTCA
TAATCTTAACGTGAGTAGGTAGCCAACCAGTAGAACACCCATTCATCATTATCGGCCAAT
TAGCCTCCCTCACCTACTTCACCACCCTCCTAATCCTACTCCCACTAGCTGGAGCCTTAG
AGAACAAAATACTCAACC-----
[115] 64_Finland
------ATAACTCCCTAATCGACCTCCCCACCCCCCCAAACATCTCTGCATGGTGGAATT
TCGGCTCCCTACTTGGCATCTGCCTAATGACACAAATCGTAACAGGACTTCTACTAGCCA
CACACTACACAGCAGACACAACCCTAGCCTTCTCATCCGTAGCCCACACTTGCCGAAATG
TCCAATATGGTTGACTAATCCGCAATCTCCACGCAAACGGAGCATCACTATTCTTCATCT
GCATCTACCTCCACATCGGCCGAGGACTTTACTACGGCTCATACCTGTACAAAGAAACCT
GAAACACAGGCATCATTCTACTACTCACCCTCATAGCAACAGCCTTCGTAGGCTATGTCC
TACCATGAGGACAAATATCCTTCTGAGGGGCTACAGTTATCACCAATCTATTTTCAGCAG
TCCCCTACATCGGCCAAACCATCGTAGAGTGAGCCTGAGGAGGTTTCTCAGTAGATAACC
CAACACTAACCCGATTTTTCGCCCTCCACTTCCTCCTCCCCTTTCTAATCATAGGCCTAA
CCCTAATTCATCTCACATTCCTCCACGAATCAGGCTCGAACAATCCCCTAGGCATCGTAT
CAAACTGCGATAAAATTCCATTCCACCCCTACTTCTCCCTAAAAGACATTCTAGGATTTA
CACTAGTACTAATTCCACTAATAACCCTATCCATGTTCTCACCCAACCTGTTAGGAGACC
CAGAAAATTTCACCCCAGCAAACCCCCTAATCACACCACCCCACATCAAACCAGAATGAT
ACTTTCTATTCGCATATGCAATCTTACGCTCAATCCCAAACAAACTAGGCGGAGTACTAG
CCCTAGCTGCCTCCGTATTAATCCTCTTCATAATACCTCTTCTCCATAAATCTAAACAAC
GCACTATAGCCTACCGTCCCCTCTCCCAACTCCTATTCTGAACCCTAATTGCCAACCTCA
TAATCTTAACGTGAGTAGGTAGCCAACCAGTAGAACACCCATTCATCATTATCGGCCAAT
TAGCCTCCCTCACCTACTTCACCACCCTCCTAATCCTACTCCCACTAGCTGGAGCCTTAG
AGAACAAAATACTCAACCA----
[116] 65_Finland
------ATAACTCCCTAATCGACCTCCCCACCCCCCCAAACATCTCTGCATGGTGGAATT
TCGGCTCCCTACTTGGCATCTGCCTAATGACACAAATCGTAACAGGACTTCTACTAGCCA
CACACTACACAGCAGACACAACCCTAGCCTTCTCATCCGTAGCCCACACTTGCCGAAATG
TCCAATATGGTTGACTAATCCGCAATCTCCACGCAAACGGAGCATCACTATTCTTCATCT
GCATCTACCTCCACATCGGCCGAGGACTTTACTACGGCTCATACCTGTACAAAGAAACCT
GAAACACAGGCATCATTCTACTACTCACCCTCATAGCAACAGCCTTCGTAGGCTATGTCC
TACCATGAGGACAAATATCCTTCTGAGGGGCTACAGTTATCACCAATCTATTTTCAGCAG
TCCCCTACATCGGCCAAACCATCGTAGAGTGAGCCTGAGGAGGTTTCTCAGTAGATAACC
CAACACTAACCCGATTTTTCGCCCTCCACTTCCTCCTCCCCTTTCTAATCATAGGCCTAA
CCCTAATTCATCTCACATTCCTCCACGAATCAGGCTCGAACAATCCCCTAGGCATCGTAT
CAAACTGCGATAAAATTCCATTCCACCCCTACTTCTCCCTAAAAGACATTCTAGGATTTA
CACTAGTACTAATTCCACTAATAACCCTATCCATGTTCTCACCCAACCTGTTAGGAGACC
CAGAAAATTTCACCCCAGCAAACCCCCTAATCACACCACCCCACATCAAACCAGAATGAT
ACTTTCTATTCGCATATGCAATCTTACGCTCAATCCCAAACAAACTAGGCGGAGTACTAG
CCCTAGCTGCCTCCGTATTAATCCTCTTCATAATACCTCTTCTCCATAAATCTAAACAAC
GCACTATAGCCTACCGTCCCCTCTCCCAACTCCTATTCTGAACCCTAATTGCCAACCTCA
TAATCTTAACGTGAGTAGGTAGCCAACCAGTAGAACACCCATTCATCATTATCGGCCAAT
TAGCCTCCCTCACCTACTTCACCACCCTCCTAATCCTACTCCCACTAGCTGGAGCSKTAG
AGAACAAAATACTCAACCA----
[117] 66_Balearic
------ATAACTCCCTAATCGACCTCCCCACCCCCCCAAACATCTCTGCATGGTGGAATT
TCGGCTCCCTACTTGGCATCTGCCTAATGACACAAATCGTAACAGGACTTCTACTAGCCA
CACACTACACAGCAGACACAACCCTAGCCTTCTCATCCGTAGCCCACACTTGCCGAAATG
TCCAATATGGTTGACTAATCCGCAATCTCCACGCAAACGGAGCATCACTATTCTTCATCT
GCATCTACCTCCACATCGGCCGAGGACTTTACTACGGCTCATACCTGTACAAAGAAACCT
GAAACACAGGCATCATTCTACTACTCACCCTCATAGCAACAGCCTTCGTAGGCTATGTCC
TACCATGAGGACAAATATCCTTCTGAGGGGCTACAGTTATCACCAATCTATTTTCAGCAG
TCCCCTACATCGGCCAAACCATCGTAGAATGAGCCTGAGGAGGTTTCTCAGTAGATAACC
CAACACTAACCCGATTTTTCGCCCTCCACTTCCTCCTCCCCTTTCTAATCATAGGCCTAA
CCCTAATTCATCTCACATTCCTCCACGAATCAGGCTCGAACAATCCCCTAGGCATCGTAT
CAAACTGCGATAAAATTCCATTCCACCCCTACTTCTCCCTAAAAGACATTCTAGGATTTA
CACTAGTACTAATTCCACTAATAACCCTATCCATGTTCTCACCCAACCTGTTAGGAGACC
CAGAAAATTTCACCCCAGCAAACCCCCTAATCACACCACCCCACATCAAACCAGAATGAT
ACTTTCTATTCGCATATGCAATCTTACGCTCAATCCCAAACAAACTAGGCGGAGTACTAG
CCCTAGCTGCCTCCGTATTAATCCTCTTCATAATACCTCTTCTCCATAAATCTAAACAAC
GCACTATAGCCTACCGTCCCCTCTCCCAACTCCTATTCTGAACCCTAATTGCCAACCTCA
TAATCTTAACGTGAGTAGGTAGCCAACCAGTAGAACACCCATTCATCATTATCGGCCAAT
TAGCCTCCCTCACCTACTTCACCACCCTCCTAATCCTACTCCCACTAGCTGGAGC-----
-----------------------
[118] 67_Balearic
------ATAACTCCCTAATCGACCTCCCCACCCCCCCAAACATCTCTGCATGGTGGAATT
TCGGCTCCCTACTTGGCATCTGCCTAATGACACAAATCGTAACAGGACTTCTACTAGCCA
CACACTACACAGCAGACACAACCCTAGCCTTCTCATCCGTAGCCCACACTTGCCGAAATG
TCCAATATGGTTGACTAATCCGCAATCTCCACGCAAACGGAGCATCACTATTCTTCATCT
GCATCTACCTCCACATCGGCCGAGGACTTTACTACGGCTCATACCTGTACAAAGAAACCT
GAAACACAGGCATCATTCTACTACTCACCCTCATAGCAACAGCCTTCGTAGGCTATGTCC
TACCATGAGGACAAATATCCTTCTGAGGGGCTACAGTTATCACCAATCTATTTTCAGCAG
TCCCCTACATCGGCCAAACCATCGTAGAGTGAGCCTGAGGAGGTTTCTCAGTAGATAACC
CAACACTAACCCGATTTTTCGCCCTCCACTTCCTCCTCCCCTTTCTAATCATAGGCCTAA
CCCTAATTCATCTCACATTCCTCCACGAATCAGGCTCGAACAATCCCCTAGGCATCGTAT
CAAACTGCGATAAAATTCCATTCCACCCCTACTTCTCCCTAAAAGACATTCTAGGATTTA
CACTAGTACTAATTCCACTAATAACCCTATCCATGTTCTCACCCAACCTGTTAGGAGACC
CAGAAAATTTCACCCCAGCAAACCCCCTAATCACACCACCCCACATCAAACCAGAATGAT
ACTTTCTATTCGCATATGCAATCTTACGCTCAATCCCAAACAAACTAGGCGGAGTACTAG
CCCTAGCTGCCTCCGTATTAATCCTCTTCATAATACCTCTTCTCCATAAATCTAAACAAC
GCAGTATAGCCTACCGTCCCCTCTCCCAACTCCTATTCTGAACCCTAATTGCCAACCTCA
TAATCTTAACGTGAGTAGGTAGCCAACCAGTAGAACACCCATTCATCATTATCGGCCAAT
TAGCCTCCCTCACCTACTTCACCACCCTCCTAATCCTACTCCCACTAGCTGGAGCCKTAG
AGAACAAAATACTCAACCA----
[119] 68_Balearic
------ATAACTCCCTAATCGACCTCCCCACCCCCCCAAACATCTCTGCATGGTGGAATT
TCGGCTCCCTACTTGGCATCTGCCTAATGACACAAATCGTAACAGGACTTCTACTAGCCA
CACACTACACAGCAGACACAACCCTAGCCTTCTCATCCGTAGCCCACACTTGCCGAAATG
TCCAATATGGTTGACTAATCCGCAATCTCCACGCAAACGGAGCATCACTATTCTTCATCT
GCATCTACCTCCACATCGGCCGAGGACTTTACTACGGCTCATACCTGTACAAAGAAACCT
GAAACACAGGCATCATTCTACTACTCACCCTCATAGCAACAGCCTTCGTAGGCTATGTCC
TACCATGAGGACAAATATCCTTCTGAGGGGCTACAGTTATCACCAATCTATTTTCAGCAG
TCCCCTACATCGGCCAAACCATCGTAGAGTGAGCCTGAGGAGGTTTCTCAGTAGATAACC
CAACACTAACCCGATTTTTCGCCCTCCACTTCCTCCTCCCCTTTCTAATCATAGGCCTAA
CCCTAATTCATCTCACATTCCTCCACGAATCAGGCTCGAACAATCCCCTAGGCATCGTAT
CAAACTGCGATAAAATTCCATTCCACCCCTACTTCTCCCTAAAAGACATTCTAGGATTTA
CACTAGTACTAATTCCACTAATAACCCTATCCATGTTCTCACCCAACCTGTTAGGAGACC
CAGAAAATTTCACCCCAGCAAACCCCCTAATCACACCACCCCACATCAAACCAGAATGAT
ACTTTCTATTCGCATATGCAATCTTACGCTCAATCCCAAACAAACTAGGCGGAGTACTAG
CCCTAGCTGCCTCCGTATTAATCCTCTTCATAATACCTCTTCTCCATAAATCTAAACAAC
GCACTATAGCCTACCGTCCCCTCTCCCAACTCCTATTCTGAACCCTAATTGCCAACCTCA
TAATCTTAACGTGAGTAGGTAGCCAACCAGTAGAACACCCATTCATCATTATCGGCCAAT
TAGCCTCCCTCACCTACTTCACCACCCTCCTAATCCTACTCCCA----------------
-----------------------
[120] 69_Balearic
------ATAACTCCCTAATCGACCTCCCCACCCCCCCAAACATCTCTGCATGGTGGAATT
TCGGCTCCCTACTTGGCATCTGCCTAATGACACAAATCGTAACAGGACTTCTACTAGCCA
CACACTACACAGCAGACACAACCCTAGCCTTCTCATCCGTAGCCCACACTTGCCGAAATG
TCCAATATGGTTGACTAATCCGCAATCTCCACGCAAACGGAGCATCACTATTCTTCATCT
GCATCTACCTCCACATCGGCCGAGGACTTTACTACGGCTCATACCTGTACAAAGAAACCT
GAAACACAGGCATCATTCTACTACTCACCCTCATAGCAACAGCCTTCGTAGGCTATGTCC
TACCATGAGGACAAATATCCTTCTGAGGGGCTACAGTTATCACCAATCTATTTTCAGCAG
TCCCCTACATCGGCCAAACCATCGTAGAGTGAGCCTGAGGAGGTTTCTCAGTAGATAACC
CAACACTAACCCGATTTTTCGCCCTCCACTTCCTCCTCCCCTTTCTAATCATAGGCCTAA
CCCTAATTCATCTCACATTCCTCCACGAATCAGGCTCGAACAATCCCCTAGGCATCGTAT
CAAACTGCGATAAAATTCCATTCCACCCCTACTTCTCCCTAAAAGACATTCTAGGATTTA
CACTAGTACTAATTCCACTAATAACCCTATCCATGTTCTCACCCAACCTGTTAGGAGACC
CAGAAAATTTCACCCCAGCAAACCCCCTAATCACACCACCCCACATCAAACCAGAATGAT
ACTTTCTATTCGCATATGCAATCTTACGCTCAATCCCAAACAAACTAGGCGGAGTACTAG
CCCTAGCTGCCTCCGTATTAATCCTCTTCATAATACCTCTTCTCCATAAATCTAAACAAC
GCACTATAGCCTACCGTCCCCTCTCCCAACTCCTATTCTGAACCCTAATTGCCAACCTCA
TAATCTTAACGTGAGTAGGTAGCCAACCAGTAGAACACCCATTCATCATTATCGGCCAAT
TAGCCTCCCTCACCTACTTCACCACCCTCCTAATCCTACTCCCACTAGCTGGAGCCTTAG
AGAACAAAATACTCAACCA----
[121] 7_Canary
----------------AATCGACCTCCCCACCCCCCCAAACATCTCTGCATGGTGGAATT
TCGGCTCCCTACTTGGCATCTGCCTAATGACACAAATCGTAACAGGACTTCTACTAGCCA
CACACTACACAGCARACACAACCCTAGCCTTCTCATCCGTAGCCCACACTTGCCGAAATG
TCCAATATGGTTGACTAATCCGCAATCTCCACGCAAACGGAGCATCACTATTCTTCATCT
GCATCTACCTCCACATCGGCCGAGGACTTTACTACGGCTCATACCTGTACAAAGAAACCT
GAAACACAGGCATCATTCTACTACTCACCCTCATGGCAACAGCCTTCGTAGGCTATGTCC
TACCATGAGGACAAATATCCTTCTGAGGGGCTACAGTTATCACCAATCTATTTTCAGCAG
TCCCCTACATCGGCCAAACCATCGTAGAATGAGCCTGAGGAGGTTTCTCAGTAGATAACC
CAACACTAACCCGATTTTTCGCCCTCCACTTCCTCCTCCCCTTTCTAATCATAGGCCTAA
CCCTAATTCATCTCACATTCCTCCACGAATCAGGCTCGAACAATCCCCTAGGCATCGTAT
CAAACTGCGATAAAATTCCATTCCACCCCTACTTCTCCCTAAAAGACATTCTAGGATTTA
CACTAGTACTAATTCCACTAATAACCCTATCCATGTTCTCACCCAACCTGTTAGGAGACC
CAGAAAATTTCACCCCAGCAAACCCCCTAATCACACCACCCCACATCAAACCAGAATGAT
ACTTTCTATTCGCATATGCAATCTTACGCTCAATCCCAAACAAACTAGGCGGAGTACTAG
CCCTAGCTGCCTCCGTATTAATCCTCTTCATAATACCTCTTCTCCATAAATCTAAACAAC
GCACTATAGCCTACCGTCCCCTCTCCCAACTCCTATTCTGAACCCTAATTGCCAACCTCA
TAATCTTAACGTGAGTAGGTAGCCAACCAGTAGAACACCCATTCATCATTATCGGCCAAT
TAGCCTCCCTCACCTACTTCACCACCCTCCTAATCCTACTCCCACTAGCTGGAGCCTTAG
AGAACAAAA--------------
[122] 70_Caribbean
-----------TCYCTAATYGACCTYCCCACCCCCCCAAACATYTTTGCAWGATGGAATT
TYGGCTCCCTACTTGGCATYTGCCTAATGACACAAATCGTAACAGGACTTTTACTAGCCA
CACACTACACAGCAGACACAACCCTAGCCTTCTCATCCGTAGCCCACACTTGCCGAAATG
TCCAGTATGGTTGACTAATCCGCAACCTACACGCAAACGGAGCATCACTATTCTTCATCT
GCATCTACCTTCACATTGGCCGAGGACTTTACTACGGCTCATACCTATACAAAGAAACCT
GAAACACAGGCATCATTCTACTACTCACCCTCATAGCAACAGCCTTCGTAGGCTATGTAC
TACCATGAGGACAAATATCCTTCTGAGGAGCTACAGTTATCACCAACCTATTTTCAGCAG
TCCCGTACATCGGCCAAACCATCGTAGAATGAGCCTGAGGAGGTTTCTCAGTAGATAACC
CGACACTAACCCGATTTTTCGCCCTCCACTTCCTCCTCCCCTTTCTAATCATAGGCCTAA
CCCTAATTCATCTTACATTCCTCCACGAATCAGGCTCAAACAATCCCCTAGGCATCGTAT
CAAACTGCGATAAAATTCCATTCCACCCCTACTTCTCCCTAAAAGACATCCTAGGATTTA
CACTAGTACTAATTCCACTAATAACCCTATCCATGTTCTCACCCAACCGGT---------
------------------------------------------------------------
------------------------------------------------------------
------------------------------------------------------------
------------------------------------------------------------
------------------------------------------------------------
------------------------------------------------------------
-----------------------
[123] 71_Caribbean
-----------TCCCTAATCGACCTCCCCACCCCCCCAAACATCTCTGCATGATGGAATT
TCGGCTCCCTACTTGGCATCTGCCTAATGACACAAATCGTAACAGGACTTCTACTAGCCA
CACACTACACAGCAGACACAACCCTAGCCTTCTCATCCGTAGCCCACACTTGCCGAAATG
TCCAGTATGGTTGACTAATCCGCAACCTACACGCAAACGGAGCATCACTATTCTTCATCT
GCATCTACCTTCACATTGGCCGAGGACTTTACTACGGCTCATACCTATACAAAGAAACCT
GAAACACAGGCATCATTCTACTACTCACCCTCATAGCAACAGCCTTCGTAGGCTATGTAC
TACCATGAGGACAAATATCCTTCTGAGGAGCTACAGTTATCACCAACCTATTTTCAGCAG
TCCCGTACATCGGCCAAACCATCGTAGAATGAGCCTGAGGAGGTTTCTCAGTAGATAACC
CGACACTAACCCGATTTTTCGCCCTCCACTTCCTCCTCCCCTTTCTAATCATAGGCCTAA
CCCTAATTCATCTTACATTCCTCCACGAATCAGGCTCAAACAATCCCCTAGGCATCGTAT
CAAACTGCGATAAAATTCCATTCCACCCCTACTTCTCCCTAAAAGACATCCTAGGATTTA
CACTAGTACTAATTCCACTAATAACCCTATCCATGTTCTCACCCAACCTGT---------
------------------------------------------------------------
------------------------------------------------------------
------------------------------------------------------------
------------------------------------------------------------
------------------------------------------------------------
------------------------------------------------------------
-----------------------
[124] 72_Caribbean
--------AACTCCCTAATCGACCTCCCCACCCCCCCAAACATCTCTGCATGATGGAATT
TCGGCTCCCTACTTGGCATCTGCCTAATGACACAAATCGTAACAGGACTTCTACTAGCCA
CACACTACACAGCAGACACAACCCTAGCCTTCTCATCCGTAGCCCACACTTGCCGAAATG
TCCAGTATGGTTGACTAATCCGCAACCTACACGCAAACGGAGCATCACTATTCTTCATCT
GCATCTACCTTCACATTGGCCGAGGACTTTACTACGGCTCATACCTATACAAAGAAACCT
GAAACACAGGCATCATTCTACTACTCACCCTCATAGCAACAGCCTTCGTAGGCTATGTAC
TACCATGAGGACAAATATCCTTCTGAGGAGCTACAGTTATCACCAACCTATTTTCAGCAG
TCCCGTACATCGGCCAAACCATCGTAGAATGAGCCTGAGGAGGTTTCTCAGTAGATAACC
CGACACTAACCCGATTTTTCGCCCTCCACTTCCTCCTCCCCTTTCTAATCATAGGCCTAA
CCCTAATTCATCTTACATTCCTCCACGAATCAGGCTCAAACAATCCCCTAGGCATCGTAT
CAAACTGCGATAAAATTCCATTCCACCCCTACTTCTCCCTAAAAGACATCCTAGGATTTA
CACTAGTACTAATTCCACTAATAACCCTATCCATGTTCTCACCCAACCTGT---------
------------------------------------------------------------
------------------------------------------------------------
------------------------------------------------------------
------------------------------------------------------------
------------------------------------------------------------
------------------------------------------------------------
-----------------------
[125] 73_Caribbean
----------CTCCCTAATCGACCTCCCCACCCCCCCAAACATCTCTGCATGATGGAATT
TCGGCTCCCTACTTGGCATCTGCCTAATGACACAAATCGTAACAGGACTTCTACTAGCCA
CACACTACACAGCAGACACAACCCTAGCCTTCTCATCCGTAGCCCACACTTGCCGAAATG
TCCAGTATGGTTGACTAATCCGCAACCTACACGCAAACGGAGCATCACTATTCTTCATCT
GCATCTACCTTCACATTGGCCGAGGACTTTACTACGGCTCATACCTATACAAAGAAACCT
GAAACACAGGCATCATTCTACTACTCACCCTCATAGCAACAGCCTTCGTAGGCTATGTAC
TACCATGAGGACAAATATCCTTCTGAGGAGCTACAGTTATCACCAACCTATTTTCAGCAG
TCCCGTACATCGGCCAAACCATCGTAGAATGAGCCTGAGGAGGTTTCTCAGTAGATAACC
CGACACTAACCCGATTTTTCGCCCTCCACTTCCTCCTCCCCTTTCTAATCATAGGCCTAA
CCCTAATTCATCTTACATTCCTCCACGAATCAGGCTCAAACAATCCCCTAGGCATCGTAT
CAAACTGCGATAAAATTCCATTCCACCCCTACTTCTCCCTAAAAGACATCCTAGGATTTA
CACTAGTACTAATTCCACTAATAACCCTATCCATGTTCTCACCCAACCTGT---------
------------------------------------------------------------
------------------------------------------------------------
------------------------------------------------------------
------------------------------------------------------------
------------------------------------------------------------
------------------------------------------------------------
-----------------------
[126] 74_Caribbean
----------CTCCCTAATCGACCTCCCCACCCCCCCAAACATCTCTGCATGATGGAATT
TCGGCTCCCTACTTGGCATCTGCCTAATGACACAAATCGTAACAGGACTTCTACTAGCCA
CACACTACACAGCAGACACAACCCTAGCCTTCTCATCCGTAGCCCACACTTGCCGAAATG
TCCAGTATGGTTGACTAATCCGCAACCTACACGCAAACGGAGCATCACTATTCTTCATCT
GCATCTACCTTCACATTGGCCGAGGACTTTACTACGGCTCATACCTATACAAAGAAACCT
GAAACACAGGCATCATTCTACTACTCACCCTCATAGCAACAGCCTTCGTAGGCTATGTAC
TACCATGAGGACAAATATCCTTCTGAGGAGCTACAGTTATCACCAACCTATTTTCAGCAG
TCCCGTACATCGGCCAAACCATCGTAGAATGAGCCTGAGGAGGTTTCTCAGTAGATAACC
CGACACTAACCCGATTTTTCGCCCTCCACTTCCTCCTCCCCTTTCTAATCATAGGCCTAA
CCCTAATTCATCTTACATTCCTCCACGAATCAGGCTCAAACAATCCCCTAGGCATCGTAT
CAAACTGCGATAAAATTCCATTCCACCCCTACTTCTCCCTAAAAGACATCCTAGGATTTA
CACTAGTACTAATTCCACTAATAACCCTATCCATGTTCTCACCCAACCTGT---------
------------------------------------------------------------
------------------------------------------------------------
------------------------------------------------------------
------------------------------------------------------------
------------------------------------------------------------
------------------------------------------------------------
-----------------------
[127] 76_Caribbean
------------------------------------------------------------
------------------------------------------------------------
------------------------------------------------------------
-----TATGGTTGACTAATCCGCAACCTACACGCAAACGGAGCATCACTATTCTTCATCT
GCATCTACCTTCACATTGGCCGAGGACTTTACTACGGCTCATACCTATACAAAGAAACCT
GAAACACAGGCATCATTCTACTACTCACCCTCATAGCAACAGCCTTCGTAGGCTATGTAC
TACCATGAGGACAAATATCCTTCTGAGGAGCTACAGTTATCACCAACCTATTTTCAGCAG
TCCCGTACATCGGCCAAACCATCGTAGAATGAGCCTGAGGAGGTTTCTCAGTARAWAACC
CGNMMCTAACCCGATTTTTCGCCCTCCACTTCCTCCTCCCCTTTCTAATCATAGGSCTAA
CCCTAATTCATCTTAMATTCCTCCACGAATCAGGGTCAAACAATCCCCTAGGGATCGTAT
YAAACTGGGAWAAAATTCCATTCCACCCCTACTTCTCCCTAAAAGACATCCTAGGATTTA
CACTAGTACTAATTCCACTAATAACCCTATCCAKGKTCTCACCCAACCKGT---------
------------------------------------------------------------
------------------------------------------------------------
------------------------------------------------------------
------------------------------------------------------------
------------------------------------------------------------
------------------------------------------------------------
-----------------------
[128] 77_Caribbean
------------------------------------------------------------
------------------------------------------------------------
---------------ACACAACCCTAGCCTTCTCATCCGTAGCCCACACTTGCCGAAATG
TCCAGTATGGTTGACTAATCCGCAACCTACACGCAAACGGAGCATCACTATTCTTCATCT
GCATCTACCTTCACATTGGCCGAGGACTTTACTACGGCTCATACCTATACAAAGAAACCT
GAAACACAGGCATCATTCTACTACTCACCCTCATAGCAACAGCCTTCGTAGGCTATGTAC
TACCATGAGGACAAATATCCTTCTGAGGAGCTACAGTTATCACCAACCTATTTTCAGCAG
TCCCGTACATCGGCCAAACCATCGTAGAATGAGCCTGAGGAGGTTTCTCAGTAGATAACC
CGACACTAACCCGATTTTTCGCCCTCCACTTCCTCCTCCCCTTTCTAATCATAGGCCTAA
CCCTAATTCATCTTACATTCCTCCACGAATCAGGCTCAAACAATCCCCTAGGCATCGTAT
CAAACTGCGATAAAATTCCATTCCACCCCTACTTCTCCCTAAAAGACATCCTAGGATTTA
CACTAGTACTAATTCCACTAATAACCCTATCCATGTTCTCACCCAACCTGT---------
------------------------------------------------------------
------------------------------------------------------------
------------------------------------------------------------
------------------------------------------------------------
------------------------------------------------------------
------------------------------------------------------------
-----------------------
[129] 78_Caribbean
------------------------------------------------------------
------------------------------------------------------------
---------------ACACAACCCTAGCCTTCTCATCCGTAGCCCACACTTGCCGAAATG
TCCAGTATGGTTGACTAATCCGCAACCTACACGCAAACGGAGCATCACTATTCTTCATCT
GCATCTACCTTCACATTGGCCGAGGACTTTACTACGGCTCATACCTATACAAAGAAACCT
GAAACACAGGCATCATTCTACTACTCACCCTCATAGCAACAGCCTTCGTAGGCTATGTAC
TACCATGAGGACAAATATCCTTCTGAGGAGCTACAGTTATCACCAACCTATTTTCAGCAG
TCCCGTACATCGGCCAAACCATCGTAGAATGAGCCTGAGGAGGTTTCTCAGTAGATAACC
CGACACTAACCCGATTTTTYGCCCTCCACTTCCTCCTCCCCTTTTTAATCATAGGCCTAA
CCCTAAWTCATYTTACATTCCTCCMCGAATCAGGSTYAAACAATCCCCTAGGCATCGTAT
CAAACTGCGATAAAAWTCCATTCCACCCCTACTTCTCCCTAAAAGACATCCTAGGA----
------------------------------------------------------------
------------------------------------------------------------
------------------------------------------------------------
------------------------------------------------------------
------------------------------------------------------------
------------------------------------------------------------
------------------------------------------------------------
-----------------------
[130] 79_USA
------------------------------------------------------------
------------------------------------------------------------
---------------ACACAACCCTAGCCTTCTCATCCGTAGCCCACACTTGCCGAAATG
TCCAGTATGGTTGACTAATCCGCAACCTACACGCAAACGGAGCATCACTATTCTTCATCT
GCATCTACCTTCACATTGGCCGAGGACTTTACTACGGCTCATACCTATACAAAGAAACCT
GAAACACAGGCATCATTCTACTACTCACCCTCATAGCAACAGCCTTCGTAGGCTATGTAC
TACCATGAGGACAAATATCCTTCTGAGGAGCTACAGTTATCACCAACCTATTTTCAGCAG
TCCCGTACATCGGCCAAACCATCGTAGAATGAGCCTGAGGAGGTTTCTCAGTAGATAACC
CGACACTAACCCGATTTTTCGCCCTCCACTTCCTCCTCCCCTTCCTAATCATAGGCCTAA
CCCTAATTCATCTTACATTCCTCCACGAATCAGGCTCAAACAATCCCCTAGGCATCGTAT
CAAACTGCGATAAAATTCCATTCCACCCCTACTTCTCCCTAAAAGACATCCTAGGATTTA
CACTAGTACTAATTCCACTAATAACCCTATCCATGTTCTCACCCAACCTGTTA-------
------------------------------------------------------------
------------------------------------------------------------
------------------------------------------------------------
------------------------------------------------------------
------------------------------------------------------------
------------------------------------------------------------
-----------------------
[131] 8_Balearic
----------------AATCGACCTCCCCACCCCCCCAAACATCTCTGCATGGTGGAATT
TCGGCTCCCTACTTGGCATCTGCCTAATGACACAAATCGTAACAGGACTTCTACTAGCCA
CACACTACACAGCARACACAACCCTAGCCTTCTCATCCGTAGCCCACACTTGCCGAAATG
TCCAATATGGTTGACTAATCCGCAATCTCCACGCAAACGGAGCATCACTATTCTTCATCT
GCATCTACCTCCACATCGGCCGAGGACTTTACTACGGCTCATACCTGTACAAAGAAACCT
GAAACACAGGCATCATTCTACTACTCACCCTCATAGCAACAGCCTTCGTAGGCTATGTCC
TACCATGAGGACAAATATCCTTCTGAGGGGCTACAGTTATCACCAATCTATTTTCAGCAG
TCCCCTACATCGGCCAAACCATCGTAGAGTGAGCCTGAGGAGGTTTCTCAGTAGATAACC
CAACACTAACCCGATTTTTCGCCCTCCACTTCCTCCTCCCCTTTCTAATCATAGGCCTAA
CCCTAATTCATCTCACATTCCTCCACGAATCAGGCTCGAACAATCCCCTAGGCATCGTAT
CAAACTGCGATAAAATTCCATTCCACCCCTACTTCTCCCTAAAAGACATTCTAGGATTTA
CACTAGTACTAATTCCACTAATAACCCTATCCATGTTCTCACCCAACCTGTTAGGAGACC
CAGAAAATTTCACCCCAGCAAACCCCCTAATCACACCACCCCACATCAAACCAGAATGAT
ACTTTCTATTCGCATATGCAATCTTACGCTCAATCCCAAACAAACTAGGCGGAGTACTAG
CCCTAGCTGCCTCCGTATTAATCCTCTTCATAATACCTCTTCTCCATAAATCTAAACAAC
GCACTATAGCCTACCGTCCCCTCTCCCAACTCCTATTCTGAACCCTAATTGCCAACCTCA
TAATCTTAACGTGAGTAGGTAGCCAACCAGTAGAACACCCATTCATCATTATCGGCCAAT
TAGCCTCCCTCACCTACTTCACCACCCTCCTAATCCTACTCCCACTAGCTGGAGCCTTAG
AGAACAAAA--------------
[132] 80_USA
------------------------------------------------------------
------------------------------------------------------------
---------------ACACAACCCTAGCCTTYTCATCCGTAGCCCACACTTGCCGAAATG
TCCAGTATGGTTGACTAATCCGCAACCTACACGCAAACGGAGCATCACTATTCTTCATCT
GCATCTACCTTCACATTGGCCGAGGACTTTACTACGGCTCATACCTATACAAAGAAACCT
GAAACACAGGCATCATTCTACTACTCACCCTCATAGCAACAGCCTTCGTAGGCTATGTAC
TACCATGAGGACAAATATCCTTCTGAGGAGCTACAGTTATCACCAACCTATTTTCAGCAG
TCCCGTACATCGGCCAAACCATCGTAGAATGAGCCTGAGGAGGTTTCTCAGTA-------
------------------------------------------------------------
------------------------------------------------------------
------------------------------------------------------------
------------------------------------------------------------
------------------------------------------------------------
------------------------------------------------------------
------------------------------------------------------------
------------------------------------------------------------
------------------------------------------------------------
------------------------------------------------------------
-----------------------
[133] 81_USA
------------------------------------------------------------
------------------------------------------------------------
---------------ACACAACCCTAGCCTTCTCATCCGTAGCCCACACTTGCVGAAATG
TCCAGTATGGTTGACTAATCCGCAACCTACACGCAAACGGAGCATCACTATTCTTCATCT
GCATCTACCTTCACATTGGCCGAGGACTTTACTACGGCTCATACCTATACAAAGAAACCT
GAAACACAGGCATCATTCTACTACTCACCCTCATAGCAACAGCCTTCGTAGGCTATGTAC
TACCATGAGGACAAATATCCTTCTGAGGAGCTACAGTTATCACCAACCTATTTTCAGCAG
TCCCGTACATCGGCCAAACCATCGTAGAATGAGCCTGAGGAGGTTTCTCAGTA-------
------------------------------------------------------------
------------------------------------------------------------
------------------------------------------------------------
------------------------------------------------------------
------------------------------------------------------------
------------------------------------------------------------
------------------------------------------------------------
------------------------------------------------------------
------------------------------------------------------------
------------------------------------------------------------
-----------------------
[134] 82_India
------------------------------------------------------------
------------------------------------------------------------
---------------ACACAACCCTAGCCTTNTCATCSGTAGCCCACACTTGCCGAAATG
TCCAATATGGTTGACTAATCCGCAATCTCCACGCAAACGGAGCATCACTATTCTTCATCT
GCATCTACCTCCACATTGGCCGAGGACTTTACTACGGCTCATACCTATACAAAGAAACCT
GAAACACAGGCATCATTCTACTACTCACCCTCATAGCAACAGCCTTCGTAGGCTATGTCC
TACCATGAGGACAAATATCCTTCTGAGGGGCTACAGTTATCACCAACCTATTTTCAGCAG
TCCCCTACATCGGCCAAACCATCGTAGAATGAGCCTGAGGAGGTTTCTCAGTAGATAACC
CGACACTAACCCGATTCTTCGCCCTCCACTTCCTCCTCCCCTTTCTAATCATAGGCCTAA
CCCTAATTCATCTTACATTCCTCCACGAATCAGGCTCAAACAACCCCCTAGGCATCGTAT
CAAACTGCGATAAAATTCCATTCCACCCCTACTTCTCCCTAAAAGACATCCTAGGATTTA
CACTAGKACTAATTCCACTAATAAMCCTATCCATGTTCCCCCCCAACCGG----------
------------------------------------------------------------
------------------------------------------------------------
------------------------------------------------------------
------------------------------------------------------------
------------------------------------------------------------
------------------------------------------------------------
-----------------------
[135] 83_Indonesia
------------------------------------------------------------
------------------------------------------------------------
---------------ACACAACCCTAGCCTTCTCATCCGTAGCCCACACTTGCCGAAATG
TCCAATATGGTTGACTAATCCGCAATCTCCACGCAAACGGAGCATCACTATTCTTCATCT
GCATCTACCTCCACATTGGCCGAGGACTTTACTACGGCTCATACCTATACAAAGAAACCT
GAAACACAGGCATCATTCTACTACTCACCCTCATAGCAACAGCCTTCGTAGGCTATGTCC
TACCATGAGGACAAATATCCTTCTGAGGGGCTACAGTTATCACCAACCTATTTTCAGCAG
TCCCCTACATCGGCCAAACCATCGTAGAATGAGCCTGAGGAGGTTTCTCAGTAGATAACC
CGACACTAACCCGATTCTTCGCCCTCCACTTCCTCCTCCCCTTTCTAATCATAGGCCTAA
CCCTAATTCATCTTACATTCCTCCACGAATCAGGCTCAAACAACCCCCTAGGCATCGTAT
CAAACTGCGATAAAATTCCATTCCACCCCTACTTCTCCCTAAAAGACATCCTAGGATTTA
CACTAGTACTAATTCCACTAATAACCCTATCCATGTTCTCACCCAACCTGT---------
------------------------------------------------------------
------------------------------------------------------------
------------------------------------------------------------
------------------------------------------------------------
------------------------------------------------------------
------------------------------------------------------------
-----------------------
[136] 84_Indonesia
------------------------------------------------------------
------------------------------------------------------------
---------------ACACAACCCTAGCCTTYTCATCCGTAGCCCMCACTTGCCGAAATG
TCCAATATGGTTGACTAATCCGCAATCTCCACGCAAACGGAGCATCACTATTCTTCATCT
GCATCTACCTCCACATTGGCCGAGGACTTTACTACGGCTCATACCTATACAAAGAAACCT
GAAACACAGGCATCATTCTACTACTCACCCTCATAGCAACAGCCTTCGTAGGCTATGTCC
TACCATGAGGACAAATATCCTTCTGAGGGGCTACAGTTATCACCAACCTATTTTCAGCAG
TCCCCTACATCGGCCAAACCATCGTAGAATGAGCCTGAGGAGGTTTCTCAGTAGATAACC
CGACACTAACCCGATTCTTCGCCCTCCACTTCCTCCTCCCCTTTCTAATCATAGGCCTAA
CCCTAATTCATCTTACATTCCTCCACGAATCAGGCTCAAACAACCCCCTAGGCATCGTAT
CAAACTGCGATAAAATTCCATTCCACCCCTACTTCTCCCTAAAAGACATCCTAGGATTTA
CACTAGTACTAATTCCACTAATAACCCTATCCATGTTCTCACCCAACCTGT---------
------------------------------------------------------------
------------------------------------------------------------
------------------------------------------------------------
------------------------------------------------------------
------------------------------------------------------------
------------------------------------------------------------
-----------------------
[137] 85_Indonesia
------------------------------------------------------------
------------------------------------------------------------
---------------------------------------------------------ATG
TCCAATATGGTTGACTAATCCGCAATCTCCACGCAAACGGAGCATCACTATTCTTCATCT
GCATCTACCTCCACATTGGCCGAGGACTTTACTACGGCTCATACCTATACAAAGAAACCT
GAAACACAGGCATCATTCTACTACTCACCCTCATAGCAACAGCCTTCGTAGGCTATGTCC
TACCATGAGGACAAATATCCTTCTGAGGGGCTACAGTTATCACCAACCTATTTTCAGCAG
TCCCCTACATCGGCCAAACCATCGTAGAATGAGCCTGAGGAGGTTTCTCAGTAGATAACC
CGACACTAACCCGATTYTTCGCCCTCCACTTCCTCCTCCCCTTTCTAATCATAGGCCTAA
CCCTAATTCATCTTACATTCCTCCACGAATCAGGCTCAAACAACCCCCTAGGCATCGTAT
CAAACTGCGATAAAATTCCATTCCACCCCTACTTCTCCCTAAAAGACATCCTAGGATTTA
CACTAGTACTAATTCCACTAATAACCCTATCCATGTTCTCACCCAACCTGT---------
------------------------------------------------------------
------------------------------------------------------------
------------------------------------------------------------
------------------------------------------------------------
------------------------------------------------------------
------------------------------------------------------------
-----------------------
[138] 86_Indonesia
TAGTCAATAACTCCCTAATCGACCTCCCCACCCCCCCAAACATCTCTGCATGGTGAAATT
TCGGCTCCCTACTTGGCATCTGCCTAATAACACAAATCGTAACAGGGCTTCTACTAGCCA
CACACTACACAGCAGACACAACCCTAGCCTTCTCATCCGTAGCCCACACTTGCCGAAATG
TCCAATATGGTTGACTAATCCGCAATCTCCACGCAAACGGAGCATCACTATTCTTCATCT
GCATCTACCTCCACATTGGCCGAGGACTTTACTACGGCTCATACCTATACAAAGAAACCT
GAAACACAGGCATCATTCTACTACTCACCCTCATAGCAACAGCCTTCGTAGGCTATGTCC
TACCATGAGGACAAATATCCTTCTGAGGGGCTACAGTTATCACCAACCTATTTTCAGCAG
TCCCCTACATCGGCCAAACCATCGTAGAATGAGCCTGAGGAGGTTTCTCAGTAGATAACC
CGACACTAACCCGATTCTTCGCCCTCCACTTCCTCCTCCCCTTTCTAATCATAGGCCTAA
CCCTAATTCATCTTACATTCCTCCACGAATCAGGCTCAAACAACCCCCTAGGCATCGTAT
CAAACTGCGATAAAATTCCATTCCACCCCTACTTCTCCCTAAAAGACATCCTAGGATTTA
CACTAGTACTAATTCCACTAATAACCCTATCCATGTTCTCACCCAACCTGT---------
------------------------------------------------------------
------------------------------------------------------------
------------------------------------------------------------
------------------------------------------------------------
------------------------------------------------------------
------------------------------------------------------------
-----------------------
[139] 87_Indonesia
------------------------------------------------------------
------------------------------------------------------------
------------------------------------CCGTAGCCCACACTTGCBGAAAWG
TCCAATATGGTTGACTAATCCGCAATCTCCACGCAAACGGAGCATCACTATTCTTCATCT
GCATCTACCTCCACATCGGCCGAGGACTTTACTACGGCTCATACCTGTACAAAGAAACCT
GAAACACAGGCATCATTCTACTACTCACCCTCATAGCAACAGCCTTCGTAGGCTATGTCC
TACCATGAGGACAAATATCCTTCTGAGGGGCTACAGTTATCACCAATCTATTTTCAGCAG
TCCCCTACATCGGCCAAACCATCGTAGAATGAGCCTGAGGAGGTTTCTCAGTAG------
------------------------------------------------------------
------------------------------------------------------------
------------------------------------------------------------
------------------------------------------------------------
------------------------------------------------------------
------------------------------------------------------------
------------------------------------------------------------
------------------------------------------------------------
------------------------------------------------------------
------------------------------------------------------------
-----------------------
[140] 89_Indonesia
TAGTCAATAACTCCCTAATCGACCTCCCCACCCCCCCAAACATCTCTGCATGGTGAAATT
TCGGCTCCCTACTTGGCATCTGCCTAATAACACAAATCGTAACAGGGCTTCTACTAGCCA
CACACTACACAGCAGACACAACCCTAGCCTTCTCATCCGTAGCCCACACTTGCCGAAATG
TCCAATATGGTTGACTAATCCGCAATCTCCACGCAAACGGAGCATCACTATTCTTCATCT
GCATCTACCTCCACATTGGCCGAGGACTTTACTACGGCTCATACCTATACAAAGAAACCT
GAAACACAGGCATCATTCTACTACTCACCCTCATAGCAACAGCCTTCGTAGGCTATGTCC
TACCATGAGGACAAATATCCTTCTGAGGGGCTACAGTTATCACCAACCTATTTTCAGCAG
TCCCCTACATCGGCCAAACCATCGTAGAATGAGCCTGAGGAGGTTTCTCAGTAGATAACC
CGACACTAACCCGATTCTTCGCCCTCCACTTCCTCCTCCCCTTTCTAATCATAGGCCTAA
CCCTAATTCATCTTACATTCCTCCACGAATCAGGCTCAAACAACCCCCTAGGCATCGTAT
CAAACTGCGATAAAATTCCATTCCACCCCTACTTCTCCCTAAAAGACATCCTAGGATTTA
CACTAGTACTAATTCCACTAATAACCCTATCCATGTTCTCACCCAACCTGT---------
------------------------------------------------------------
------------------------------------------------------------
------------------------------------------------------------
------------------------------------------------------------
------------------------------------------------------------
------------------------------------------------------------
-----------------------
[141] 9_Morocco
----------------AATCGACCTCCCCACCCCCCCAAACATCTCTGCATGGTGGAATT
TCGGCTCCCTACTTGGCATCTGCCTAATGACACAAATCGTAACAGGACTTCTACTAGCCA
CACACTACACAGCAGACACAACCCTAGCCTTCTCATCCGTAGCCCACACTTGCCGAAATG
TCCAATATGGTTGACTAATCCGCAATCTCCACGCAAACGGAGCATCACTATTCTTCATCT
GCATCTACCTCCACATCGGCCGAGGACTTTACTACGGCTCATACCTGTACAAAGAAACCT
GAAACACAGGCATCATTCTACTACTCACCCTCATAGCAACAGCCTTCGTAGGCTATGTCC
TACCATGAGGACAAATATCCTTCTGAGGGGCTACAGTTATCACCAATCTATTTTCAGCAG
TCCCCTACATCGGCCAAACCATCGTAGAATGAGCCTGAGGAGGTTTCTCAGTAGATAACC
CAACACTAACCCGATTTTTCGCCCTCCACTTCCTCCTCCCCTTTCTAATCATAGGCCTAA
CCCTAATTCATCTCACATTCCTCCACGAATCAGGCTCGAACAATCCCCTAGGCATCGTAT
CAAACTGCGATAAAATTCCATTCCACCCCTACTTCTCCCTAAAAGACATTCTAGGATTTA
CACTAGTACTAATTCCACTAATAACCCTATCCATGTTCTCACCCAACCTGTTAGGAGACC
CAGAAAATTTCACCCCAGCAAACCCCCTAATCACACCACCCCACATCAAACCAGAATGAT
ACTTTCTATTCGCATATGCAATCTTACGCTCAATCCCAAACAAACTAGGCGGAGTACTAG
CCCTAGCTGCCTCCGTATTAATCCTCTTCATAATACCTCTTCTCCATAAATCTAAACAAC
GCACTATAGCCTACCGTCCCCTCTCCCAACTCCTATTCTGAACCCTAATTGCCAACCTCA
TAATCTTAACGTGAGTAGGTAGCCAACCAGTAGAACACCCATTCATCATTATCGGCCAAT
TAGCCTCCCTCACCTACTTCACCACCCTCCTAATCCTACTCCCACTAGCTGGAGCCTTAG
AGAACAAAA--------------
[142] 90_Indonesia
TAGTCAATAACTCCCTAATCGACCTCCCCACCCCCCCAAACATCTCTGCATGGTGAAATT
TCGGCTCCCTACTTGGCATCTGCCTAATAACACAAATCGTAACAGGGCTTCTACTAGCCA
CACACTACACAGCAGACACAACCCTAGCCTTCTCATCCGTAGCCCACACTTGCCGAAATG
TCCAATATGGTTGACTAATCCGCAATCTCCACGCAAACGGAGCATCACTATTCTTCATCT
GCATCTACCTCCACATTGGCCGAGGACTTTACTACGGCTCATACCTATACAAAGAAACCT
GAAACACAGGCATCATTCTACTACTCACCCTCATAGCAACAGCCTTCGTAGGCTATGTCC
TACCATGAGGACAAATATCCTTCTGAGGGGCTACAGTTATCACCAACCTATTTTCAGCAG
TCCCCTACATCGGCCAAACCATCGTAGAATGAGCCTGAGGAGGTTTCTCAGTAGATAACC
CGACACTAACCCGATTCTTCGCCCTCCACTTCCTCCTCCCCTTTCTAATCATAGGCCTAA
CCCTAATTCATCTTACATTCCTCCACGAATCAGGCTCAAACAACCCCCTAGGCATCGTAT
CAAACTGCGATAAAATTCCATTCCACCCCTACTTCTCCCTAAAAGACATCCTAGGATTTA
CACTAGTACTAATTCCACTAATAACCCTATCCATGTTCTCACCCAACCTGT---------
------------------------------------------------------------
------------------------------------------------------------
------------------------------------------------------------
------------------------------------------------------------
------------------------------------------------------------
------------------------------------------------------------
-----------------------
[143] 91_Indonesia
------------------------------------------------------------
------------------------------------------------------------
---------------ACACAACCCTAGCCTTCTCATCCGTAGCCCACACTTGCCGAAATG
TCCAATATGGTTGACTAATCCGCAATCTCCACGCAAACGGAGCATCACTATTCTTCATCT
GCATCTACCTCCACATTGGCCGAGGACTTTACTACGGCTCATACCTATACAAAGAAACCT
GAAACACAGGCATCATTCTACTACTCACCCTCATAGCAACAGCCTTCGTAGGCTATGTCC
TACCATGAGGACAAATATCCTTCTGAGGGGCTACAGTTATCACCAACCTATTTTCAGCAG
TCCCCTACATCGGCCAAACCATCGTAGAATGAGCCTGAGGAGGTTTCTCAGTA-------
------------------------------------------------------------
------------------------------------------------------------
------------------------------------------------------------
------------------------------------------------------------
------------------------------------------------------------
------------------------------------------------------------
------------------------------------------------------------
------------------------------------------------------------
------------------------------------------------------------
------------------------------------------------------------
-----------------------
[144] 93_Indonesia
--------------------GACCTCCCCACCCCCCCAAACATCTCTGCATGGTGAAATT
TCGGCTCCCTACTTGGCATCTGCCTAATAACACAAATCGTAACAGGGCTTCTACTAGCCA
CACACTACACAGCAGACACAACCCTAGCCTTCTCATCCGTAGCCCACACTTGCCGAAATG
TCCAATATGGTTGACTAATCCGCAATCTCCACGCAAACGGAGCATCACTATTCTTCATCT
GCATCTACCTCCACATTGGCCGAGGACTTTACTACGGCTCATACCTATACAAAGAAACCT
GAAACACAGGCATCATTCTACTACTCACCCTCATAGCAACAGCCTTCGTAGGCTATGTCC
TACCATGAGGACAAATATCCTTCTGAGGGGCTACAGTTATCACCAACCTATTTTCAGCAG
TCCCCTACATCGGCCAAACCATCGTAGAATGAGCCTGAGGAGGTTTCTCAGTAGATAACC
CGACACTAACCCGATTCTTCGCCCTCCACTTCCTCCTCCCCTTTCTAATCATAGGCCTAA
CCCTAATTCATCTTACATTCCTCCACGAATCAGGCTCAAACAACCCCCTAGGCATCGTAT
CAAACTGCGATAAAATTCCATTCCACCCCTACTTCTCCCTAAAAGACATCCTAGGATTTA
CACTAGTACTAATTCCACTAATAACCCTATCCATGTTCTCACCCAACCWGT---------
------------------------------------------------------------
------------------------------------------------------------
------------------------------------------------------------
------------------------------------------------------------
------------------------------------------------------------
------------------------------------------------------------
-----------------------
[145] 94_Indonesia
TAGTCAATAACTCCCTAATNGACCTCCCCACCCCCCCAAACATCTCTGCATGGKGAAATT
TCGGCTCCCTACTCGGCATCTGCCTAATAACACAAATCGTAACAGGGCTTCTACTAGCCA
CACACTACACAGCAGACACAACCCTAGCCTTCTCATCCGTAGCCCACACTTGCCGAAATG
TCCAATATGGTTGACTAATCCGCAATCTCCACGCAAACGGAGCATCACTATTCTTCATCT
GCATCTACCTCCACATTGGCCGAGGACTTTACTACGGCTCATACCTATACAAAGAAACCT
GAAACACAGGCATCATTCTACTACTCACCCTCATAGCAACAGCCTTCGTAGGCTATGTCC
TACCATGAGGACAAATATCCTTCTGAGGGGCTACAGTTATCACCAACCTATTTTCAGCAG
TCCCCTACATCGGCCAAACCATCGTAGAATGAGCCTGAGGAGGTTTCTCAGTAGATAACC
CGACACTAACCCGATTCTTCGCCCTCCACTTCCTCCTCCCCTTTCTAATCATAGGCCTAA
CCCTAATTCATCTTACATTCCTCCACGAATCAGGCTCAAACAACCCCCTAGGCATCGTAT
CAAACTGCGATAAAATTCCATTCCACCCCTACTTCTCCCTAAAAGACATCCTAGGATTTA
CACTAGTACTAATTCCACTAATAACCCTATCCATGTTCTCACCCAACCTGT---------
------------------------------------------------------------
------------------------------------------------------------
------------------------------------------------------------
------------------------------------------------------------
------------------------------------------------------------
------------------------------------------------------------
-----------------------
[146] 95_Indonesia
------------------------------------------------------------
------------------------------------------------------------
---------------ACACAACCCTAGCCTTCTCATCCGTAGCCCACACTTGCCGAAATG
TCCAATATGGTTGACTAATCCGCAATCTCCACGCAAACGGAGCATCACTATTCTTCATCT
GCATCTACCTCCACATTGGCCGAGGACTTTACTACGGCTCATACCTATACAAAGAAACCT
GAAACACAGGCATCATTCTACTACTCACCCTCATAGCAACAGCCTTCGTAGGCTATGTCC
TACCATGAGGACAAATATCCTTCTGAGGGGCTACAGTTATCACCAACCTATTTTCAGCAG
TCCCCTACATCGGCCAAACCATCGTAGAATGAGCCTGAGGAGGTTTCTCAGTAGATAACC
CGACACTAACCCGATTCTTCGCCCTCCACTTCCTCCTCCCCTTTCTAATCATAGGCCTAA
CCCTAATTCATCTTACATTCCTCCACGAATCAGGCTCAAACAACCCCCTAGGCATCGTAT
CAAACTGCGATAAAATTCCATTCCACCCCTACTTCTCCCTAAAAGACATCCTAGGATTTA
CACTAGTACTAATTCCACTAATAACCCTATCCRTGTTCTCACCCAACSTGW---------
------------------------------------------------------------
------------------------------------------------------------
------------------------------------------------------------
------------------------------------------------------------
------------------------------------------------------------
------------------------------------------------------------
-----------------------
[147] 96_Indonesia
------------------------------------------------------------
------------------------------------------------------------
---------------ACACAACCCTAGCCTTYTCATCCGTAGCCCACACTTGCCGAAATG
TCCAATATGGTTGACTAATCCGCAATCTCCACGCAAACGGAGCATCACTATTCTTCATCT
GCATCTACCTCCACATTGGCCGAGGACTTTACTACGGCTCATACCTATACAAAGAAACCT
GAAACACAGGCATCATTCTACTACTCACCCTCATAGCAACAGCCTTCGTAGGCTATGTCC
TACCATGAGGACAAATATCCTTCTGAGGGGCTACAGTTATCACCAACCTATTTTCAGCAG
TCCCCTACATCGGCCAAACCATCGTAGAATGAGCCTGAGGAGGTTTCTCAGTAGATAACC
CGACACTAACCCGATTCTTCGCCCTCCACTTCCTCCTCCCCTTTCTAATCATAGGCCTAA
CCCTAATTCATCTTACATTCCTCCACGAATCAGGCTCAAACAACCCCCTAGGCATCGTAT
CAAACTGCGATAAAATTCCATTCCACCCCTACTTCTCCCTAAAAGACATCCTAGGATTTA
CACTAGTACTAATTCCACTAATAACCCTATCCATGTTCTCACCCAACCTGT---------
------------------------------------------------------------
------------------------------------------------------------
------------------------------------------------------------
------------------------------------------------------------
------------------------------------------------------------
------------------------------------------------------------
-----------------------
[148] 97_Indonesia
TAGTCAATAACTCCCTAATCGACCTCCCCACCCCCCCAAACATCTYTGCATGGTGRAATT
TCGGCTCCCTACTYGGCATCTGCCTAATRACACAAATCGTAACAGGGCTTCTACTAGCCA
CACACTACACAGCAGACACAACCCTAGCCTTCTCATCCGTAGCCCACACTTGCCGAAATG
TCCAATATGGTTGACTAATCCGCAATCTCCACGCAAACGGAGCATCACTATTCTTCATCT
GCATCTACCTCCACATTGGCCGAGGACTTTACTACGGCTCATACCTATACAAAGAAACCT
GAAACACAGGCATCATTCTACTACTCACCCTCATAGCAACAGCCTTCGTAGGCTATGTCC
TACCATGAGGACAAATATCCTTCTGAGGGGCTACAGTTATCACCAACCTATTTTCAGCAG
TCCCCTACATCGGCCAAACCATCGTAGAATGAGCCTGAGGAGGTTTCTCAGTAGATAACC
CGACACTAACCCGATTCTTCGCCCTCCACTTCCTCCTCCCCTTTCTAATCATAGGCCTAA
CCCTAATTCATCTTACATTCCTCCACGAATCAGGCTCAAACAACCCCCTAGGCATCGTAT
CAAACTGCGATAAAATTCCATTCCACCCCTACTTCTCCCTAAAAGACATCCTAGGATTTA
CACTAGTACTAATTCCACTAATAACCCTATCCATGTTCTCACCCAACCTGT---------
------------------------------------------------------------
------------------------------------------------------------
------------------------------------------------------------
------------------------------------------------------------
------------------------------------------------------------
------------------------------------------------------------
-----------------------
[149] 98_Indonesia
------------------------------------------------------------
------------------------------------------------------------
---------------ACMCAACCCTASCCTTYTCATCCGTAGCCCMCACTTGCCGAAATG
TCCAATATGGTTGACTAATCCGCAATCTCCACGCAAACGGAGCATCACTATTCTTCATCT
GCATCTACCTCCACATTGGCCGAGGACTTTACTACGGCTCATACCTATACAAAGAAACCT
GAAACACAGGCATCATTCTACTACTCACCCTCATAGCAACAGCCTTCGTAGGCTATGTCC
TACCATGAGGACAAATATCCTTCTGAGGGGCTACAGTTATCACCAACCTATTTTCAGCAG
TCCCCTACATCGGCCAAACCATCGTAGAATGAGCCTGAGGAGGTTTCTCAGTAGATAACC
CGACACTAACCCGATTCTTCGCCCTCCACTTCCTCCTCCCCTTTCTAATCATAGGCCTAA
CCCTAATTCATCTTACATTCCTCCACGAATCAGGCTCAAACAACCCCCTAGGCATCGTAT
CAAACTGCGATAAAATTCCATTCCACCCCTACTTCTCCCTAAAAGACATCCTAGGATTTA
CACTAGTACTAATTCCACTAATAACCCTATCCATGTTCTCACCCAACCTGT---------
------------------------------------------------------------
------------------------------------------------------------
------------------------------------------------------------
------------------------------------------------------------
------------------------------------------------------------
------------------------------------------------------------
-----------------------
[150] 99_Indonesia
------------------------------------------------------------
------------------------------------------------------------
---------------ACMCAACCCTASCCTTYTCATCCGTAGCCCMCACTTGCCGAAATG
TCCAATATGGTTGACTAATCCGCAATCTCCACGCAAACGGAGCATCACTATTCTTCATCT
GCATCTACCTCCACATTGGCCGAGGACTTTACTACGGCTCATACCTATACAAAGAAACCT
GAAACACAGGCATCATTCTACTACTCACCCTCATAGCAACAGCCTTCGTAGGCTATGTCC
TACCATGAGGACAAATATCCTTCTGAGGGGCTACAGTTATCACCAACCTATTTTCAGCAG
TCCCCTACATCGGCCAAACCATCGTAGAATGAGCCTGAGGAGGTTTCTCAGTAGATAACC
CGACACTAACCCGATTCTTCGCCCTCCACTTCCTCCTCCCCTTTCTAATCATAGGCCTAA
CCCTAATTCATCTTACATTCCTCCACGAATCAGGCTCAAACAACCCCCTAGGCATCGTAT
CAAACTGCGATAAAATTCCATTCCACCCCTACTTCTCCCTAAAAGACATCCTAGGATTTA
CACTAGTACTAATTCCACTAATAACCCTATCCATGTTCTCACCCAACCTGT---------
------------------------------------------------------------
------------------------------------------------------------
------------------------------------------------------------
------------------------------------------------------------
------------------------------------------------------------
------------------------------------------------------------
-----------------------
[151] 219_USA
TAGTCAATAACTCCCTAATCGACCTCCCCACCCCCCCAAACATCTCTGCATGATGGAATT
TCGGCTCCCTACTTGGCATCTGCCTAATGACACAAATCGTAACAGGACTTCTACTAGCCA
CACACTACACAGCAGACACAACCCTAGCCTTCTCATCCGTAGCCCACACTTGCCGAAATG
TCCAGTATGGTTGACTAATCCGCAACCTACACGCAAACGGAGCATCACTATTCTTCATCT
GCATCTACCTTCACATTGGCCGAGGACTTTACTACGGCTCATACCTATACAAAGAAACCT
GAAACACAGGCATCATTCTACTACTCACCCTCATAGCAACAGCCTTCGTAGGCTATGTAC
TACCATGAGGACAAATATCCTTCTGAGGAGCTACAGTTATCACCAACCTATTTTCAGCAG
TCCCGTACATCGGCCAAACCATCGTAGAATGAGCCTGAGGAGGTTTCTCAGTAGATAACC
CGACACTAACCCGATTTTTCGCCCTCCACTTCCTCCTCCCCTTTCTAATCATAGGCCTAA
CCCTAATTCATCTTACATTCCTCCACGAATCAGGCTCAAACAATCCCCTAGGCATCGTAT
CAAACTGCGATAAAATTCCATTCCACCCCTACTTCTCCCTAAAAGACATCCTAGGATTTA
CACTAGTACTAATTCCACTAATAACCCTATCTATGTTCTCACCCAACCTGTTAGGAGATC
CAGAAAATTTCACCCCAGCAAACCCCCTAATCACACCACCCCACATCAAACCAGAATGAT
ACTTTCTATTCGCATATGCAATCTTACGCTCAATCCCAAACAAGCTAGGCGGAGTACTAG
CCCTAGCTGCCTCTGTATTAATCCTCTTCATAATACCTCTTCTCCATAAATCTAAACAAC
GCACTATAGCCTACCGTCCCCTCTCCCAACTCCTATTCTGAACCCTAATCGCCAACCTCA
TAATCCTAACATGAGTAGGTAGCCAACCAGTAGAACACCCATTCATCGTTATTGGCCAAT
TAGCCTCCCTAACCTACTTCACCACCCTCCTAATCCTACTCCCACTAGCTGGAGCCTTAG
AGAACAAAATACTAAATCACT--
[152] 222_USA
------ATAACTCCCTAATCGACCTCCCCACCCCCCCAAACATCTCTGCATGATGGAATT
TCGGCTCCCTACTTGGCATCTGCCTAATGACACAAATCGTAACAGGACTTCTACTAGCCA
CACACTACACAGCAGACACAACCCTAGCCTTCTCATCCGTAGCCCACACTTGCCGAAATG
TCCAGTATGGTTGACTAATCCGCAACCTACACGCAAACGGAGCATCACTATTCTTCATCT
GCATCTACCTTCACATTGGCCGAGGACTTTACTACGGCTCATACCTATACAAAGAAACCT
GAAACACAGGCATCATTCTACTACTCACCCTCATAGCAACAGCCTTCGTAGGCTATGTAC
TACCATGAGGACAAATATCCTTCTGAGGAGCTACAGTTATCACCAACCTATTTTCAGCAG
TCCCGTACATCGGCCAAACCATCGTAGAATGAGCCTGAGGAGGTTTCTCAGTAGATAACC
CGACACTAACCCGATTTTTCGCCCTCCACTTCCTCCTCCCCTTCCTAATCATAGGCCTAA
CCCTAATTCATCTTACATTCCTCCACGAATCATGCTCAAACAATCCCCTAGGCATCGTAT
CAAACTGCGATAAAATTCCATTCCACCCCTACTTCTCCCTAAAAGACATCCTAGGATTTA
CACTAGTACTAATTCCACTAATAACCCTATCCATGTTCTCACCCAACCTGTTAGGAGATC
CAGAAAATTTCACCCCAGCAAACCCCCTAATCACACCACCCCACATCAAACCAGAATGAT
ACTTTCTATTCGCATATGCAATCTTACGCTCAATCCCAAACAAGCTAGGCGGAGTACTAG
CCCTAGCTGCCTCTGTATTAATCCTCTTCATAATACCTCTTCTCCATAAATCTAAACAAC
GCACTATAGCCTACCGTCCCCTCTCCCAACTCCTATTCTGAACCCTAATCGCCAACCTCA
TAATCCTAACATGAGTAGGTAGCCAACCAGTAGAACACCCATTCATCGTTATTGGCCAAT
TAGCCTCCCTAACCTACTTCACCACCCTCCTAATCCTACTCCCACTAGCTGGAGCCTTAG
AGAACAAAATACTAAATCAC---
[153] 216_USA
-------TAACTCCCTAATCGACCTCCCCACCCCCCCAAACATCTCTGCATGATGGAATT
TCGGCTCCCTACTTGGCATCTGCCTAATGACACAAATCGTAACAGGACTTCTACTAGCCA
CACACTACACAGCAGACACAACCCTAGCCTTCTCATCCGTAGCCCACACTTGCCGAAATG
TCCAGTATGGTTGACTAATCCGCAACCTACACGCAAACGGAGCATCACTATTCTTCATCT
GCATCTACCTTCACATTGGCCGAGGACTTTACTACGGCTCATACCTATACAAAGAAACCT
GAAACACAGGCATCATTCTACTACTCACCCTCATAGCAACAGCCTTCGTAGGCTATGTAC
TACCATGAGGACAAATATCCTTCTGAGGAGCTACAGTTATCACCAACCTATTTTCAGCAG
TCCCGTACATCGGCCAAACCATCGTAGAATGAGCCTGAGGAGGTTTCTCAGTAGATAACC
CGACACTAACCCGATTTTTCGCCCTCCACTTCCTCCTCCCCTTCCTAATCATAGGCCTAA
CCCTAATTCATCTTACATTCCTCCACGAATCAGGCTCAAACAATCCCCTAGGCATCGTAT
CAAACTGCGATAAAATTCCATTCCACCCCTACTTCTCCCTAAAAGACATCCTAGGATTTA
CACTAGTACTAATTCCACTAATAACCCTATCCATGTTCTCACCCAACCTGTTAGGAGATC
CAGAAAATTTCACCCCAGCAAACCCCCTAATCACACCACCCCACATCAAACCAGAATGAT
ACTTTCTATTCGCATATGCAATCTTACGCTCAATCCCAAACAAGCTAGGCGGAGTACTAG
CCCTAGCTGCCTCTGTATTAATCCTCTTCATAATACCTCTTCTCCATAAATCTAAACAAC
GCACTATAGCCTACCGTCCCCTCTCCCAACTCCTATTCTGAACCCTAATCGCCAACCTCA
TAATCCTAACATGAGTAGGTAGCCAACCAGTAGAACACCCATTCATCGTTATTGGCCAAT
TAGCCTCCCTAACCTACTTCACCACCCTCCTAATCCTACTCCCACTAGCTGGAGCCTTAG
AGAACAAAATACTAAATCAC---
[154] 224_USA
-------TAACTCCCTAATCGACCTCCCCACCCCCCCAAACATCTCTGCATGATGGAATT
TCGGCTCCCTACTTGGCATCTGCCTAATGACACAAATCGTAACAGGACTTCTACTAGCCA
CACACTACACAGCAGACACAACCCTAGCCTTCTCATCCGTAGCCCACACTTGCCGAAATG
TCCAGTATGGTTGACTAATCCGCAACCTACACGCAAACGGAGCATCACTATTCTTCATCT
GCATCTACCTTCACATTGGCCGAGGACTTTACTACGGCTCATACCTATACAAAGAAACCT
GAAACACAGGCATCATTCTACTACTCACCCTCATAGCAACAGCCTTCGTAGGCTATGTAC
TACCATGAGGACAAATATCCTTCTGAGGAGCTACAGTTATCACCAACCTATTTTCAGCAG
TCCCGTACATCGGCCAAACCATCGTAGAATGAGCCTGAGGAGGTTTCTCAGTAGATAACC
CGACACTAACCCGATTTTTCGCCCTCCACTTCCTCCTCCCCTTTCTAATCATAGGCCTAA
CCCTAATTCATCTTACATTCCTCCACGAATCAGGCTCAAACAATCCCCTAGGCATCGTAT
CAAACTGCGATAAAATTCCATTCCACCCCTACTTCTCCCTAAAAGACATCCTAGGATTTA
CACTAGTACTAATTCCACTAATAACCCTATCCATGTTCTCACCCAACCTGTTAGGAGATC
CAGAAAATTTCACCCCAGCAAACCCCCTAATCACACCACCCCACATCAAACCAGAATGAT
ACTTTCTATTCGCATATGCAATCTTACGCTCAATCCCAAACAAGCTAGGCGGAGTACTAG
CCCTAGCTGCCTCTGTATTAATCCTCTTCATAATACCTCTTCTCCATAAATCTAAACAAC
GCACTATAGCCTACCGTCCCCTCTCCCAACTCCTATTCTGAACCCTAATCGCCAACCTCA
TAATCCTAACATGAGTAGGCAGCCAACCAGTAGAACACCCATTCATCGTTATTGGCCAAT
TAGCCTCCCTAACCTACTTCACCACCCTCCTAATCCTACTCCCACTAGCTGGAGCCTTAG
AGAACAAAATACTAAATCACTAA
[155] 217_USA
----CAATAACTCCCTAATCGACCTCCCCACCCCCCCAAACATCTCTGCATGATGGAATT
TCGGCTCCCTACTTGGCATCTGCCTAATGACACAAATCGTAACAGGACTTCTACTAGCCA
CACACTACACAGCAGACACAACCCTAGCCTTCTCATCCGTAGCCCACACTTGCCGAAATG
TCCAGTATGGTTGACTAATCCGCAACCTACACGCAAACGGAGCATCACTATTCTTCATCT
GCATCTACCTTCACATTGGCCGAGGACTTTACTACGGCTCATACCTATACAAAGAAACCT
GAAACACAGGCATCATTCTACTACTCACCCTCATAGCAACAGCCTTCGTAGGCTATGTAC
TACCATGAGGACAAATATCCTTCTGAGGAGCTACAGTTATCACCAACCTATTTTCAGCAG
TCCCGTACATCGGCCAAACCATCGTAGAATGAGCCTGAGGAGGTTTCTCAGTAGATAACC
CGACACTAACCCGATTTTTCGCCCTCCACTTCCTCCTCCCCTTTCTAATCATAGGCCTAA
CCCTAATTCATCTTACATTCCTCCACGAATCAGGCTCAAACAATCCCCTAGGCATCGTAT
CAAACTGCGATAAAATTCCATTCCACCCCTACTTCTCCCTAAAAGACATCCTAGGATTTA
CACTAGTACTAATTCCACTAATAACCCTATCCATGTTCTCACCCAACCTGTTAGGAGATC
CAGAAAATTTCACCCCAGCAAACCCCCTAATCACACCACCCCACATCAAACCAGAATGAT
ACTTTCTATTCGCATATGCAATCTTACGCTCAATCCCAAACAAGCTAGGCGGAGTACTAG
CCCTAGCTGCCTCTGTATTAATCCTCTTCATAATACCTCTTCTCCATAAATCTAAACAAC
GCACTATAGCCTACCGTCCCCTCTCCCAACTCCTATTCTGAACCCTAATCGCCAACCTCA
TAATCCTAACATGAGTAGGCAGCCAACCAGTAGAACACCCATTCATCGTTATTGGCCAAT
TAGCCTCCCTAACCTACTTCACCACCCTCCTAATCCTACTCCCACTAGCTGGAGCCTTAG
AGAACAAAATACT----------
[156] 218_USA
-----------TCCCTAATCGACCTCCCCACCCCCCCAAACATCTCTGCATGATGGAATT
TCGGCTCCCTACTTGGCATCTGCCTAATGACACAAATCGTAACAGGACTTCTACTAGCCA
CACACTACACAGCAGACACAACCCTAGCCTTCTCATCCGTAGCCCACACTTGCCGAAATG
TCCAGTATGGTTGACTAATCCGCAACCTACACGCAAACGGAGCATCACTATTCTTCATCT
GCATCTACCTTCACATTGGCCGAGGACTTTACTACGGCTCATACCTATACAAAGAAACCT
GAAACACAGGCATCATTCTACTACTCACCCTCATAGCAACAGCCTTCGTAGGCTATGTAC
TACCATGAGGACAAATATCCTTCTGAGGAGCTACAGTTATCACCAACCTATTTTCAGCAG
TCCCGTACATCGGCCAAACCATCGTAGAATGAGCCTGAGGAGGTTTCTCAGTAGATAACC
CGACACTAACCCGATTTTTCGCCCTCCACTTCCTCCTCCCCTTTCTAATCATAGGCCTAA
CCCTAATTCATCTTACATTCCTCCACGAATCAGGCTCAAACAATCCCCTAGGCATCGTAT
CAAACTGCGATAAAATTCCATTCCACCCCTACTTCTCCCTAAAAGACATCCTAGGATTTA
CACTAGTACTAATTCCACTAATAACCCTATCCATGTTCTCACCCAACCTGTTAGGAGATC
CAGAAAATTTCACCCCAGCAAACCCCCTAATCACACCACCCCACATCAAACCAGAATGAT
ACTTTCTATTCGCATATGCAATCTTACGCTCAATCCCAAACAAGCTAGGCGGAGTACTAG
CCCTAGCTGCCTCTGTATTAATCCTCTTCATAATACCTCTTCTCCATAAATCTAAACAAC
GCACTATAGCCTACCGTCCCCTCTCCCAACTCCTATTCTGAACCCTAATCGCCAACCTCA
TAATCCTAACATGAGTAGGTAGCCAACCAGTAGAACACCCATTCATCGTTATTGGCCAAT
TAGCCTCCCTAACCTACTTCACCACCCTCCTAATCCTACTCCCACTAGCTGGAGCCTTAG
AGAACAAAATACTAAATCACT--
[157] 220_USA
--GTCAATAACTCCCTAATCGACCTCCCCACCCCCCCAAACATCTCTGCATGATGGAATT
TCGGCTCCCTACTTGGCATCTGCCTAATGACACAAATCGTAACAGGACTTCTACTAGCCA
CACACTACACAGCAGACACAACCCTAGCCTTCTCATCCGTAGCCCACACTTGCCGAAATG
TCCAGTATGGTTGACTAATCCGCAACCTACACGCAAACGGAGCATCACTATTCTTCATCT
GCATCTACCTTCACATTGGCCGAGGACTTTACTACGGCTCATACCTATACAAAGAAACCT
GAAACACAGGCATCATTCTACTACTCACCCTCATAGCAACAGCCTTCGTAGGCTATGTAC
TACCATGAGGACAAATATCCTTCTGAGGAGCTACAGTTATCACCAACCTATTTTCAGCAG
TCCCGTACATCGGCCAAACCATCGTAGAATGAGCCTGAGGAGGTTTCTCAGTAGATAACC
CGACACTAACCCGATTTTTCGCCCTCCACTTCCTCCTCCCCTTTCTAATCATAGGCCTAA
CCCTAATTCATCTTACATTCCTCCACGAATCAGGCTCAAACAATCCCCTAGGCATCGTAT
CAAACTGCGATAAAATTCCATTCCACCCCTACTTCTCCCTAAAAGACATCCTAGGATTTA
CACTAGTACTAATTCCACTAATAACCCTATCCATGTTCTCACCCAACCTGTTAGGAGATC
CAGAAAATTTCACCCCAGCAAACCCCCTAATCACACCACCCCACATCAAACCAGAATGAT
ACTTTCTATTCGCATATGCAATCTTACGCTCAATCCCAAACAAGCTAGGCGGAGTACTAG
CCCTAGCTGCCTCTGTATTAATCCTCTTCATAATACCTCTTCTCCATAAATCTAAACAAC
GCACTATAGCCTACCGTCCCCTCTCCCAACTCCTATTCTGAACCCTAATCGCCAACCTCA
TAATCCTAACATGAGTAGGCAGCCAACCAGTAGAACACCCATTCATCGTTATTGGCCAAT
TAGCCTCCCTAACCTACTTCACCACCCTCCTAATCCTACTCCCACTAGCTGGAGCCTTAG
AGAACAAAATACTAAATCACTAA
[158] 155_Germany
------------------------------------------------------------
------------------------------------------------------------
---------------------------------------------------------ATG
TCCAATATGGTTGACTAATCCGCAATCTCCACGCAAACGGAGCATCACTATTCTTCATCT
GCATCTACCTCCACATCGGCCGAGGACTTTACTACGGCTCATACCTGTACAAAGAAACCT
GAAACACAGGCATCATTCTACTACTCACCCTCATAGCAACAGCCTTCGTAGGCTATGTCC
TACCATGAGGACAAATATCCTTCTGAGGGGCTACAGTTATCACCAATCTATTTTCAGCAG
TCCCCTACATCGGCCAAACCATCGTAGAGTGAGCCTGAGGAGGTTTCTCAGTAGATAACC
CAACACTAACCCGATTTTTCGCCCTCCWCTTCCTCCTCCCCTTTCTAATCATRGGCCTAA
CCCTAATTCATCTCACWTTCCTCCACGAATCRGGCTCGAACAATCCCCTAGGCATCGTAT
CAAASTGCGATAAAATTCCATTCCACCCCTACTTCTCCCTAAAAGAYATTCTAGGATTTA
CACTAGTACTAATTCCACTAATAACCCTATCSATGTTCTCACCCAASCTRTT--------
------------------------------------------------------------
------------------------------------------------------------
------------------------------------------------------------
------------------------------------------------------------
------------------------------------------------------------
------------------------------------------------------------
-----------------------
[159] 156_Germany
------------------------------------------TCTCTGCATGGTGGAATT
TCGGCTCCCTACTTGGCATCTGCCTAATGACACAAATCGTAACAGGACTTCTACTAGCCA
CACACTACACAGCAGACACAACCCTAGCCTTCTCATCCGTAGCCCACACTTGCCGAAATG
TCCAATATGGTTGACTAATCCGCAATCTCCACGCAAACGGAGCATCACTATTCTTCATCT
GCATCTACCTCCACATCGGCCGAGGACTTTACTACGGCTCATACCTGTACAAAGAAACCT
GAAACACAGGCATCATTCTACTACTCACCCTCATAGCAACAGCCTTCGTAGGCTATGTCC
TACCATGAGGACAAATATCCTTCTGAGGGGCTACAGTTATCACCAATCTATTTTCAGCAG
TCCCCTACATCGGCCAAACCATCGTAGAGTGAGCCTGAGGAGGTTTCTCAGTAGATAACC
CAACACTAACCCGATTTTTCGCCCTCCACTTCCTCCTCCCCTTTCTAATCATAGGCCTAA
CCCTAATTCATCTCACATTCCTCCACGAATCAGGCTCGAACAATCCCCTAGGCATCGTAT
CAAACTGCGATAAAATTCCATTCCACCCCTACTTCTCCCTAAAAGACATTCTAGGATTTA
CACTAGTACTAATTCCACTAATAACCCTATCCATGTTCTCACCCAACCTGT---------
------------------------------------------------------------
------------------------------------------------------------
------------------------------------------------------------
------------------------------------------------------------
------------------------------------------------------------
------------------------------------------------------------
-----------------------
[160] 162_Portugal
------------------------------------------TCTCTGCATGGTGGAATT
TCGGCTCCCTACTTGGCATCTGCCTAATGACACAAATCGTAACAGGACTTCTACTAGCCA
CACACTACACAGCAGACACAACCCTAGCCTTCTCATCCGTAGCCCACACTTGCCGAAATG
TCCAATATGGTTGACTAATCCGCAATCTCCACGCAAACGGAGCATCACTATTCTTCATCT
GCATCTACCTCCACATCGGCCGAGGACTTTACTACGGCTCATACCTGTACAAAGAAACCT
GAAACACAGGCATCATTCTACTACTCACCCTCATAGCAACAGCCTTCGTAGGCTATGTCC
TACCATGAGGACAAATATCCTTCTGAGGGGCTACAGTTATCACCAATCTATTTTCAGCAG
TCCCCTACATCGGCCAAACCATCGTAGAATGAGCCTGAGGAGGTTTCTCAGTAGATAACC
CAACACTAACCCGATTTTTCGCCCTCCACTTCCTCCTCCCCTTTCTAATCATAGGCCTAA
CCCTAATTCATCTCACATTCCTCCACGAATCAGGCTCGAACAATCCCCTAGGCATCGTAT
CAAACTGCGATAAAATTCCATTCCACCCCTACTTCTCCCTAAAAGACATTCTAGGATTTA
CACTAGTACTAATTCCACTAATAACCCTATCCATGTTCTCACCCAACCTGT---------
------------------------------------------------------------
------------------------------------------------------------
------------------------------------------------------------
------------------------------------------------------------
------------------------------------------------------------
------------------------------------------------------------
-----------------------
[161] 163_Portugal
---------------------------------------------------GGTGGAATT
TCGGCTCCCTACTTGGCATCTGCCTAATGACACAAATCGTAACAGGACYTYNACTAGCCA
CACACTACACAGCAGACACAACCCTAGCCTTCTCATCCGTAGCCCACACTTGCCGAAATG
TCCAATATGGTTGACTAATCCGCAATCTCCACGCAAACGGAGCATCACTATTCTTCATCT
GCATCTACCTCCACATCGGCCGAGGACTTTACTACGGCTCATACCTGTACAAAGAAACCT
GAAACACAGGCATCATTCTACTACTCACCCTCATAGCAACAGCCTTCGTAGGCTATGTCC
TACCATGAGGACAAATATCCTTCTGAGGGGCTACAGTTATCACCAATCTATTTTCAGCAG
TCCCCTACATCGGCCAAACCATCGTAGAATGAGCCTGAGGAGGTTTCTCAGTAGATAACC
CAACACTAACCCGATTTTTCGCCCTCCACTTCCTCCTCCCCTTTCTAATCATAGGCCTAA
CCCTAATTCATCTCACATTCCTCCACGAATCAGGCTCGAACAATCCCCTAGGCATCGTAT
CAAACTGCGATAAAATTCCATTCCACCCCTACTTCTCCCTAAAAGACATTCTAGGATTTA
CACTAGTACTAATTCCACTAATAACCCTATCCATGTTCTCACCCAACCTGT---------
------------------------------------------------------------
------------------------------------------------------------
------------------------------------------------------------
------------------------------------------------------------
------------------------------------------------------------
------------------------------------------------------------
-----------------------
[162] 164_Portugal
------------------------------------------------------------
------------------------------------------------------------
--------------------------------------------------------AATG
TCCAATATGGTTGACTAATCCGCAATCTCCACGCAAACGGAGCATCACTATTCTTCATCT
GCATCTACCTCCACATCGGCCGAGGACTTTACTACGGCTCATACCTGTACAAAGAAACCT
GAAACACAGGCATCATTCTACTACTCACCCTCATAGCAACAGCCTTCGTAGGCTATGTCC
TACCATGAGGACAAATATCCTTCTGAGGGGCTACAGTTATCACCAATCTATTTTCAGCAG
TCCCCTACATCGGCCAAACCATCGTAGAATGAGCCTGAGGAGGTTTCTCAGTAGATAACC
CAACACTAACCCGATTTTTCGCCCTCCACTTCCTCCTCCCCTTTCTAATCATAGGCCTAA
CCCTAATTCATCTCACATTCCTCCACGAATCAGGCTCGAACAATCCCCTAGGCATCGTAT
CAAACTGCGATAAAATTCCATTCCACCCCTACTTCTCCCTAAAAGACATTCTAGGATTTA
CACTAGTACTAATTCCACTAATAACCCTATCCATGTTCTCACCCAACCTGT---------
------------------------------------------------------------
------------------------------------------------------------
------------------------------------------------------------
------------------------------------------------------------
------------------------------------------------------------
------------------------------------------------------------
-----------------------
[163] 165_Russia
------------------------------------------TCTCTGCATGGTGGAATT
TCGGCTCCCTACTTGGCATCTGCCTAATGACACAAATCGTAACAGGACTTCTACTAGCCA
CACACTACACAGCAGACACAACCCTAGCCTTCTCATCCGTAGCCCACACTTGCCGAAATG
TCCAATATGGTTGACTAATCCGCAATCTCCACGCAAACGGAGCATCACTATTCTTCATCT
GCATCTACCTCCACATTGGCCGAGGACTTTACTACGGCTCATACCTATACAAAGAAACCT
GAAACACAGGCATCATCCTACTACTCACCCTCATAGCAACAGCCTTCGTAGGCTATGTCC
TACCATGAGGGCAAATATCCTTCTGAGGGGCTACAGTTATCACCAACCTATTTTCAGCAA
TCCCCTACATCGGCCAAACCATCGTAGAATGAGCCTGAGGAGGTTTCTCAGTAGATAACC
CGACACTAACCCGATTTTTCGCCCTCCACTTCCTCCTCCCTTTTCTAATCATAGGCCTAA
CCCTAATTCATCTTACATTCCTCCACGAATCAGGCTCAAACAATCCCCTAGGCATCGTAT
CAAACTGCGATAAAATTCCATTCCACCCATACTTCTCCCTAAAAGACATCCTAGGATTTA
CACTAGTACTAATTCCACTAATAACCCTATCCATGTTCTCACCCAAC-------------
------------------------------------------------------------
------------------------------------------------------------
------------------------------------------------------------
------------------------------------------------------------
------------------------------------------------------------
------------------------------------------------------------
-----------------------
[164] 166_Russia
------------------------------------------TCTCTGCATGGTGGAATT
TCGGCTCCCTACTTGGCATCTGCCTAATGACACAAATCGTAACAGGACTTCTACTAGCCA
CACACTACACAGCAGACACAACCCTAGCCTTCTCATCCGTAGCCCACACTTGCCGAAATG
TCCAATATGGTTGACTAATCCGCAATCTCCACGCAAACGGAGCATCACTATTCTTCATCT
GCATCTACCTCCACATCGGCCGAGGACTTTACTACGGCTCATACCTGTACAAAGAAACCT
GAAACACAGGCATCATTCTACTACTCACCCTCATAGCAACAGCCTTCGTAGGCTATGTCC
TACCATGAGGACAAATATCCTTCTGAGGGGCTACAGTTATCACCAATCTATTTTCAGCAG
TCCCCTACATCGGCCAAACCATCGTAGAATGAGCCTGAGGAGGTTTCTCAGTAGATAACC
CAACACTAACCCGATTTTTCGCCCTCCACTTCCTCCTCCCCTTTCTAATCATAGGCCTAA
CCCTAATTCATCTCACATTCCTCCACGAATCAGGCTCGAACAATCCCCTAGGCATCGTAT
CAAACTGCGATAAAATTCCATTCCACCCCTACTTCTCCCTAAAAGACATTCTAGGATTTA
CACTAGTACTAATTCCACTAATAACCCTATCCATGTTCTCACCCAACCTGT---------
------------------------------------------------------------
------------------------------------------------------------
------------------------------------------------------------
------------------------------------------------------------
------------------------------------------------------------
------------------------------------------------------------
-----------------------
[165] 167_Russia
------------------------------------------------------------
----------------------------------------------------------CA
CACACTACACAGSAGACACAACCCTAGCCTTCTCATCCGTAGCCCACACTTGCCGAAACG
TCCAATATGGTTGACTAATCCACAATCTCCACGCAAACGGAGCATCACTATTCTTCATCT
GCATCTACCTCCACATTGGCCGAGGACTTTACTACGGCTCATACCTATACAAAGAAACCT
GAAACACAGGCATCATCCTACTACTCACCCTCATAGCAACAGCCTTCGTAGGCTATGTCC
TACCATGAGGGCAAATATCCTTCTGAGGGGCTACAGTTATCACCAACCTATTTTCAGCAA
TCCCCTACATCGGCCAAACCATCGTAGAATGAGCCTGAGGAGGTTTCTCAGTAGATAACC
CGACACTAACCCGATTTTTCGCCCTCCACTTCCTCCTCCCTTTTCTAATCATAGGCCTAA
CCCTAATTCATCTTACATTCCTCCACGAATCAGGCTCAAACAATCCCCTAGGCATCGTAT
CAAACTGCGATAAAATTCCATTCCACCCATACTTCTCCCTAAAAGACATCCTAGGATTTA
CACTAGTACTAATTCCACTAATAACCCTATCCATGTTCTCACCCAACCTGT---------
------------------------------------------------------------
------------------------------------------------------------
------------------------------------------------------------
------------------------------------------------------------
------------------------------------------------------------
------------------------------------------------------------
-----------------------
[166] 168_Russia
---------------------------------------ACATCTCTGCATGGTGGAATT
TCGGCTCCCTACTTGGCATCTGCCTAATGACACAAATCGTAACAGGACTTCTACTAGCCA
CACACTACACAGCAGACACAACCCTAGCCTTCTCATCCGTAGCCCACACTTGCCGAAATG
TCCAATATGGTTGACTAATCCGCAATCTCCACGCAAACGGAGCATCACTATTCTTCATCT
GCATCTACCTCCACATCGGCCGAGGACTTTACTACGGCTCATACCTGTACAAAGAAACCT
GAAACACAGGCATCATTCTACTACTCACCCTCATAGCAACAGCCTTCGTAGGCTATGTCC
TACCATGAGGACAAATATCCTTCTGAGGGGCTACAGTTATCACCAATCTATTTTCAGCAG
TCCCCTACATCGGCCAAACCATCGTAGAGTGAGCCTGAGGAGGTTTCTCAGTAGATAACC
CAACACTAACCCGATTTTTCGCCCTCCACTTCCTCCTCCCCTTTCTAATCATAGGCCTAA
CCCTAATTCATCTCACATTCCTCCACGAATCAGGCTCGAACAATCCCCTAGGCATCGTAT
CAAACTGCGATAAAATTCCATTCCACCCCTACTTCTCCCTAAAAGACATTCTAGGATTTA
CACTAGTACTAATTCCACTAATAACCCTATCCATGTTCTCACCCAACCTGT---------
------------------------------------------------------------
------------------------------------------------------------
------------------------------------------------------------
------------------------------------------------------------
------------------------------------------------------------
------------------------------------------------------------
-----------------------
[167] 169_Russia
-----------------------------------------ATCTCTGCATGGTGGAATT
TCGGCTCCCTACTTGGCATCTGCCTAATGACACAAATCGTAACAGGACTTCTACTAGCCA
CACACTACACAGCAGACACAACCCTAGCCTTCTCATCCGTAGCCCACACTTGCCGAAATG
TCCAATATGGTTGACTAATCCGCAATCTCCACGCAAACGGAGCATCACTATTCTTCATCT
GCATCTACCTCCACATCGGCCGAGGACTTTACTACGGCTCATACCTGTACAAAGAAACCT
GAAACACAGGCATCATTCTACTACTCACCCTCATAGCAACAGCCTTCGTAGGCTATGTCC
TACCATGAGGACAAATATCCTTCTGAGGGGCTACAGTTATCACCAATCTATTTTCAGCAG
TCCCCTACATCGGCCAAACCATCGTAGAGTGAGCCTGAGGAGGTTTCTCAGTAGATAACC
CAACACTAACCCGATTTTTCGCCCTCCACTTCCTCCTCCCCTTTCTAATCATAGGCCTAA
CCCTAATTCATCTCACATTCCTCCACGAATCAGGCTCGAACAATCCCCTAGGCATCGTAT
CAAACTGCGATAAAATTCCATTCCACCCCTACTTCTCCCTAAAAGACATTCTAGGATTTA
CACTAGTACTAATTCCACTAATAACCCTATCCATGTTCTCACCCAACCTGT---------
------------------------------------------------------------
------------------------------------------------------------
------------------------------------------------------------
------------------------------------------------------------
------------------------------------------------------------
------------------------------------------------------------
-----------------------
[168] 171_Russia
TAGTCAATAACTCCCTAATCGACCTCCCCACCCCCCCAAACATCTCTGCATGGTGGAATT
TCGGCTCCCTACTTGGCATCTGCCTAATGACACAAATCGTAACAGGACTTCTACTAGCCA
CACACTACACAGCAGACACAACCCTAGCCTTCTCATCCGTAGCCCACACTTGCCGAAATG
TCCAATATGGTTGACTAATCCGCAATCTCCACGCAAACGGAGCATCACTATTCTTCATCT
GCATCTACCTCCACATTGGCCGAGGACTTTACTACGGCTCATACCTATACAAAGAAACCT
GAAACACAGGCATCATCCTACTACTCACCCTCATAGCAACAGCCTTCGTAGGCTATGTCC
TACCATGAGGGCAAATATCCTTCTGAGGGGCTACAGTTATCACCAACCTATTTTCAGCAA
TCCCCTACATCGGCCAAACCATCGTAGAATGAGCCTGGGGAGGTTTCTCAGTAGATAACC
CGACACTAACCCGATTTTTCGCCCTCCACTTCCTCCTCCCTTTTCTAATCATAGGCCTAA
CCCTAATTCATCTTACATTCCTCCACGAATCAGGCTCAAACAATCCCCTAGGCATCGTAT
CAAACTGCGATAAAATTCCATTCCACCCATACTTCTCCCTAAAAGACATCCTAGGATTTA
CACTAGTACTAATTCCACTAATAACCCTATCCATGTTCTCACCCAACCTGT---------
------------------------------------------------------------
------------------------------------------------------------
------------------------------------------------------------
------------------------------------------------------------
------------------------------------------------------------
------------------------------------------------------------
-----------------------
[169] 172_Russia
TAGTCAATAACTCCCTAATCGACCTCCCCACCCCCCCAAACATCTCTGCATGGTGGAATT
TCGGCTCCCTACTTGGCATCTGCCTAATGACACAAATCGTAACAGGACTTCTACTAGCCA
CACACTACACAGCAGACACAACCCTAGCCTTCTCATCCGTAGCCCACACTTGCCGAAATG
TCCAATATGGTTGACTAATCCGCAATCTCCACGCAAACGGAGCATCACTATTCTTCATCT
GCATCTACCTCCACATCGGCCGAGGACTTTACTACGGCTCATACCTGTACAAAGAAACCT
GAAACACAGGCATCATTCTACTACTCACCCTCATAGCAACAGCCTTCGTAGGCTATGTCC
TACCATGAGGACAAATATCCTTCTGAGGGGCTACAGTTATCACCAATCTATTTTCAGCAG
TCCCCTACATCGGCCAAACCATCGTAGAATGAGCCTGAGGAGGTTTCTCAGTAGATAACC
CAACACTAACCCGATTTTTCGCCCTCCACTTCCTCCTCCCCTTTCTAATCATAGGCCTAA
CCCTAATTCATCTCACATTCCTCCACGAATCAGGCTCGAACAATCCCCTAGGCATCGTAT
CAAACTGCGATAAAATTCCATTCCACCCCTACTTCTCCCTAAAAGACATTCTAGGATTTA
CACTAGTACTAATTCCACTAATAACCCTATCCATGTTCTCACCCAACCTGT---------
------------------------------------------------------------
------------------------------------------------------------
------------------------------------------------------------
------------------------------------------------------------
------------------------------------------------------------
------------------------------------------------------------
-----------------------
[170] 173_Russia
------------------------------------------TCTCTGCATGGTGGAATT
TCGGCTCCCTACTTGGCATCTGCCTAATGACACAAATCGTAACAGGACTTCTACTAGCCA
CACACTACACAGCAGACACAACCCTAGCCTTCTCATCCGTAGCCCACACTTGCCGAAATG
TCCAATATGGTTGACTAATCCGCAATCTCCACGCAAACGGAGCATCACTATTCTTCATCT
GCATCTACCTCCACATTGGCCGAGGACTTTACTACGGCTCATACCTATACAAAGAAACCT
GAAACACAGGCATCATCCTACTACTCACCCTCATAGCAACAGCCTTCGTAGGCTATGTCC
TACCATGAGGGCAAATATCCTTCTGAGGGGCTACAGTTATCACCAACCTATTTTCAGCAA
TCCCCTACATCGGCCAAACCATCGTAGAATGAGCCTGGGGAGGTTTCTCAGTAGATAACC
CGACACTAACCCGATTTTTCGCCCTCCACTTCCTCCTCCCTTTTCTAATCATAGGCCTAA
CCCTAATTCATCTTACATTCCTCCACGAATCAGGCTCAAACAATCCCCTAGGCATCGTAT
CAAACTGCGATAAAATTCCATTCCACCCATACTTCTCCCTAAAAGACATCCTAGGATTTA
CACTAGTACTAATTCCACTAATAACCCTATCCATGTTCTCACCCAACCTGT---------
------------------------------------------------------------
------------------------------------------------------------
------------------------------------------------------------
------------------------------------------------------------
------------------------------------------------------------
------------------------------------------------------------
-----------------------
[171] 174_Russia
-----------------------------------------------GCATGGTGGAATT
TCGGCTCCCTACTTGGCATCTGCCTAATGACACAAATCGTAACAGGMCTTCTACTAGCCA
CACACTACACAGCAGACACAACCCTAGCCTTCTCATCCGTAGCCCACACTTGCCGAAATG
TCCAATATGGTTGACTAATCCGCAATCTCCACGCAAACGGAGCATCACTATTCTTCATCT
GCATCTACCTCCACATTGGCCGAGGACTTTACTACGGCTCATACCTATACAAAGAAACCT
GAAACACAGGCATCATCCTACTACTCACCCTCATAGCAACAGCCTTCGTAGGCTATGTCC
TACCATGAGGGCAAATATCCTTCTGAGGGGCTACAGTTATCACCAACCTATTTTCAGCAA
TCCCCTACATCGGCCAAACCATCGTAGAATGAGCCTGAGGAGGTTTCTCAGTAGATAACC
CGACACTAACCCGATTTTTCGCCCTCCACTTCCTCCTCCCTTTTCTAATCATAGGCCTAA
CCCTAATTCATCTTACATTCCTCCACGAATCAGGCTCAAACAATCCCCTAGGCATCGTAT
CAAACTGCGATAAAATTCCATTCCACCCATACTTCTCCCTAAAAGACATCCTAGGATTTA
CACTAGTACTAATTCCACTAATAACCCTATCCATGTTCTCACCCAACCTGT---------
------------------------------------------------------------
------------------------------------------------------------
------------------------------------------------------------
------------------------------------------------------------
------------------------------------------------------------
------------------------------------------------------------
-----------------------
[172] 175_Russia
------------------------------------------TCTCTGCATGGTGGAATT
TCGGCTCCCTACTTGGCATCTGCCTAATGACACAAATCGTAACAGGACTTCTACTAGCCA
CACACTACACAGCAGACACAACCCTAGCCTTCTCATCCGTAGCCCACACTTGCCGAAATG
TCCAATATGGTTGACTAATCCGCAATCTCCACGCAAACGGAGCATCACTATTCTTCATCT
GCATCTACCTCCACATCGGCCGAGGACTTTACTACGGCTCATACCTGTACAAAGAAACCT
GAAACACAGGCATCATTCTACTACTCACCCTCATAGCAACAGCCTTCGTAGGCTATGTCC
TACCATGAGGACAAATATCCTTCTGAGGGGCTACAGTTATCACCAATCTATTTTCAGCAG
TCCCCTACATCGGCCAAACCATCGTAGAATGAGCCTGAGGAGGTTTCTCAGTAGATAACC
CAACACTAACCCGATTTTTCGCCCTCCACTTCCTCCTCCCCTTTCTAATCATAGGCCTAA
CCCTAATTCATCTCACATTCCTCCACGAATCAGGCTCGAACAATCCCCTAGGCATCGTAT
CAAACTGCGATAAAATTCCATTCCACCCCTACTTCTCCCTAAAAGACATTCTAGGATTTA
CACTAGTACTAATTCCACTAATAACCCTATCCATGTTCTCACCCAACCTGT---------
------------------------------------------------------------
------------------------------------------------------------
------------------------------------------------------------
------------------------------------------------------------
------------------------------------------------------------
------------------------------------------------------------
-----------------------
[173] 176_Russia
------------------------------------------TCTCTGCATGGTGGAATT
TCGGCTCCCTACTTGGCATCTGCCTAATGACACAAATCGTAACAGGACTTCTACTAGCCA
CACACTACACAGCAGACACAACCCTAGCCTTCTCATCCGTAGCCCACACTTGCCGAAATG
TCCAATATGGTTGACTAATCCGCAATCTCCACGCAAACGGAGCATCACTATTCTTCATCT
GCATCTACCTCCACATTGGCCGAGGACTTTACTACGGCTCATACCTATACAAAGAAACCT
GAAACACAGGCATCATCCTACTACTCACCCTCATAGCAACAGCCTTCGTAGGCTATGTCC
TACCATGAGGGCAAATATCCTTCTGAGGGGCTACAGTTATCACCAACCTATTTTCAGCAA
TCCCCTACATCGGCCAAACCATCGTAGAATGAGCCTGAGGAGGTTTCTCAGTAGATAACC
CGACACTAACCCGATTTTTCGCCCTCCACTTCCTCCTCCCTTTTCTAATCATAGGCCTAA
CCCTAATTCATCTTACATTCCTCCACGAATCAGGCTCAAACAATCCCCTAGGCATCGTAT
CAAACTGCGATAAAATTCCATTCCACCCATACTTCTCCCTAAAAGACATCCTAGGATTTA
CACTAGTACTAATTCCACTAATAACCCTATCCATGTTCTCACCCAACCTGT---------
------------------------------------------------------------
------------------------------------------------------------
------------------------------------------------------------
------------------------------------------------------------
------------------------------------------------------------
------------------------------------------------------------
-----------------------
[174] 170_Russia
------------------------------------------------------------
------------------------------------------------------------
------------------------------------------------------------
--CAATATGGTTGACTAATCCGCAATCTCCACGCAAACGGAGCATCACTATTCTTCATCT
GCATCTACCTCCACATTGGCCGAGGACTTTACTACGGCTCATACCTATACAAAGAAACCT
GAAACACAGGCATCATCCTACTACTCACCCTCATAGCAACAGCCTTCGTAGGCTATGTCC
TACCATGAGGGCAAATATCCTTCTGAGGGGCTACAGTTATCACCAACCTATTTTCAGCAA
TCCCCTACATCGGCCAAACCATCGTAGAATGAGCCTGAGGAGGTTTCTCAGTArA-----
------------------------------------------------------------
------------------------------------------------------------
------------------------------------------------------------
------------------------------------------------------------
------------------------------------------------------------
------------------------------------------------------------
------------------------------------------------------------
------------------------------------------------------------
------------------------------------------------------------
------------------------------------------------------------
-----------------------
[175] 183_Russia
------ATAACTCCCTAATCGACCTCCCCACCCCCCCAAACATCTCTGCATGGTGGAATT
TCGGCTCCCTACTTGGCATCTGCCTAATGACACAAATCGTAACAGGACTTCTACTAGCCA
CACACTACACAGCAGACACAACCCTAGCCTTCTCATCCGTAGCCCACACTTGCCGAAATG
TCCAATATGGTTGACTAATCCGCAATCTCCACGCAAACGGAGCATCACTATTCTTCATCT
GCATCTACCTCCACATCGGCCGAGGACTTTACTACGGCTCATACCTGTACAAAGAAACCT
GAAACACAGGCATCATTCTACTACTCACCCTCATAGCAACAGCCTTCGTAGGCTATGTCC
TACCATGAGGACAAATATCCTTCTGAGGGGCTACAGTTATCACCAACCTATTTTCAGCAG
TCCCCTACATCGGCCAAACCATCGTAGAGTGAGCCTGAGGAGGTTTCTCAGTAGATAACC
CAACACTAACCCGATTTTTCGCCCTCCACTTCCTCCTCCCCTTTCTAATCATAGGCCTAA
CCCTAATTCATCTCACATTCCTCCACGAATCAGGCTCGAACAATCCCCTAGGCATCGTAT
CAAACTGCGATAAAATTCCATTCCACCCCTACTTCTCCCTAAAAGACATTCTAGGATTTA
CACTAGTACTAATTCCACTAATAACCCTATCCATGTTCTCACCCAACCTGTTAGGAGACC
CAGAAAATTTCACCCCAGCAAACCCCCTAATCACACCACCCCACATCAAACCAGAATGAT
ACTTTCTATTCGCATATGCAATCTTACGCTCAATCCCAAACAAACTAGGCGGAGTACTAG
CCCTAGCTGCCTCCGTATTAATCCTCTTCATAATACCTCTTCTCCATAAATCTAAACAAC
GCACTATAGCCTACCGTCCCCTCTCCCAACTCCTATTCTGAACCCTAATTGCCAACCTCA
TAATCTTAACGTGAGTAGGTAGCCAACCAGTAGAACACCCATTCATCATTATCGGCCAAT
TAGCCTCCCTCACCTACTTCACCACCCTCCTAATCCTACTCCCACTAGCTGGAGCCTTAG
AGAACAAAATACTCAACCACTAA
[176] 192_Russia
------ATAACTCCCTAATCGACCTCCCCACCCCCCCAAACATCTCTGCATGGTGGAATT
TCGGCTCCCTACTTGGCATCTGCCTAATGACACAAATCGTAACAGGACTTCTACTAGCCA
CACACTACACAGCAGACACAACCCTAGCCTTCTCATCCGTAGCCCACACTTGCCGAAATG
TCCAATATGGTTGACTAATCCGCAATCTCCACGCAAACGGAGCATCACTATTCTTCATCT
GCATCTACCTCCACATCGGCCGAGGACTTTACTACGGCTCATACCTGTACAAAGAAACCT
GAAACACAGGCATCATTCTACTACTCACCCTCATAGCAACAGCCTTCGTAGGCTATGTCC
TACCATGAGGACAAATATCCTTCTGAGGGGCTACAGTTATCACCAATCTATTTTCAGCAG
TCCCCTACATCGGCCAAACCATCGTAGAATGAGCCTGAGGAGGTTTCTCAGTAGATAACC
CAACACTAACCCGATTTTTCGCCCTCCACTTCCTCCTCCCCTTTCTAATCATAGGCCTAA
CCCTAATTCATCTCACATTCCTCCACGAATCAGGCTCGAACAATCCCCTAGGCATCGTAT
CAAACTGCGATAAAATTCCATTCCACCCCTACTTCTCCCTAAAAGACATTCTAGGATTTA
CACTAGTACTAATTCCACTAATAACCCTATCCATGTTCTCACCCAACCTGTTAGGAGACC
CAGAAAATTTCACCCCAGCAAACCCCCTAATCACACCACCCCACATCAAACCAGAATGAT
ACTTTCTATTCGCATATGCAATCTTACGCTCAATCCCAAACAAACTAGGCGGAGTACTAG
CCCTAGCTGCCTCCGTATTAATCCTCTTCATAATACCTCTTCTCCATAAATCTAAACAAC
GCACTATAGCCTACCGTCCCCTCTCCCAACTCCTATTCTGAACCCTAATTGCCAACCTCA
TAATCTTAACGTGAGTAGGTAGCCAACCAGTAGAACACCCATTCATCATTATCGGCCAAT
TAGCCTCCCTCACCTACTTCACCACCCTCCTAATCCTACTCCCACTAGCTGGAGCCTTAG
AGAACAAAATACTCAACCACTAA
[177] 193_Russia
------ATAACTCCCTAATCGACCTCCCCACCCCCCCAAACATCTCTGCATGGTGGAATT
TCGGCTCCCTACTTGGCATCTGCCTAATGACACAAATCGTAACAGGACTTCTACTAGCCA
CACACTACACAGCAGACACAACCCTAGCCTTCTCATCCGTAGCCCACACTTGCCGAAATG
TCCAATATGGTTGACTAATCCGCAATCTCCACGCAAACGGAGCATCACTATTCTTCATCT
GCATCTACCTCCACATCGGCCGAGGACTTTACTACGGCTCATACCTGTACAAAGAAACCT
GAAACACAGGCATCATTCTACTACTCACCCTCATAGCAACAGCCTTCGTAGGCTATGTCC
TACCATGAGGACAAATATCCTTCTGAGGGGCTACAGTTATCACCAATCTATTTTCAGCAG
TCCCCTACATCGGCCAAACCATCGTAGAATGAGCCTGAGGAGGTTTCTCAGTAGATAACC
CAACACTAACCCGATTTTTCGCCCTCCACTTCCTCCTCCCCTTTCTAATCATAGGCCTAA
CCCTAATTCATCTCACATTCCTCCACGAATCAGGCTCGAACAATCCCCTAGGCATCGTAT
CAAACTGCGATAAAATTCCATTCCACCCCTACTTCTCCCTAAAAGACATTCTAGGATTTA
CACTAGTACTAATTCCACTAATAACCCTATCCATATTCTCACCCAACCTGTTAGGAGACC
CAGAAAATTTCACCCCAGCAAACCCCCTAATCACACCACCCCACATCAAACCAGAATGAT
ACTTTCTATTCGCATATGCAATCTTACGCTCAATCCCAAACAAACTAGGCGGAGTACTAG
CCCTAGCTGCCTCCGTATTAATCCTCTTCATAATACCTCTTCTCCATAAATCTAAACAAC
GCACTATAGCCTACCGTCCCCTCTCCCAACTCCTATTCTGAACCCTAATTGCCAACCTCA
TAATCTTAACGTGAGTAGGTAGCCAACCAGTAGAACACCCATTCATCATTATCGGCCAAT
TAGCCTCCCTCACCTACTTCACCACCCTCCTAATCCTACTCCCACTAGCTGGAGCCTTAG
AGAACAAAATACTCAACCACT--
[178] 194_Russia
------ATAACTCCCTAATCGACCTCCCCACCCCCCCAAACATCTCTGCATGGTGGAATT
TCGGCTCCCTACTTGGCATCTGCCTAATGACACAAATCGTAACAGGACTTCTACTAGCCA
CACACTACACAGCAGACACAACCCTAGCCTTCTCATCCGTAGCCCACACTTGCCGAAATG
TCCAATATGGTTGACTAATCCGCAATCTCCACGCAAACGGAGCATCACTATTCTTCATCT
GCATCTACCTCCACATCGGCCGAGGACTTTACTACGGCTCATACCTGTACAAAGAAACCT
GAAACACAGGCATCATTCTACTACTCACCCTCATAGCAACAGCCTTCGTAGGCTATGTCC
TACCATGAGGACAAATATCCTTCTGAGGGGCTACAGTTATCACCAATCTATTTTCAGCAG
TCCCCTACATCGGCCAAACCATCGTAGAGTGAGCCTGAGGAGGTTTCTCAGTAGATAACC
CAACACTAACCCGATTTTTCGCCCTCCACTTCCTCCTCCCCTTTCTAATCATAGGCCTAA
CCCTAATTCATCTCACATTCCTCCACGAATCAGGCTCGAACAATCCCCTAGGCATCGTAT
CAAACTGCGATAAAATTCCATTCCACCCCTACTTCTCCCTAAAAGACATTCTAGGATTTA
CACTAGTACTAATTCCACTAATAACCCTATCCATGTTCTCACCCAACCTGTTAGGAGACC
CAGAAAATTTCACCCCAGCAAACCCCCTAATCACACCACCCCACATCAAACCAGAATGAT
ACTTTCTATTCGCATATGCAATCTTACGCTCAATCCCAAACAAACTAGGCGGAGTACTAG
CCCTAGCTGCCTCCGTATTAATCCTCTTCATAATACCTCTTCTCCATAAATCTAAACAAC
GCACTATAGCCTACCGTCCCCTCTCCCAACTCCTATTCTGAACCCTAATTGCCAACCTCA
TAATCTTAACGTGAGTAGGTAGCCAACCAGTAGAACACCCATTCATCATTATCGGCCAAT
TAGCCTCCCTCACCTACTTCACCACCCTCCTAATCCTACTCCCACTAGCTGGAGCCTTAG
AGAACAAAATACTCAACCACTAA
[179] 195_Russia
------ATAACTCCCTAATCGACCTCCCCACCCCCCCAAACATCTCTGCATGGTGGAATT
TCGGCTCCCTACTTGGCATCTGCCTAATGACACAAATCGTAACAGGACTTCTACTAGCCA
CACACTACACAGCAGACACAACCCTAGCCTTCTCATCCGTAGCCCACACTTGCCGAAATG
TCCAATATGGTTGACTAATCCGCAATCTCCACGCAAACGGAGCATCACTATTCTTCATCT
GCATCTACCTCCACATCGGCCGAGGACTTTACTACGGCTCATACCTGTACAAAGAAACCT
GAAACACAGGCATCATTCTACTACTCACCCTCATAGCAACAGCCTTCGTAGGCTATGTCC
TACCATGAGGACAAATATCCTTCTGAGGGGCTACAGTTATCACCAATCTATTTTCAGCAG
TCCCCTACATCGGCCAAACCATCGTAGAATGAGCCTGAGGAGGTTTCTCAGTAGATAACC
CAACACTAACCCGATTTTTCGCCCTCCACTTCCTCCTCCCCTTTCTAATCATAGGCCTAA
CCCTAATTCATCTCACATTCCTCCACGAATCAGGCTCGAACAATCCCCTAGGCATCGTAT
CAAACTGCGATAAAATTCCATTCCACCCCTACTTCTCCCTAAAAGACATTCTAGGATTTA
CACTAGTACTAATTCCACTAATAACCCTATCCATGTTCTCACCCAACCTGTTAGGAGACC
CAGAAAATTTCACCCCAGCAAACCCCCTAATCACACCACCCCACATCAAACCAGAATGAT
ACTTTCTATTCGCATATGCAATCTTACGCTCAATCCCAAACAAACTAGGCGGAGTACTAG
CCCTAGCTGCCTCCGTATTAATCCTCTTCATAATACCTCTTCTCCATAAATCTAAACAAC
GCACTATAGCCTACCGTCCCCTCTCCCAACTCCTATTCTGAACCCTAATTGCCAACCTCA
TAATCTTAACGTGAGTAGGTAGCCAACCAGTAGAACACCCATTCATCATTATCGGCCAAT
TAGCCTCCCTCACCTACTTCACCACCCTCCTAATCCTACTCCCACTAGCTGGAGCCTTAG
AGAACAAAATACTCAACCACTAA
[180] 179_Japan
------ATAACTCCCTAATCGACCTCCCCACCCCCCCAAACATCTCTGCATGGTGGAATT
TCGGCTCCCTACTTGGCATCTGCCTAATGACACAAATCGTAACAGGACTTCTACTAGCCA
CACACTACACAGCAGACACAACCCTAGCCTTCTCATCCGTAGCCCACACTTGCCGAAATG
TCCAATATGGTTGACTAATCCGCAATCTCCACGCAAACGGAGCATCACTATTCTTCATCT
GCATCTACCTCCACATTGGCCGAGGACTTTACTACGGCTCATACCTATACAAAGAAACCT
GAAACACAGGCATCATCCTACTACTCACCCTCATAGCAACAGCCTTCGTAGGCTATGTCC
TACCATGAGGGCAAATATCCTTCTGAGGGGCTACAGTTATCACCAACCTATTTTCAGCAA
TCCCCTACATCGGCCAAACCATCGTAGAATGAGCCTGGGGAGGTTTCTCAGTAGATAACC
CGACACTAACCCGATTTTTCGCCCTCCACTTCCTCCTCCCTTTTCTAATCATAGGCCTAA
CCCTAATTCATCTTACATTCCTCCACGAATCAGGCTCAAACAATCCCCTAGGCATCGTAT
CAAACTGCGATAAAATTCCATTCCACCCATACTTCTCCCTAAAAGACATCCTAGGATTTA
CACTAGTACTAATTCCACTAATAACCCTATCCATGTTCTCACCCAACCTATTAGGAGACC
CAGAAAATTTCACCCCAGCAAACCCCCTAATCACACCACCCCACATCAAACCAGAATGAT
ACTTTCTATTCGCATATGCAATCCTACGCTCAATTCCAAACAAACTAGGCGGAGTACTAG
CCCTAGCTGCCTCCGTATTAATCCTCTTCATAATACCTCTTCTCCATAAATCTAAACAAC
GAACTATAGCCTACCGCCCCCTCTCCCAACTCCTATTCTGAACCCTAATCGCCAACCTCA
TAATCCTAACGTGAGTAGGTAGCCAACCAGTAGAACACCCATTCATCATTATCGGCCAAT
TAGCTTCCCTCACCTACTTCACCACCCTCCTAATCCTACTCCCACTAGCTGGAGCCTTAG
AGAACAAAATACTCAACCACT--
[181] 180_Japan
------ATAACTCCCTAATCGACCTCCCCACCCCCCCAAACATCTCTGCATGGTGGAATT
TCGGCTCCCTACTTGGCATCTGCCTAATGACACAAATCGTAACAGGACTTCTACTAGCCA
CACACTACACAGCAGACACAACCCTAGCCTTCTCATCCGTAGCCCACACTTGCCGAAATG
TCCAATATGGTTGACTAATCCGCAATCTCCACGCAAACGGAGCATCACTATTCTTCATCT
GCATCTACCTCCACATTGGCCGAGGACTTTACTACGGCTCATACCTATACAAAGAAACCT
GAAACACAGGCATCATCCTACTACTCACCCTCATAGCAACAGCCTTCGTAGGCTATGTCC
TACCATGAGGGCAAATATCCTTCTGAGGGGCTACAGTTATCACCAACCTATTTTCAGCAA
TCCCCTACATCGGCCAAACCATCGTAGAATGAGCCTGGGGAGGTTTCTCAGTAGATAACC
CGACACTAACCCGATTTTTCGCCCTCCACTTCCTCCTCCCTTTTCTAATCATAGGCCTAA
CCCTAATTCATCTTACATTCCTCCACGAATCAGGCTCAAACAATCCCCTAGGCATCGTAT
CAAACTGCGATAAAATTCCATTCCACCCATACTTCTCCCTAAAAGACATCCTAGGATTTA
CACTAGTACTAATTCCACTAATAACCCTATCCATGTTCTCACCCAACCTATTAGGAGACC
CAGAAAATTTCACCCCAGCAAACCCCCTAATCACACCACCCCACATCAAACCAGAATGAT
ACTTTCTATTCGCATATGCAATCCTACGCTCAATTCCAAACAAACTAGGCGGAGTACTAG
CCCTAGCTGCCTCCGTATTAATCCTCTTCATAATACCTCTTCTCCATAAATCTAAACAAC
GAACTATAGCCTACCGCCCCCTCTCCCAACTCCTATTCTGAACCCTAATCGCCAACCTCA
TAATCCTAACGTGAGTAGGTAGCCAACCAGTAGAACACCCATTCATCATTATCGGCCAAT
TAGCTTCCCTCACCTACTTCACCACCCTCCTAATCCTACTCCCACTAGCTGGAGCCTTAG
AGAACAAAATACTCAACCACT--
[182] 181_Japan
------ATAACTCCCTAATCGACCTCCCCACCCCCCCAAACATCTCTGCATGGTGGAATT
TCGGCTCCCTACTTGGCATCTGCCTAATGACACAAATCGTAACAGGACTTCTACTAGCCA
CACACTACACAGCAGACACAACCCTAGCCTTCTCATCCGTAGCCCACACTTGCCGAAATG
TCCAATATGGTTGACTAATCCGCAATCTCCACGCAAACGGAGCATCACTATTCTTCATCT
GCATCTACCTCCACATTGGCCGAGGACTTTACTACGGCTCATACCTATACAAAGAAACCT
GAAACACAGGCATCATCCTACTACTCACCCTCATAGCAACAGCCTTCGTAGGCTATGTCC
TACCATGAGGGCAAATATCCTTCTGAGGGGCTACAGTTATCACCAACCTATTTTCAGCAA
TCCCCTACATCGGCCAAACCATCGTAGAATGAGCCTGGGGAGGTTTCTCAGTAGATAACC
CGACACTAACCCGATTTTTCGCCCTCCACTTCCTCCTCCCTTTTCTAATCATAGGCCTAA
CCCTAATTCATCTTACATTCCTCCACGAATCAGGCTCAAACAATCCCCTAGGCATCGTAT
CAAACTGCGATAAAATTCCATTCCACCCATACTTCTCCCTAAAAGACATCCTAGGATTTA
CACTAGTACTAATTCCACTAATAACCCTATCCATGTTCTCACCCAACCTATTAGGAGACC
CAGAAAATTTCACCCCAGCAAACCCCCTAATCACACCACCCCACATCAAACCAGAATGAT
ACTTTCTATTCGCATATGCAATCCTACGCTCAATTCCAAACAAACTAGGCGGAGTACTAG
CCCTAGCTGCCTCCGTATTAATCCTCTTCATAATACCTCTTCTCCATAAATCTAAACAAC
GAACTATAGCCTACCGCCCCCTCTCCCAACTCCTATTCTGAACCCTAATCGCCAACCTCA
TAATCCTAACGTGAGTAGGTAGCCAACCAGTAGAACACCCATTCATCATTATCGGCCAAT
TAGCTTCCCTCACCTACTTCACCACCCTCCTAATCCTACTCCCACTAGCTGGAGCCTTAG
AGAACAAAATACTCAACCAC---
[183] 182_Japan
------ATAACTCCCTAATCGACCTCCCCACCCCCCCAAACATCTCTGCATGGTGGAATT
TCGGCTCCCTACTTGGCATCTGCCTAATGACACAAATCGTAACAGGACTTCTACTAGCCA
CACACTACACAGCAGACACAACCCTAGCCTTCTCATCCGTAGCCCACACTTGCCGAAATG
TCCAATATGGTTGACTAATCCGCAATCTCCACGCAAACGGAGCATCACTATTCTTCATCT
GCATCTACCTCCACATTGGCCGAGGACTTTACTACGGCTCATACCTATACAAAGAAACCT
GAAACACAGGCATCATCCTACTACTCACCCTCATAGCAACAGCCTTCGTAGGCTATGTCC
TACCATGAGGGCAAATATCCTTCTGAGGGGCTACAGTTATCACCAACCTATTTTCAGCAA
TCCCCTACATCGGCCAAACCATCGTAGAATGAGCCTGGGGAGGTTTCTCAGTAGATAACC
CGACACTAACCCGATTTTTCGCCCTCCACTTCCTCCTCCCTTTTCTAATCATAGGCCTAA
CCCTAATTCATCTTACATTCCTCCACGAATCAGGCTCAAACAATCCCCTAGGCATCGTAT
CAAACTGCGATAAAATTCCATTCCACCCATACTTCTCCCTAAAAGACATCCTAGGATTTA
CACTAGTACTAATTCCACTAATAACCCTATCCATGTTCTCACCCAACCTATTAGGAGACC
CAGAAAATTTCACCCCAGCAAACCCCCTAATCACACCACCCCACATCAAACCAGAATGAT
ACTTTCTATTCGCATATGCAATCCTACGCTCAATTCCAAACAAACTAGGCGGAGTACTAG
CCCTAGCTGCCTCCGTATTAATCCTCTTCATAATACCTCTTCTCCATAAATCTAAACAAC
GAACTATAGCCTACCGCCCCCTCTCCCAACTCCTATTCTGAACCCTAATCGCCAACCTCA
TAATCCTAACGTGAGTAGGTAGCCAACCAGTAGAACACCCATTCATCATTATCGGCCAAT
TAGCTTCCCTCACCTACTTCACCACCCTCCTAATCCTACTCCCACTAGCTGGAGCCTTAG
AGAACAAAATACTCAACCACTAA
[184] 184_Russia
------ATAACTCCCTAATCGACCTCCCCACCCCCCCAAACATCTCTGCATGGTGGAATT
TCGGCTCCCTACTTGGCATCTGCCTAATGACACAAATCGTAACAGGACTTCTACTAGCCA
CACACTACACAGCAGACACAACCCTAGCCTTCTCATCCGTAGCCCACACTTGCCGAAATG
TCCAATATGGTTGACTAATCCGCAATCTCCACGCAAACGGAGCATCACTATTCTTCATCT
GCATCTACCTCCACATCGGCCGAGGACTTTACTACGGCTCATACCTGTACAAAGAAACCT
GAAACACAGGCATCATTCTACTACTCACCCTCATAGCAACAGCCTTCGTAGGCTATGTCC
TACCATGAGGACAAATATCCTTCTGAGGGGCTACAGTTATCACCAATCTATTTTCAGCAG
TCCCCTACATCGGCCAAACCATCGTAGAGTGAGCCTGAGGAGGTTTCTCAGTAGATAACC
CAACACTAACCCGATTTTTCGCCCTCCACTTCCTCCTCCCCTTTCTAATCATAGGCCTAA
CCCTAATTCATCTCACATTCCTCCACGAATCAGGCTCGAACAATCCCCTAGGCATCGTAT
CAAACTGCGATAAAATTCCATTCCACCCCTACTTCTCCCTAAAAGACATTCTAGGATTTA
CACTAGTACTAATTCCACTAATAACCCTATCCATGTTCTCACCCAACCTGTTAGGAGACC
CAGAAAATTTCACCCCAGCAAACCCCCTAATCACACCACCCCACATCAAACCAGAATGAT
ACTTTCTATTCGCATATGCAATCTTACGCTCAATCCCAAACAAACTAGGCGGAGTACTAG
CCCTAGCTGCCTCCGTATTAATCCTCTTCATAATACCTCTTCTCCATAAATCTAAACAAC
GCACTATAGCCTACCGTCCCCTCTCCCAACTCCTATTCTGAACCCTAATTGCCAACCTCA
TAATCTTAACGTGAGTAGGTAGCCAACCAGTAGAACACCCATTCATCATTATCGGCCAAT
TAGCCTCCCTCACCTACTTCACCACCCTCCTAATCCTACTCCCACTAGCTGGAGCCTTAG
AGAACAAAATACTCAACCACTAA
[185] 185_Russia
------ATAACTCCCTAATCGACCTCCCCACCCCCCCAAACATCTCTGCATGGTGGAATT
TCGGCTCCCTACTTGGCATCTGCCTAATGACACAAATCGTAACAGGACTTCTACTAGCCA
CACACTACACAGCAGACACAACCCTAGCCTTCTCATCCGTAGCCCACACTTGCCGAAATG
TCCAATATGGTTGACTAATCCGCAATCTCCACGCAAACGGAGCATCACTATTCTTCATCT
GCATCTACCTCCACATCGGCCGAGGACTTTACTACGGCTCATACCTGTACAAAGAAACCT
GAAACACAGGCATCATTCTACTACTCACCCTCATAGCAACAGCCTTCGTAGGCTATGTCC
TACCATGAGGACAAATATCCTTCTGAGGGGCTACAGTTATCACCAATCTATTTTCAGCAG
TCCCCTACATCGGCCAAACCATCGTAGAGTGAGCCTGAGGAGGTTTCTCAGTAGATAACC
CAACACTAACCCGATTTTTCGCCCTCCACTTCCTCCTCCCCTTTCTAATCATAGGCCTAA
CCCTAATTCATCTCACATTCCTCCACGAATCAGGCTCGAACAATCCCCTAGGCATCGTAT
CAAACTGCGATAAAATTCCATTCCACCCCTACTTCTCCCTAAAAGACATTCTAGGATTTA
CACTAGTACTAATTCCACTAATAACCCTATCCATGTTCTCACCCAACCTGTTAGGAGACC
CAGAAAATTTCACCCCAGCAAACCCCCTAATCACACCACCCCACATCAAACCAGAATGAT
ACTTTCTATTCGCATATGCAATCTTACGCTCAATCCCAAACAAACTAGGCGGAGTACTAG
CCCTAGCTGCCTCCGTATTAATCCTCTTCATAATACCTCTTCTCCATAAATCTAAACAAC
GCACTATAGCCTACCGTCCCCTCTCCCAACTCCTATTCTGAACCCTAATTGCCAACCTCA
TAATCTTAACGTGAGTAGGTAGCCAACCAGTAGAACACCCATTCATCATTATCGGCCAAT
TAGCCTCCCTCACCTACTTCACCACCCTCCTAATCCTACTCCCACTAGCTGGAGCCTTAG
AGAACAAAATACTCAACCACTAA
[186] 186_Russia
------ATAACTCCCTAATCGACCTCCCCACCCCCCCAAACATCTCTGCATGGTGGAATT
TCGGCTCCCTACTTGGCATCTGCCTAATGACACAAATCGTAACAGGACTTCTACTAGCCA
CACACTACACAGCAGACACAACCCTAGCCTTCTCATCCGTAGCCCACACTTGCCGAAATG
TCCAATATGGTTGACTAATCCGCAATCTCCACGCAAACGGAGCATCACTATTCTTCATCT
GCATCTACCTCCACATCGGCCGAGGACTTTACTACGGCTCATACCTGTACAAAGAAACCT
GAAACACAGGCATCATTCTACTACTCACCCTCATAGCAACAGCCTTCGTAGGCTATGTCC
TACCATGAGGACAAATATCCTTCTGAGGGGCTACAGTTATCACCAATCTATTTTCAGCAG
TCCCCTACATCGGCCAAACCATCGTAGAGTGAGCCTGAGGAGGTTTCTCAGTAGATAACC
CAACACTAACCCGATTTTTCGCCCTCCACTTCCTCCTCCCCTTTCTAATCATAGGCCTAA
CCCTAATTCATCTCACATTCCTCCACGAATCAGGCTCGAACAATCCCCTAGGCATCGTAT
CAAACTGCGATAAAATTCCATTCCACCCCTACTTCTCCCTAAAAGACATTCTAGGATTTA
CACTAGTACTAATTCCACTAATAACCCTATCCATGTTCTCACCCAACCTGTTAGGAGACC
CAGAAAATTTCACCCCAGCAAACCCCCTAATCACACCACCCCACATCAAACCAGAATGAT
ACTTTCTATTCGCATATGCAATCTTACGCTCAATCCCAAACAAACTAGGCGGAGTACTAG
CCCTAGCTGCCTCCGTATTAATCCTCTTCATAATACCTCTTCTCCATAAATCTAAACAAC
GCACTATAGCCTACCGTCCCCTCTCCCAACTCCTATTCTGAACCCTAATTGCCAACCTCA
TAATCTTAACGTGAGTAGGTAGCCAACCAGTAGAACACCCATTCATCATTATCGGCCAAT
TAGCCTCCCTCACCTACTTCACCACCCTCCTAATCCTACTCCCACTAGCTGGAGCCTTAG
AGAACAAAATACTCAACCACTAA
[187] 187_Russia
------ATAACTCCCTAATCGACCTCCCCACCCCCCCAAACATCTCTGCATGGTGGAATT
TCGGCTCCCTACTTGGCATCTGCCTAATGACACAAATCGTAACAGGACTTCTACTAGCCA
CACACTACACAGCAGACACAACCCTAGCCTTCTCATCCGTAGCCCACACTTGCCGAAATG
TCCAATATGGTTGACTAATCCGCAATCTCCACGCAAACGGAGCATCACTATTCTTCATCT
GCATCTACCTCCACATCGGCCGAGGACTTTACTACGGCTCATACCTGTACAAAGAAACCT
GAAACACAGGCATCATTCTACTACTCACCCTCATAGCAACAGCCTTCGTAGGCTATGTCC
TACCATGAGGACAAATATCCTTCTGAGGGGCTACAGTTATCACCAATCTATTTTCAGCAG
TCCCCTACATCGGCCAAACCATCGTAGAGTGAGCCTGAGGAGGTTTCTCAGTAGATAACC
CAACACTAACCCGATTTTTCGCCCTCCACTTCCTCCTCCCCTTTCTAATCATAGGCCTAA
CCCTAATTCATCTCACATTCCTCCACGAATCAGGCTCGAACAATCCCCTAGGCATCGTAT
CAAACTGCGATAAAATTCCATTCCACCCCTACTTCTCCCTAAAAGACATTCTAGGATTTA
CACTAGTACTAATTCCACTAATAACCCTATCCATGTTCTCACCCAACCTGTTAGGAGACC
CAGAAAATTTCACCCCAGCAAACCCCCTAATCACACCACCCCACATCAAACCAGAATGAT
ACTTTCTATTCGCATATGCAATCTTACGCTCAATCCCAAACAAACTAGGCGGAGTACTAG
CCCTAGCTGCCTCCGTATTAATCCTCTTCATAATACCTCTTCTCCATAAATCTAAACAAC
GCACTATAGCCTACCGTCCCCTCTCCCAACTCCTATTCTGAACCCTAATTGCCAACCTCA
TAATCTTAACGTGAGTAGGTAGCCAACCAGTAGAACACCCATTCATCATTATCGGCCAAT
TAGCCTCCCTCACCTACTTCACCACCCTCCTAATCCTACTCCCACTAGCTGGAGCCTTAG
AGAACAAAATACTCAACCACT--
[188] 188_Russia
------ATAACTCCCTAATCGACCTCCCCACCCCCCCAAACATCTCTGCATGGTGGAATT
TCGGCTCCCTACTTGGCATCTGCCTAATGACACAAATCGTAACAGGACTTCTACTAGCCA
CACACTACACAGCAGACACAACCCTAGCCTTCTCATCCGTAGCCCACACTTGCCGAAATG
TCCAATATGGTTGACTAATCCGCAATCTCCACGCAAACGGAGCATCACTATTCTTCATCT
GCATCTACCTCCACATCGGCCGAGGACTTTACTACGGCTCATACCTGTACAAAGAAACCT
GAAACACAGGCATCATTCTACTACTCACCCTCATAGCAACAGCCTTCGTAGGCTATGTCC
TACCATGAGGACAAATATCCTTCTGAGGGGCTACAGTTATCACCAATCTATTTTCAGCAG
TCCCCTACATCGGCCAAACCATCGTAGAGTGAGCCTGAGGAGGTTTCTCAGTAGATAACC
CAACACTAACCCGATTTTTCGCCCTCCACTTCCTCCTCCCCTTTCTAATCATAGGCCTAA
CCCTAATTCATCTCACATTCCTCCACGAATCAGGCTCGAACAATCCCCTAGGCATCGTAT
CAAACTGCGATAAAATTCCATTCCACCCCTACTTCTCCCTAAAAGACATTCTAGGATTTA
CACTAGTACTAATTCCACTAATAACCCTATCCATGTTCTCACCCAACCTGTTAGGAGACC
CAGAAAATTTCACCCCAGCAAACCCCCTAATCACACCACCCCACATCAAACCAGAATGAT
ACTTTCTATTCGCATATGCAATCTTACGCTCAATCCCAAACAAACTAGGCGGAGTACTAG
CCCTAGCTGCCTCCGTATTAATCCTCTTCATAATACCTCTTCTCCATAAATCTAAACAAC
GCACTATAGCCTACCGTCCCCTCTCCCAACTCCTATTCTGAACCCTAATTGCCAACCTCA
TAATCTTAACGTGAGTAGGTAGCCAACCAGTAGAACACCCATTCATCATTATCGGCCAAT
TAGCCTCCCTCACCTACTTCACCACCCTCCTAATCCTACTCCCACTAGCTGGAGCCTTAG
AGAACAAAATACTCAACCACT--
[189] 189_Russia
------ATAACTCCCTAATCGACCTCCCCACCCCCCCAAACATCTCTGCATGGTGGAATT
TCGGCTCCCTACTTGGCATCTGCCTAATGACACAAATCGTAACAGGACTTCTACTAGCCA
CACACTACACAGCAGACACAACCCTAGCCTTCTCATCCGTAGCCCACACTTGCCGAAATG
TCCAATATGGTTGACTAATCCGCAATCTCCACGCAAACGGAGCATCACTATTCTTCATCT
GCATCTACCTCCACATCGGCCGAGGACTTTACTACGGCTCATACCTGTACAAAGAAACCT
GAAACACAGGCATCATTCTACTACTCACCCTCATAGCAACAGCCTTCGTAGGCTATGTCC
TACCATGAGGACAAATATCCTTCTGAGGGGCTACAGTTATCACCAATCTATTTTCAGCAG
TCCCCTACATCGGCCAAACCATCGTAGAGTGAGCCTGAGGAGGTTTCTCAGTAGATAACC
CAACACTAACCCGATTTTTCGCCCTCCACTTCCTCCTCCCCTTTCTAATCATAGGCCTAA
CCCTAATTCATCTCACATTCCTCCACGAATCAGGCTCGAACAATCCCCTAGGCATCGTAT
CAAACTGCGATAAAATTCCATTCCACCCCTACTTCTCCCTAAAAGACATTCTAGGATTTA
CACTAGTACTAATTCCACTAATAACCCTATCCATGTTCTCACCCAACCTGTTAGGAGACC
CAGAAAATTTCACCCCAGCAAACCCCCTAATCACACCACCCCACATCAAACCAGAATGAT
ACTTTCTATTCGCATATGCAATCTTACGCTCAATCCCAAACAAACTAGGCGGAGTACTAG
CCCTAGCTGCCTCCGTATTAATCCTCTTCATAATACCTCTTCTCCATAAATCTAAACAAC
GCACTATAGCCTACCGTCCCCTCTCCCAACTCCTATTCTGAACCCTAATTGCCAACCTCA
TAATCTTAACGTGAGTAGGTAGCCAACCAGTAGAACACCCATTCATCATTATCGGCCAAT
TAGCCTCCCTCACCTACTTCACCACCCTCCTAATCCTACTCCCACTAGCTGGAGCCTTAG
AGAACAAAATACTCAACCACTAA
[190] 190_Russia
------ATAACTCCCTAATCGACCTCCCCACCCCCCCAAACATCTCTGCATGGTGGAATT
TCGGCTCCCTACTTGGCATCTGCCTAATGACACAAATCGTAACAGGACTTCTACTAGCCA
CACACTACACAGCAGACACAACCCTAGCCTTCTCATCCGTAGCCCACACTTGCCGAAATG
TCCAATATGGTTGACTAATCCGCAATCTCCACGCAAACGGAGCATCACTATTCTTCATCT
GCATCTACCTCCACATCGGCCGAGGACTTTACTACGGCTCATACCTGTACAAAGAAACCT
GAAACACAGGCATCATTCTACTACTCACCCTCATAGCAACAGCCTTCGTAGGCTATGTCC
TACCATGAGGACAAATATCCTTCTGAGGGGCTACAGTTATCACCAATCTATTTTCAGCAG
TCCCCTACATCGGCCAAACCATCGTAGAGTGAGCCTGAGGAGGTTTCTCAGTAGATAACC
CAACACTAACCCGATTTTTCGCCCTCCACTTCCTCCTCCCCTTTCTAATCATAGGCCTAA
CCCTAATTCATCTCACATTCCTCCACGAATCAGGCTCGAACAATCCCCTAGGCATCGTAT
CAAACTGCGATAAAATTCCATTCCACCCCTACTTCTCCCTAAAAGACATTCTAGGATTTA
CACTAGTACTAATTCCACTAATAACCCTATCCATGTTCTCACCCAACCTGTTAGGAGACC
CAGAAAATTTCACCCCAGCAAACCCCCTAATCACACCACCCCACATCAAACCAGAATGAT
ACTTTCTATTCGCATATGCAATCTTACGCTCAATCCCAAACAAACTAGGCGGAGTACTAG
CCCTAGCTGCCTCCGTATTAATCCTCTTCATAATACCTCTTCTCCATAAATCTAAACAAC
GCACTATAGCCTACCGTCCCCTCTCCCAACTCCTATTCTGAACCCTAATTGCCAACCTCA
TAATCTTAACGTGAGTAGGTAGCCAACCAGTAGAACACCCATTCATCATTATCGGCCAAT
TAGCCTCCCTCACCTACTTCACCACCCTCCTAATCCTACTCCCACTAGCTGGAGCCTTAG
AGAACAAAATACTCAACCACTAA
[191] 191_Russia
------ATAACTCCCTAATCGACCTCCCCACCCCCCCAAACATCTCTGCATGGTGGAATT
TCGGCTCCCTACTTGGCATCTGCCTAATGACACAAATCGTAACAGGACTTCTACTAGCCA
CACACTACACAGCAGACACAACCCTAGCCTTCTCATCCGTAGCCCACACTTGCCGAAATG
TCCAATATGGTTGACTAATCCGCAATCTCCACGCAAACGGAGCATCACTATTCTTCATCT
GCATCTACCTCCACATCGGCCGAGGACTTTACTACGGCTCATACCTGTACAAAGAAACCT
GAAACACAGGCATCATTCTACTACTCACCCTCATAGCAACAGCCTTCGTAGGCTATGTCC
TACCATGAGGACAAATATCCTTCTGAGGGGCTACAGTTATCACCAATCTATTTTCAGCAG
TCCCCTACATCGGCCAAACCATCGTAGAATGAGCCTGAGGAGGTTTCTCAGTAGATAACC
CAACACTAACCCGATTTTTCGCCCTCCACTTCCTCCTCCCCTTTCTAATCATAGGCCTAA
CCCTAATTCATCTCACATTCCTCCACGAATCAGGCTCGAACAATCCCCTAGGCATCGTAT
CAAACTGCGATAAAATTCCATTCCACCCCTACTTCTCCCTAAAAGACATTCTAGGATTTA
CACTAGTACTAATTCCACTAATAACCCTATCCATGTTCTCACCCAACCTGTTAGGAGACC
CAGAAAATTTCACCCCAGCAAACCCCCTAATCACACCACCCCACATCAAACCAGAATGAT
ACTTTCTATTCGCATATGCAATCTTACGCTCAATCCCAAACAAACTAGGCGGAGTACTAG
CCCTAGCTGCCTCCGTATTAATCCTCTTCATAATACCTCTTCTCCATAAATCTAAACAAC
GCACTATAGCCTACCGTCCCCTCTCCCAACTCCTATTCTGAACCCTAATTGCCAACCTCA
TAATCTTAACGTGAGTAGGTAGCCAACCAGTAGAACACCCATTCATCATTATCGGCCAAT
TAGCCTCCCTCACCTACTTCACCACCCTCCTAATCCTACTCCCACTAGCTGGAGCCTTAG
AGAACAAAATACTCAACCACTAA
[192] 196_Pers
------ATAACTCCCTAATCGACCTCCCCACCCCCCCAAACATCTCTGCATGGTGGAATT
TCGGCTCCCTACTTGGCATCTGCCTAATGACACAAATCGTAACAGGACTTCTACTAGCCA
CACACTACACAGCAGACACAACCCTAGCCTTCTCATCCGTAGCCCACACTTGCCGAAATG
TCCAATATGGTTGACTAATCCGCAATCTCCACGCAAACGGAGCATCACTATTCTTCATCT
GCATCTACCTCCACATCGGCCGAGGACTTTACTACGGCTCATACCTGTACAAAGAAACCT
GAAACACAGGCATCATTCTACTACTCACCCTCATAGCAACAGCCTTCGTAGGCTATGTCC
TACCATGAGGACAAATATCCTTCTGAGGGGCTACAGTTATCACCAATCTATTTTCAGCAG
TCCCCTACATCGGCCAAACCATCGTAGAATGAGCCTGAGGAGGTTTCTCAGTAGATAACC
CAACACTAACCCGATTTTTCGCCCTCCACTTCCTCCTCCCCTTTCTAATCATAGGCCTAA
CCCTAATTCATCTCACATTCCTCCACGAATCAGGCTCAAACAATCCCCTAGGCATCGTAT
CAAACTGCGATAAAATTCCATTCCACCCCTACTTCTCCCTAAAAGACATTCTAGGATTTA
CACTAATACTAATTCCACTAATAACCCTATCCATGTTCTCACCCAACCTGTTAGGAGACC
CAGAAAATTTCACCCCAGCAAACCCCCTAATCACACCACCCCACATCAAACCAGAATGAT
ACTTTCTATTCGCATATGCAATCTTACGCTCAATCCCAAACAAACTAGGCGGAGTACTAG
CCCTAGCTGCCTCCGTATTAATCCTCTTCATAATACCTCTTCTCCATAAATCTAAACAAC
GCACTATAGCCTACCGTCCCCTCTCCCAACTCCTATTCTGAACCCTAATTGCCAACCTCA
TAATCTTAACGTGAGTAGGTAGCCAACCAGTAGAACACCCATTCATCATTATCGGCCAAT
TAGCCTCCCTCACCTACTTCACCACCCTCCTAATCCTACTCCCACTAGCTGGAGCCTTAG
AGAACAAAATACTCAACCACTAA
[193] 197_Pers
------ATAACTCCCTAATCGACCTCCCCACCCCCCCAAACATCTCTGCATGGTGGAATT
TCGGCTCCCTACTTGGCATCTGCCTAATGACACAAATCGTAACAGGACTTCTACTAGCCA
CACACTACACAGCAGACACAACCCTAGCCTTCTCATCCGTAGCCCACACTTGCCGAAATG
TCCAATATGGTTGACTAATCCGCAATCTCCACGCAAACGGAGCATCACTATTCTTCATCT
GCATCTACCTCCACATCGGCCGAGGACTTTACTACGGCTCATACCTGTACAAAGAAACCT
GAAACACAGGCATCATTCTACTACTCACCCTCATAGCAACAGCCTTCGTAGGCTATGTCC
TACCATGAGGACAAATATCCTTCTGAGGGGCTACAGTTATCACCAATCTATTTTCAGCAG
TCCCCTACATCGGCCAAACCATCGTAGAATGAGCCTGAGGAGGTTTCTCAGTAGATAACC
CAACACTAACCCGATTTTTCGCCCTCCACTTCCTCCTCCCCTTTCTAATCATAGGCCTAA
CCCTAATTCATCTCACATTCCTCCACGAATCAGGCTCAAACAATCCCCTAGGCATCGTAT
CAAACTGCGATAAAATTCCATTCCACCCCTACTTCTCCCTAAAAGACATTCTAGGATTTA
CACTAATACTAATTCCACTAATAACCCTATCCATGTTCTCACCCAACCTGTTAGGAGACC
CAGAAAATTTCACCCCAGCAAACCCCCTAATCACACCACCCCACATCAAACCAGAATGAT
ACTTTCTATTCGCATATGCAATCTTACGCTCAATCCCAAACAAACTAGGCGGAGTACTAG
CCCTAGCTGCCTCCGTATTAATCCTCTTCATAATACCTCTTCTCCATAAATCTAAACAAC
GCACTATAGCCTACCGTCCCCTCTCCCAACTCCTATTCTGAACCCTAATTGCCAACCTCA
TAATCTTAACGTGAGTAGGTAGCCAACCAGTAGAACACCCATTCATCATTATCGGCCAAT
TAGCCTCCCTCACCTACTTCACCACCCTCCTAATCCTACTCCCACTAGCTGGAGCCTTAG
AGAACAAAATACTCAACC-----
[194] 198_Pers
------ATAACTCCCTAATCGACCTCCCCACCCCCCCAAACATCTCTGCATGGTGGAATT
TCGGCTCCCTACTTGGCATCTGCCTAATGACACAAATCGTAACAGGACTTCTACTAGCCA
CACACTACACAGCAGACACAACCCTAGCCTTCTCATCCGTAGCCCACACTTGCCGAAATG
TCCAATATGGTTGACTAATCCGCAATCTCCACGCAAACGGAGCATCACTATTCTTCATCT
GCATCTACCTCCACATCGGCCGAGGACTTTACTACGGCTCATACCTGTACAAAGAAACCT
GAAACACAGGCATCATTCTACTACTCACCCTCATAGCAACAGCCTTCGTAGGCTATGTCC
TACCATGAGGACAAATATCCTTCTGAGGGGCTACAGTTATCACCAATCTATTTTCAGCAG
TCCCCTACATCGGCCAAACCATCGTAGAATGAGCCTGAGGAGGTTTCTCAGTAGATAACC
CAACACTAACCCGATTTTTCGCCCTCCACTTCCTCCTCCCCTTTCTAATCATAGGCCTAA
CCCTAATTCATCTCACATTCCTCCACGAATCAGGCTCAAACAATCCCCTAGGCATCGTAT
CAAACTGCGATAAAATTCCATTCCACCCCTACTTCTCCCTAAAAGACATTCTAGGATTTA
CACTAATACTAATTCCACTAATAACCCTATCCATGTTCTCACCCAACCTGTTAGGAGACC
CAGAAAATTTCACCCCAGCAAACCCCCTAATCACACCACCCCACATCAAACCAGAATGAT
ACTTTCTATTCGCATATGCAATCTTACGCTCAATCCCAAACAAACTAGGCGGAGTACTAG
CCCTAGCTGCCTCCGTATTAATCCTCTTCATAATACCTCTTCTCCATAAATCTAAACAAC
GCACTATAGCCTACCGTCCCCTCTCCCAACTCCTATTCTGAACCCTAATTGCCAACCTCA
TAATCTTAACGTGAGTAGGTAGCCAACCAGTAGAACACCCATTCATCATTATCGGCCAAT
TAGCCTCCCTCACCTACTTCACCACCCTCCTAATCCTACTCCCACTAGCTGGAGCCTTAG
AGAACAAAATACTCAACCACTAA
[195] 199_USA
------ATAACTCCCTAATCGACCTCCCCACCCCCCCAAACATCTCTGCATGATGGAATT
TCGGCTCCCTACTTGGCATCTGCCTAATGACACAAATCGTAACAGGACTTCTACTAGCCA
CACACTACACAGCAGACACAACCCTAGCCTTCTCATCCGTAGCCCACACTTGCCGAAATG
TCCAGTATGGTTGACTAATCCGCAACCTACACGCAAACGGAGCATCACTATTCTTCATCT
GCATCTACCTTCACATTGGCCGAGGACTTTACTACGGCTCATACCTATACAAAGAAACCT
GAAACACAGGCATCATTCTACTACTCACCCTCATAGCAACAGCCTTCGTAGGCTATGTAC
TACCATGAGGACAAATATCCTTCTGAGGAGCTACAGTTATCACCAACCTATTTTCAGCAG
TCCCGTACATCGGCCAAACCATCGTAGAATGAGCCTGAGGAGGTTTCTCAGTAGATAACC
CGACACTAACCCGATTTTTCGCCCTCCACTTCCTCCTCCCCTTTCTAATCATAGGCCTAA
CCCTAATTCATCTTACATTCCTCCACGAATCAGGCTCAAACAATCCCCTAGGCATCGTAT
CAAACTGCGATAAAATTCCATTCCACCCCTACTTCTCCCTAAAAGACATCCTAGGATTTA
CACTAGTACTAATTCCACTAATAACCCTATCCATGTTCTCACCCAACCTGTTAGGAGATC
CAGAAAATTTCACCCCAGCAAACCCCCTAATCACACCACCCCACATCAAACCAGAATGAT
ACTTTCTATTCGCATATGCAATCTTACGCTCAATCCCAAACAAGCTAGGCGGAGTACTAG
CCCTAGCTGCCTCTGTATTAATCCTCTTCATAATACCTCTTCTCCATAAATCTAAACAAC
GCACTATAGCCTACCGTCCCCTCTCCCAACTCCTATTCTGAACCCTAATCGCCAACCTCA
TAATCCTAACATGAGTAGGTAGCCAACCAGTAGAACACCCATTCATCGTTATTGGCCAAT
TAGCCTCCCTAACCTACTTCACCACCCTCCTAATCCTACTCCCACTAGCTGGAGCCTTAG
AGAACAAAATACTAAATCACTAA
[196] 200_USA
------ATAACTCCCTAATCGACCTCCCCACCCCCCCAAACATCTCTGCATGATGGAATT
TCGGCTCCCTACTTGGCATCTGCCTAATGACACAAATCGTAACAGGACTTCTACTAGCCA
CACACTACACAGCAGACACAACCCTAGCCTTCTCATCCGTAGCCCACACTTGCCGAAATG
TCCAGTATGGTTGACTAATCCGCAACCTACACGCAAACGGAGCATCACTATTCTTCATCT
GCATCTACCTTCACATTGGCCGAGGACTTTACTACGGCTCATACCTATACAAAGAAACCT
GAAACACAGGCATCATTCTACTACTCACCCTCATAGCAACAGCCTTCGTAGGCTATGTAC
TACCATGAGGACAAATATCCTTCTGAGGAGCTACAGTTATCACCAACCTATTTTCAGCAG
TCCCGTACATCGGCCAAACCATCGTAGAATGAGCCTGAGGAGGTTTCTCAGTAGATAACC
CGACACTAACCCGATTTTTCGCCCTCCACTTCCTCCTCCCCTTTCTAATCATAGGCCTAA
CCCTAATTCATCTTACATTCCTCCACGAATCAGGCTCAAACAATCCCCTAGGCATCGTAT
CAAACTGCGATAAAATTCCATTCCACCCCTACTTCTCCCTAAAAGACATCCTAGGATTTA
CACTAGTACTAATTCCACTAATAACCCTATCCATGTTCTCACCCAACCTGTTAGGAGATC
CAGAAAATTTCACCCCAGCAAACCCCCTAATCACACCACCCCACATCAAACCAGAATGAT
ACTTTCTATTCGCATATGCAATCTTACGCTCAATCCCAAACAAGCTAGGCGGAGTACTAG
CCCTAGCTGCCTCTGTATTAATCCTCTTCATAATACCTCTTCTCCATAAATCTAAACAAC
GCACTATAGCCTACCGTCCCCTCTCCCAACTCCTATTCTGAACCCTAATCGCCAACCTCA
TAATCCTAACATGAGTAGGTAGCCAACCAGTAGAACACCCATTCATCGTTATTGGCCAAT
TAGCCTCCCTAACCTACTTCACCACCCTCCTAATCCTACTCCCACTAGCTGGAGCCTTAG
AGAACAAAATACTAAATCACTAA
[197] 201_Australia
------ATAACTCCCTAATCGACCTCCCCACCCCCCCAAACATCTCTGCATGGTGAAATT
TCGGCTCCCTACTTGGCATCTGCCTAATAACACAAATCGTAACAGGGCTTCTACTAGCCA
CACACTACACAGCAGACACAACCCTAGCCTTCTCATCCGTAGCCCACACTTGCCGAAATG
TCCAATATGGTTGACTAATCCGCAATCTCCACGCAAACGGAGCATCACTATTCTTCATCT
GCATCTACCTCCACATTGGCCGAGGACTTTACTACGGCTCATACCTATACAAAGAAACCT
GAAACACAGGCATCATTCTACTACTCACCCTCATAGCAACAGCCTTCGTAGGCTATGTCC
TACCATGAGGACAAATATCCTTCTGAGGGGCTACAGTTATCACCAACCTATTTTCAGCAG
TCCCCTACATCGGCCAAACCATCGTAGAATGAGCCTGAGGAGGTTTCTCAGTAGATAACC
CGACACTAACCCGATTCTTCGCCCTCCACTTCCTCCTCCCCTTTCTAATCATAGGCCTAA
CCCTAATTCATCTTACATTCCTCCACGAATCAGGCTCAAACAACCCCCTAGGCATCGTAT
CAAACTGCGATAAAATTCCATTCCACCCCTACTTCTCCCTAAAAGACATCCTAGGATTTA
CACTAGTACTAATTCCACTAATAACCCTATCCATGTTCTCACCCAACCTGTTAGGAGACC
CGGAAAATTTCACCCCAGCAAACCCCCTAATCACACCACCCCACATCAAACCAGAATGAT
ACTTTCTATTCGCATATGCAATTTTACGCTCAATCCCAAACAAACTAGGCGGAGTACTAG
CCCTAGCTGCCTCCGTACTAATCCTCTTCATAATACCCCTTCTCCATAAATCTAAACAAC
GTACTATAGCCTACCGTCCCCTCTCCCAACTCCTATTCTGAACCCTAATCGCCAACCTCA
TAATCCTGACGTGAGTAGGTAGCCAACCAGTAGAACACCCATTCATCATTATCGGCCAAT
TAGCCTCCCTCACCTACTTCACCACCCTCCTAATCCTACTCCCACTAGCTGGAGCCCTAG
AGAACAAAATACTCAACCACTAA
[198] 202_Australia
------ATAACTCCCTAATCGACCTCCCCACCCCCCCAAACATCTCTGCATGGTGAAATT
TCGGCTCCCTACTTGGCATCTGCCTAATAACACAAATCGTAACAGGGCTTCTACTAGCCA
CACACTACACAGCAGACACAACCCTAGCCTTCTCATCCGTAGCCCACACTTGCCGAAATG
TCCAATATGGTTGACTAATCCGCAATCTCCACGCAAACGGAGCATCACTATTCTTCATCT
GCATCTACCTCCACATTGGCCGAGGACTTTACTACGGCTCATACCTATACAAAGAAACCT
GAAACACAGGCATCATTCTACTACTCACCCTCATAGCAACAGCCTTCGTAGGCTATGTCC
TACCATGAGGACAAATATCCTTCTGAGGGGCTACAGTTATCACCAACCTATTTTCAGCAG
TCCCCTACATCGGCCAAACCATCGTAGAATGAGCCTGAGGAGGTTTCTCAGTAGATAACC
CGACACTAACCCGATTCTTCGCCCTCCACTTCCTCCTCCCCTTTCTAATCATAGGCCTAA
CCCTAATTCATCTTACATTCCTCCACGAATCAGGCTCAAACAACCCCCTAGGCATCGTAT
CAAACTGCGATAAAATTCCATTCCACCCCTACTTCTCCCTAAAAGACATCCTAGGATTTA
CACTAGTACTAATTCCACTAATAACCCTATCCATGTTCTCACCCAACCTGTTAGGAGACC
CGGAAAATTTCACCCCAGCAAACCCCCTAATCACACCACCCCACATCAAACCAGAATGAT
ACTTTCTATTCGCATATGCAATTTTACGCTCAATCCCAAACAAACTAGGCGGAGTACTAG
CCCTAGCTGCCTCCGTACTAATCCTCTTCATAATACCCCTTCTCCATAAATCTAAACAAC
GTACTATAGCCTACCGTCCCCTCTCCCAACTCCTATTCTGAACCCTAATCGCCAACCTCA
TAATCCTGACGTGAGTAGGTAGCCAACCAGTAGAACACCCATTCATCATTATCGGCCAAT
TAGCCTCCCTCACCTACTTCACCACCCTCCTAATCCTACTCCCACTAGCTGGAGCCCTAG
AGAACAAAATACTCAACCACTAA
[199] 203_Australia
------ATAACTCCCTAATCGACCTCCCCACCCCCCCAAACATCTCTGCATGGTGAAATT
TCGGCTCCCTACTTGGCATCTGCCTAATAACACAAATCGTAACAGGGCTTCTACTAGCCA
CACACTACACAGCAGACACAACCCTAGCCTTCTCATCCGTAGCCCACACTTGCCGAAATG
TCCAATATGGTTGACTAATCCGCAATCTCCACGCAAACGGAGCATCACTATTCTTCATCT
GCATCTACCTCCACATTGGCCGAGGACTTTACTACGGCTCATACCTATACAAAGAAACCT
GAAACACAGGCATCATTCTACTACTCACCCTCATAGCAACAGCCTTCGTAGGCTATGTCC
TACCATGAGGACAAATATCCTTCTGAGGGGCTACAGTTATCACCAACCTATTTTCAGCAG
TCCCCTACATCGGCCAAACCATCGTAGAATGAGCCTGAGGAGGTTTCTCAGTAGATAACC
CGACACTAACCCGATTCTTCGCCCTCCACTTCCTCCTCCCCTTTCTAATCATAGGCCTAA
CCCTAATTCATCTTACATTCCTCCACGAATCAGGCTCAAACAACCCCCTAGGCATCGTAT
CAAACTGCGATAAAATTCCATTCCACCCCTACTTCTCCCTAAAAGACATCCTAGGATTTA
CACTAGTACTAATTCCACTAATAACCCTATCCATGTTCTCACCCAACCTGTTAGGAGACC
CGGAAAATTTCACCCCAGCAAACCCCCTAATCACACCACCCCACATCAAACCAGAATGAT
ACTTTCTATTCGCATATGCAATTTTACGCTCAATCCCAAACAAACTAGGCGGAGTACTAG
CCCTAGCTGCCTCCGTACTAATCCTCTTCATAATACCCCTTCTCCATAAATCTAAACAAC
GTACTATAGCCTACCGTCCCCTCTCCCAACTCCTATTCTGAACCCTAATCGCCAACCTCA
TAATCCTGACGTGAGTAGGTAGCCAACCAGTAGAACACCCATTCATCATTATCGGCCAAT
TAGCCTCCCTCACCTACTTCACCACCCTCCTAATCCTACTCCCACTAGCTGGAGCCCTAG
AGAACAAAATACTCAACCACTAA
[200] 204_Australia
------ATAACTCCCTAATCGACCTCCCCACCCCCCCAAACATCTCTGCATGGTGAAATT
TCGGCTCCCTACTTGGCATCTGCCTAATAACACAAATCGTAACAGGGCTTCTACTAGCCA
CACACTACACAGCAGACACAACCCTAGCCTTCTCATCCGTAGCCCACACTTGCCGAAATG
TCCAATATGGTTGACTAATCCGCAATCTCCACGCAAACGGAGCATCACTATTCTTCATCT
GCATCTACCTCCACATTGGCCGAGGACTTTACTACGGCTCATACCTATACAAAGAAACCT
GAAACACAGGCATCATTCTACTACTCACCCTCATAGCAACAGCCTTCGTAGGCTATGTCC
TACCATGAGGACAAATATCCTTCTGAGGGGCTACAGTTATCACCAACCTATTTTCAGCAG
TCCCCTACATCGGCCAAACCATCGTAGAATGAGCCTGAGGAGGTTTCTCAGTAGATAACC
CGACACTAACCCGATTCTTCGCCCTCCACTTCCTCCTCCCCTTTCTAATCATAGGCCTAA
CCCTAATTCATCTTACATTCCTCCACGAATCAGGCTCAAACAACCCCCTAGGCATCGTAT
CAAACTGCGATAAAATTCCATTCCACCCCTACTTCTCCCTAAAAGACATCCTAGGATTTA
CACTAGTACTAATTCCACTAATAACCCTATCCATGTTCTCACCCAACCTGTTAGGAGACC
CGGAAAATTTCACCCCAGCAAACCCCCTAATCACACCACCCCACATCAAACCAGAATGAT
ACTTTCTATTCGCATATGCAATTTTACGCTCAATCCCAAACAAACTAGGCGGAGTACTAG
CCCTAGCTGCCTCCGTACTAATCCTCTTCATAATACCCCTTCTCCATAAATCTAAACAAC
GTACTATAGCCTACCGTCCCCTCTCCCAACTCCTATTCTGAACCCTAATCGCCAACCTCA
TAATCCTGACGTGAGTAGGTAGCCAACCAGTAGAACACCCATTCATCATTATCGGCCAAT
TAGCCTCCCTCACCTACTTCACCACCCTCCTAATCCTACTCCCACTAGCTGGAGCCCTAG
AGAACAAAATACTCAACCACTAA
[201] 205_Australia
-------TAACTCCCTAATCGACCTCCCCACCCCCCCAAACATCTCTGCATGGTGAAATT
TCGGCTCCCTACTCGGCATCTGCCTAATAACACAAATCGTAACAGGGCTTCTACTAGCCA
CACACTACACAGCAGACACAACCCTAGCCTTCTCATCCGTAGCCCACACTTGCCGAAATG
TCCAATATGGTTGACTAATCCGCAATCTCCACGCAAACGGAGCATCACTATTCTTCATCT
GCATCTACCTCCACATTGGCCGAGGACTTTACTACGGCTCATACCTATACAAAGAAACCT
GAAACACAGGCATCATTCTACTACTCACCCTCATAGCAACAGCCTTCGTAGGCTATGTCC
TACCATGAGGACAAATATCCTTCTGAGGGGCTACAGTTATCACCAACCTATTTTCAGCAG
TCCCCTACATCGGCCAAACCATCGTAGAATGAGCCTGAGGAGGTTTCTCAGTAGATAACC
CGACACTAACCCGATTCTTCGCCCTCCACTTCCTCCTCCCCTTTCTAATCATAGGCCTAA
CCCTAATTCATCTTACATTCCTCCACGAATCAGGCTCAAACAACCCCCTAGGCATCGTAT
CAAACTGCGATAAAATTCCATTCCACCCCTACTTCTCCCTAAAAGACATCCTAGGATTTA
CACTAGTACTAATTCCACTAATAACCCTATCCATGTTCTCACCCAACCTGTTAGGAGACC
CGGAAAATTTCACCCCAGCAAACCCCCTAATCACACCACCCCACATCAAACCAGAATGAT
ACTTTCTATTCGCATATGCAATTTTACGCTCAATCCCAAACAAACTAGGCGGAGTACTAG
CCCTAGCTGCCTCCGTACTAATCCTCTTCATAATACCCCTTCTCCATAAATCTAAACAAC
GTACTATAGCCTACCGTCCCCTCTCCCAACTCCTATTCTGAACCCTAATCGCCAACCTCA
TAATCCTGACGTGAGTAGGTAGCCAACCAGTAGAACACCCATTCATCATTATCGGCCAAT
TAGCCTCCCTCACCTACTTCACCACCCTCCTAATCCTACTCCCACTAGCTGGAGCCCTAG
AGAACAAAATACTCAACCAC---
[202] 206_Australia
------ATAACTCCCTAATCGACCTCCCCACCCCCCCAAACATCTCTGCATGGTGAAATT
TCGGCTCCCTACTTGGCATCTGCCTAATAACACAAATCGTAACAGGGCTTCTACTAGCCA
CACACTACACAGCAGACACAACCCTAGCCTTCTCATCCGTAGCCCACACTTGCCGAAATG
TCCAATATGGTTGACTAATCCGCAATCTCCACGCAAACGGAGCATCACTATTCTTCATCT
GCATCTACCTCCACATTGGCCGAGGACTTTACTACGGCTCATACCTATACAAAGAAACCT
GAAACACAGGCATCATTCTACTACTCACCCTCATAGCAACAGCCTTCGTAGGCTATGTCC
TACCATGAGGACAAATATCCTTCTGAGGGGCTACAGTTATCACCAACCTATTTTCAGCAG
TCCCCTACATCGGCCAAACCATCGTAGAATGAGCCTGAGGAGGTTTCTCAGTAGATAACC
CGACACTAACCCGATTCTTCGCCCTCCACTTCCTCCTCCCCTTTCTAATCATAGGCCTAA
CCCTAATTCATCTTACATTCCTCCACGAATCAGGCTCAAACAACCCCCTAGGCATCGTAT
CAAACTGCGATAAAATTCCATTCCACCCCTACTTCTCCCTAAAAGACATCCTAGGATTTA
CACTAGTACTAATTCCACTAATAACCCTATCCATGTTCTCACCCAACCTGTTAGGAGACC
CGGAAAATTTCACCCCAGCAAACCCCCTAATCACACCACCCCACATCAAACCAGAATGAT
ACTTTCTATTCGCATATGCAATTTTACGCTCAATCCCAAACAAACTAGGCGGAGTACTAG
CCCTAGCTGCCTCCGTACTAATCCTCTTCATAATACCCCTTCTCCATAAATCTAAACAAC
GTACTATAGCCTACCGTCCCCTCTCCCAACTCCTATTCTGAACCCTAATCGCCAACCTCA
TAATCCTGACGTGAGTAGGTAGCCAACCAGTAGAACACCCATTCATCATTATCGGCCAAT
TAGCCTCCCTCACCTACTTCACCACCCTCCTAATCCTACTCCCACTAGCTGGAGCCCTAG
AGAACAAAATACTCAACCACTAA
[203] 207_Australia
------ATAACTCCCTAATCGACCTCCCCACCCCCCCAAACATCTCTGCATGGTGAAATT
TCGGCTCCCTACTTGGCATCTGCCTAATAACACAAATCGTAACAGGGCTTCTACTAGCCA
CACACTACACAGCAGACACAACCCTAGCCTTCTCATCCGTAGCCCACACTTGCCGAAATG
TCCAATATGGTTGACTAATCCGCAATCTCCACGCAAACGGAGCATCACTATTCTTCATCT
GCATCTACCTCCACATTGGCCGAGGACTTTACTACGGCTCATACCTATACAAAGAAACCT
GAAACACAGGCATCATTCTACTACTCACCCTCATAGCAACAGCCTTCGTAGGCTATGTCC
TACCATGAGGACAAATATCCTTCTGAGGGGCTACAGTTATCACCAACCTATTTTCAGCAG
TCCCCTACATCGGCCAAACCATCGTAGAATGAGCCTGAGGAGGTTTCTCAGTAGATAACC
CGACACTAACCCGATTCTTCGCCCTCCACTTCCTCCTCCCCTTTCTAATCATAGGCCTAA
CCCTAATTCATCTTACATTCCTCCACGAATCAGGCTCAAACAACCCCCTAGGCATCGTAT
CAAACTGCGATAAAATTCCATTCCACCCCTACTTCTCCCTAAAAGACATCCTAGGATTTA
CACTAGTACTAATTCCACTAATAACCCTATCCATGTTCTCACCCAACCTGTTAGGAGACC
CGGAAAATTTCACCCCAGCAAACCCCCTAATCACACCACCCCACATCAAACCAGAATGAT
ACTTTCTATTCGCATATGCAATTTTACGCTCAATCCCAAACAAACTAGGCGGAGTACTAG
CCCTAGCTGCCTCCGTACTAATCCTCTTCATAATACCCCTTCTCCATAAATCTAAACAAC
GTACTATAGCCTACCGTCCCCTCTCCCAACTCCTATTCTGAACCCTAATCGCCAACCTCA
TAATCCTGACGTGAGTAGGTAGCCAACCAGTAGAACACCCATTCATCATTATCGGCCAAT
TAGCCTCCCTCACCTACTTCACCACCCTCCTAATCCTACTCCCACTAGCTGGAGCCCTAG
AGAACAAAATACTCAACCACTAA
[204] 208_Australia
------ATAACTCCCTAATCGACCTCCCCACCCCCCCAAACATCTCTGCATGGTGAAATT
TCGGCTCCCTACTCGGCATCTGCCTAATAACACAAATCGTAACAGGGCTTCTACTAGCCA
CACACTACACAGCAGACACAACCCTAGCCTTCTCATCCGTAGCCCACACTTGCCGAAATG
TCCAATATGGTTGACTAATCCGCAATCTCCACGCAAACGGAGCATCACTATTCTTCATCT
GCATCTACCTCCACATTGGCCGAGGACTTTACTACGGCTCATACCTATACAAAGAAACCT
GAAACACAGGCATCATTCTACTACTCACCCTCATAGCAACAGCCTTCGTAGGCTATGTCC
TACCATGAGGACAAATATCCTTCTGAGGGGCTACAGTTATCACCAACCTATTTTCAGCAG
TCCCCTACATCGGCCAAACCATCGTAGAATGAGCCTGAGGAGGTTTCTCAGTAGATAACC
CGACACTAACCCGATTCTTCGCCCTCCACTTCCTCCTCCCCTTTCTAATCATAGGCCTAA
CCCTAATTCATCTTACATTCCTCCACGAATCAGGCTCAAACAACCCCCTAGGCATCGTAT
CAAACTGCGATAAAATTCCATTCCACCCCTACTTCTCCCTAAAAGACATCCTAGGATTTA
CACTAGTACTAATTCCACTAATAACCCTATCCATGTTCTCACCCAACCTGTTAGGAGACC
CGGAAAATTTCACCCCAGCAAACCCCCTAATCACACCACCCCACATCAAACCAGAATGAT
ACTTTCTATTCGCATATGCAATTTTACGCTCAATCCCAAACAAACTAGGCGGAGTACTAG
CCCTAGCTGCCTCCGTACTAATCCTCTTCATAATACCCCTTCTCCATAAATCTAAACAAC
GTACTATAGCCTACCGTCCCCTCTCCCAACTCCTATTCTGAACCCTAATCGCCAACCTCA
TAATCCTGACGTGAGTAGGTAGCCAACCAGTAGAACACCCATTCATCATTATCGGCCAAT
TAGCCTCCCTCACCTACTTCACCACCCTCCTAATCCTACTCCCACTAGCTGGAGCCCTAG
AGAACAAAATACTCAACCACTAA
[205] 209_Australia
------ATAACTCCCTAATCGACCTCCCCACCCCCCCAAACATCTCTGCATGGTGAAATT
TCGGCTCCCTACTTGGCATCTGCCTAATAACACAAATCGTAACAGGGCTTCTACTAGCCA
CACACTACACAGCAGACACAACCCTAGCCTTCTCATCCGTAGCCCACACTTGCCGAAATG
TCCAATATGGTTGACTAATCCGCAATCTCCACGCAAACGGAGCATCACTATTCTTCATCT
GCATCTACCTCCACATTGGCCGAGGACTTTACTACGGCTCATACCTATACAAAGAAACCT
GAAACACAGGCATCATTCTACTACTCACCCTCATAGCAACAGCCTTCGTAGGCTATGTCC
TACCATGAGGACAAATATCCTTCTGAGGGGCTACAGTTATCACCAACCTATTTTCAGCAG
TCCCCTACATCGGCCAAACCATCGTAGAATGAGCCTGAGGAGGTTTCTCAGTAGATAACC
CGACACTAACCCGATTCTTCGCCCTCCACTTCCTCCTCCCCTTTCTAATCATAGGCCTAA
CCCTAATTCATCTTACATTCCTCCACGAATCAGGCTCAAACAACCCCCTAGGCATCGTAT
CAAACTGCGATAAAATTCCATTCCACCCCTACTTCTCCCTAAAAGACATCCTAGGATTTA
CACTAGTACTAATTCCACTAATAACCCTATCCATGTTCTCACCCAACCTGTTAGGAGACC
CGGAAAATTTCACCCCAGCAAACCCCCTAATCACACCACCCCACATCAAACCAGAATGAT
ACTTTCTATTCGCATATGCAATTTTACGCTCAATCCCAAACAAACTAGGCGGAGTACTAG
CCCTAGCTGCCTCCGTACTAATCCTCTTCATAATACCCCTTCTCCATAAATCTAAACAAC
GTACTATAGCCTACCGTCCCCTCTCCCAACTCCTATTCTGAACCCTAATCGCCAACCTCA
TAATCCTGACGTGAGTAGGTAGCCAACCAGTAGAACACCCATTCATCATTATCGGCCAAT
TAGCCTCCCTCACCTACTTCACCACCCTCCTAATCCTACTCCCACTAGCTGGAGCCCTAG
AGAACAAAATACTCAACCACTAA
[206] 210_Portugal
------ATAACTCCCTAATCGACCTCCCCACCCCCCCAAACATCTCTGCATGGTGGAATT
TCGGCTCCCTACTTGGCATCTGCCTAATGACACAAATCGTAACAGGACTTCTACTAGCCA
CACACTACACAGCAGACACAACCCTAGCCTTCTCATCCGTAGCCCACACTTGCCGAAATG
TCCAATATGGTTGACTAATCCGCAATCTCCACGCAAACGGAGCATCACTATTCTTCATCT
GCATCTACCTCCACATCGGCCGAGGACTTTACTACGGCTCATACCTGTACAAAGAAACCT
GAAACACAGGCATCATTCTACTACTCACCCTCATAGCAACAGCCTTCGTAGGCTATGTCC
TACCATGAGGACAAATATCCTTCTGAGGGGCTACAGTTATCACCAATCTATTTTCAGCAG
TCCCCTACATCGGCCAAACCATCGTAGAATGAGCCTGAGGAGGTTTCTCAGTAGATAACC
CAACACTAACCCGATTTTTCGCCCTCCACTTCCTCCTCCCCTTTCTAATCATAGGCCTAA
CCCTAATTCATCTCACATTCCTCCACGAATCAGGCTCGAACAATCCCCTAGGCATCGTAT
CAAACTGCGATAAAATTCCATTCCACCCCTACTTCTCCCTAAAAGACATTCTAGGATTTA
CACTAGTACTAATTCCACTAATAACCCTATCCATGTTCTCACCCAACCTGTTAGGAGACC
CAGAAAATTTCACCCCAGCAAACCCCCTAATCACACCACCCCACATCAAACCAGAATGAT
ACTTTCTATTCGCATATGCAATCTTACGCTCAATCCCAAACAAACTAGGCGGAGTACTAG
CCCTAGCTGCCTCCGTATTAATCCTCTTCATAATACCTCTTCTCCATAAATCTAAACAAC
GCACTATAGCCTACCGTCCCCTCTCCCAACTCCTATTCTGAACCCTAATTGCCAACCTCA
TAATCTTAACGTGAGTAGGTAGCCAACCAGTAGAACACCCATTCATCATTATCGGCCAAT
TAGCCTCCCTCACCTACTTCACCACCCTCCTAATCCTACTCCCACTAGCTGGAGCCTTAG
AGAACAAAATACTCAACCACTAA
[207] 211_Portugal
------ATAACTCCCTAATCGACCTCCCCACCCCCCCAAACATCTCTGCATGGTGGAATT
TCGGCTCCCTACTTGGCATCTGCCTAATGACACAAATCGTAACAGGACTTCTACTAGCCA
CACACTACACAGCAGACACAACCCTAGCCTTCTCATCCGTAGCCCACACTTGCCGAAATG
TCCAATATGGTTGACTAATCCGCAATCTCCACGCAAACGGAGCATCACTATTCTTCATCT
GCATCTACCTCCACATCGGCCGAGGACTTTACTACGGCTCATACCTGTACAAAGAAACCT
GAAACACAGGCATCATTCTACTACTCACCCTCATAGCAACAGCCTTCGTAGGCTATGTCC
TACCATGAGGACAAATATCCTTCTGAGGGGCTACAGTTATCACCAATCTATTTTCAGCAG
TCCCCTACATCGGCCAAACCATCGTAGAATGAGCCTGAGGAGGTTTCTCAGTAGATAACC
CAACACTAACCCGATTTTTCGCCCTCCACTTCCTCCTCCCCTTTCTAATCATAGGCCTAA
CCCTAATTCATCTCACATTCCTCCACGAATCAGGCTCGAACAATCCCCTAGGCATCGTAT
CAAACTGCGATAAAATTCCATTCCACCCCTACTTCTCCCTAAAAGACATTCTAGGATTTA
CACTAGTACTAATTCCACTAATAACCCTATCCATGTTCTCACCCAACCTGTTAGGAGACC
CAGAAAATTTCACCCCAGCAAACCCCCTAATCACACCACCCCACATCAAACCAGAATGAT
ACTTTCTATTCGCATATGCAATCTTACGCTCAATCCCAAACAAACTAGGCGGAGTACTAG
CCCTAGCTGCCTCCGTATTAATCCTCTTCATAATACCTCTTCTCCATAAATCTAAACAAC
GCACTATAGCCTACCGTCCCCTCTCCCAACTCCTATTCTGAACCCTAATTGCCAACCTCA
TAATCTTAACGTGAGTAGGTAGCCAACCAGTAGAACACCCATTCATCATTATCGGCCAAT
TAGCCTCCCTCACCTACTTCACCACCCTCCTAATCCTACTCCCACTAGCTGGAGCCTTAG
AGAACAAAATACTCAACCACTAA
[208] 212_Portugal
------ATAACTCCCTAATCGACCTCCCCACCCCCCCAAACATCTCTGCATGGTGGAATT
TCGGCTCCCTACTTGGCATCTGCCTAATGACACAAATCGTAACAGGACTTCTACTAGCCA
CACACTACACAGCAGACACAACCCTAGCCTTCTCATCCGTAGCCCACACTTGCCGAAATG
TCCAATATGGTTGACTAATCCGCAATCTCCACGCAAACGGAGCATCACTATTCTTCATCT
GCATCTACCTCCACATCGGCCGAGGACTTTACTACGGCTCATACCTGTACAAAGAAACCT
GAAACACAGGCATCATTCTACTACTCACCCTCATAGCAACAGCCTTCGTAGGCTATGTCC
TACCATGAGGACAAATATCCTTCTGAGGGGCTACAGTTATCACCAATCTATTTTCAGCAG
TCCCCTACATCGGCCAAACCATCGTAGAATGAGCCTGAGGAGGTTTCTCAGTAGATAACC
CAACACTAACCCGATTTTTCGCCCTCCACTTCCTCCTCCCCTTTCTAATCATAGGCCTAA
CCCTAATTCATCTCACATTCCTCCACGAATCAGGCTCGAACAATCCCCTAGGCATCGTAT
CAAACTGCGATAAAATTCCATTCCACCCCTACTTCTCCCTAAAAGACATTCTAGGATTTA
CACTAGTACTAATTCCACTAATAACCCTATCCATGTTCTCACCCAACCTGTTAGGAGACC
CAGAAAATTTCACCCCAGCAAACCCCCTAATCACACCACCCCACATCAAACCAGAATGAT
ACTTTCTATTCGCATATGCAATCTTACGCTCAATCCCAAACAAACTAGGCGGAGTACTAG
CCCTAGCTGCCTCCGTATTAATCCTCTTCATAATACCTCTTCTCCATAAATCTAAACAAC
GCACTATAGCCTACCGTCCCCTCTCCCAACTCCTATTCTGAACCCTAATTGCCAACCTCA
TAATCTTAACGTGAGTAGGTAGCCAACCAGTAGAACACCCATTCATCATTATCGGCCAAT
TAGCCTCCCTCACCTACTTCACCACCCTCCTAATCCTACTCCCACTAGCTGGAGCCTTAG
AGAACAAAATACTCAACCACTAA
[209] 213_Portugal
------ATAACTCCCTAATCGACCTCCCCACCCCCCCAAACATCTCTGCATGGTGGAATT
TCGGCTCCCTACTTGGCATCTGCCTAATGACACAAATCGTAACAGGACTTCTACTAGCCA
CACACTACACAGCAGACACAACCCTAGCCTTCTCATCCGTAGCCCACACTTGCCGAAATG
TCCAATATGGTTGACTAATCCGCAATCTCCACGCAAACGGAGCATCACTATTCTTCATCT
GCATCTACCTCCACATCGGCCGAGGACTTTACTACGGCTCATACCTGTACAAAGAAACCT
GAAACACAGGCATCATTCTACTACTCACCCTCATAGCAACAGCCTTCGTAGGCTATGTCC
TACCATGAGGACAAATATCCTTCTGAGGGGCTACAGTTATCACCAATCTATTTTCAGCAG
TCCCCTACATCGGCCAAACCATCGTAGAATGAGCCTGAGGAGGTTTCTCAGTAGATAACC
CAACACTAACCCGATTTTTCGCCCTCCACTTCCTCCTCCCCTTTCTAATCATAGGCCTAA
CCCTAATTCATCTCACATTCCTCCACGAATCAGGCTCGAACAATCCCCTAGGCATCGTAT
CAAACTGCGATAAAATTCCATTCCACCCCTACTTCTCCCTAAAAGACATTCTAGGATTTA
CACTAGTACTAATTCCACTAATAACCCTATCCATGTTCTCACCCAACCTGTTAGGAGACC
CAGAAAATTTCACCCCAGCAAACCCCCTAATCACACCACCCCACATCAAACCAGAATGAT
ACTTTCTATTCGCATATGCAATCTTACGCTCAATCCCAAACAAACTAGGCGGAGTACTAG
CCCTAGCTGCCTCCGTATTAATCCTCTTCATAATACCTCTTCTCCATAAATCTAAACAAC
GCACTATAGCCTACCGTCCCCTCTCCCAACTCCTATTCTGAACCCTAATTGCCAACCTCA
TAATCTTAACGTGAGTAGGTAGCCAACCAGTAGAACACCCATTCATCATTATCGGCCAAT
TAGCCTCCCTCACCTACTTCACCACCCTCCTAATCCTACTCCCACTAGCTGGAGCCTTAG
AGAACAAAATACTCAACCACTAA
[210] 214_Portugal
------ATAACTCCCTAATCGACCTCCCCACCCCCCCAAACATCTCTGCATGGTGGAATT
TCGGCTCCCTACTTGGCATCTGCCTAATGACACAAATCGTAACAGGACTTCTACTAGCCA
CACACTACACAGCAGACACAACCCTAGCCTTCTCATCCGTAGCCCACACTTGCCGAAATG
TCCAATATGGTTGACTAATCCGCAATCTCCACGCAAACGGAGCATCACTATTCTTCATCT
GCATCTACCTCCACATCGGCCGAGGACTTTACTACGGCTCATACCTGTACAAAGAAACCT
GAAACACAGGCATCATTCTACTACTCACCCTCATAGCAACAGCCTTCGTAGGCTATGTCC
TACCATGAGGACAAATATCCTTCTGAGGGGCTACAGTTATCACCAATCTATTTTCAGCAG
TCCCCTACATCGGCCAAACCATCGTAGAATGAGCCTGAGGAGGTTTCTCAGTAGATAACC
CAACACTAACCCGATTTTTCGCCCTCCACTTCCTCCTCCCCTTTCTAATCATAGGCCTAA
CCCTAATTCATCTCACATTCCTCCACGAATCAGGCTCGAACAATCCCCTAGGCATCGTAT
CAAACTGCGATAAAATTCCATTCCACCCCTACTTCTCCCTAAAAGACATTCTAGGATTTA
CACTAGTACTAATTCCACTAATAACCCTATCCATGTTCTCACCCAACCTGTTAGGAGACC
CAGAAAATTTCACCCCAGCAAACCCCCTAATCACACCACCCCACATCAAACCAGAATGAT
ACTTTCTATTCGCATATGCAATCTTACGCTCAATCCCAAACAAACTAGGCGGAGTACTAG
CCCTAGCTGCCTCCGTATTAATCCTCTTCATAATACCTCTTCTCCATAAATCTAAACAAC
GCACTATAGCCTACCGTCCCCTCTCCCAACTCCTATTCTGAACCCTAATTGCCAACCTCA
TAATCTTAACGTGAGTAGGTAGCCAACCAGTAGAACACCCATTCATCATTATCGGCCAAT
TAGCCTCCCTCACCTACTTCACCACCCTCCTAATCCTACTCCCACTAGCTGGAGCCTTAG
AGAACAAAATACTCAACCACTAA
[211] 215_Portugal
------ATAACTCCCTAATCGACCTCCCCACCCCCCCAAACATCTCTGCATGGTGGAATT
TCGGCTCCCTACTTGGCATCTGCCTAATGACACAAATCGTAACAGGACTTCTACTAGCCA
CACACTACACAGCAGACACAACCCTAGCCTTCTCATCCGTAGCCCACACTTGCCGAAATG
TCCAATATGGTTGACTAATCCGCAATCTCCACGCAAACGGAGCATCACTATTCTTCATCT
GCATCTACCTCCACATCGGCCGAGGACTTTACTACGGCTCATACCTGTACAAAGAAACCT
GAAACACAGGCATCATTCTACTACTCACCCTCATAGCAACAGCCTTCGTAGGCTATGTCC
TACCATGAGGACAAATATCCTTCTGAGGGGCTACAGTTATCACCAATCTATTTTCAGCAG
TCCCCTACATCGGCCAAACCATCGTAGAATGAGCCTGAGGAGGTTTCTCAGTAGATAACC
CAACACTAACCCGATTTTTCGCCCTCCACTTCCTCCTCCCCTTTCTAATCATAGGCCTAA
CCCTAATTCATCTCACATTCCTCCACGAATCAGGCTCGAACAATCCCCTAGGCATCGTAT
CAAACTGCGATAAAATTCCATTCCACCCCTACTTCTCCCTAAAAGACATTCTAGGATTTA
CACTAGTACTAATTCCACTAATAACCCTATCCATGTTCTCACCCAACCTGTTAGGAGACC
CAGAAAATTTCACCCCAGCAAACCCCCTAATCACACCACCCCACATCAAACCAGAATGAT
ACTTTCTATTCGCATATGCAATCTTACGCTCAATCCCAAACAAACTAGGCGGAGTACTAG
CCCTAGCTGCCTCCGTATTAATCCTCTTCATAATACCTCTTCTCCATAAATCTAAACAAC
GCACTATAGCCTACCGTCCCCTCTCCCAACTCCTATTCTGAACCCTAATTGCCAACCTCA
TAATCTTAACGTGAGTAGGTAGCCAACCAGTAGAACACCCATTCATCATTATCGGCCAAT
TAGCCTCCCTCACCTACTTCACCACCCTCCTAATCCTACTCCCACTAGCTGGAGCCTTAG
AGAACAAAATACTCAACCACTAA
[212] 177_Sweden
------ATAACTCCCTAATCGACCTCCCCACCCCCCCAAACATCTCTGCATGGTGGAATT
TCGGCTCCCTACTTGGCATCTGCCTAATGACACAAATCGTAACAGGACTTCTACTAGCCA
CACACTACACAGCAGACACAACCCTAGCCTTCTCATCCGTAGCCCACACTTGCCGAAATG
TCCAATATGGTTGACTAATCCGCAATCTCCACGCAAACGGAGCATCACTATTCTTCATCT
GCATCTACCTCCACATCGGCCGAGGACTTTACTACGGCTCATACCTGTACAAAGAAACCT
GAAACACAGGCATCATTCTACTACTCACCCTCATAGCAACAGCCTTCGTAGGCTATGTCC
TACCATGAGGACAAATATCCTTCTGAGGGGCTACAGTTATCACCAATCTATTTTCAGCAG
TCCCCTACATCGGCCAAACCATCGTAGAGTGAGCCTGAGGAGGTTTCTCAGTAGATAACC
CAACACTAACCCGATTTTTCGCCCTCCACTTCCTCCTCCCCTTTCTAATCATAGGCCTAA
CCCTAATTCATCTCACATTCCTCCACGAATCAGGCTCGAACAATCCCCTAGGCATCGTAT
CAAACTGCGATAAAATTCCATTCCACCCCTACTTCTCCCTAAAAGACATTCTAGGATTTA
CACTAGTACTAATTCCACTAATAACCCTATCCATGTTCTCACCCAACCTGTTAGGAGACC
CAGAAAATTTCACCCCAGCAAACCCCCTAATCACACCACCCCACATCAAACCAGAATGAT
ACTTTCTATTCGCATATGCAATCTTACGCTCAATCCCAAACAAACTAGGCGGAGTACTAG
CCCTAGCTGCCTCCGTATTAATCCTCTTCATAATACCTCTTCTCCATAAATCTAAACAAC
GCACTATAGCCTACCGTCCCCTCTCCCAACTCCTATTCTGAACCCTAATTGCCAACCTCA
TAATCTTAACGTGAGTAGGTAGCCAACCAGTAGAACACCCATTCATCATTATCGGCCAAT
TAGCCTCCCTCACCTACTTCACCACCCTCCTAATCCTACTCCCACTAGCTGGAGCCTTAG
AGAACAAAATACTCAACCACTAA
[213] 178_Japan
------ATAACTCCCTAATCGACCTCCCCACCCCCCCAAACATCTCTGCATGGTGGAATT
TCGGCTCCCTACTTGGCATCTGCCTAATGACACAAATCGTAACAGGACTTCTACTAGCCA
CACACTACACAGCAGACACAACCCTAGCCTTCTCATCCGTAGCCCACACTTGCCGAAATG
TCCAATATGGTTGACTAATCCGCAATCTCCACGCAAACGGAGCATCACTATTCTTCATCT
GCATCTACCTCCACATTGGCCGAGGACTTTACTACGGCTCATACCTATACAAAGAAACCT
GAAACACAGGCATCATCCTACTACTCACCCTCATAGCAACAGCCTTCGTAGGCTATGTCC
TACCATGAGGGCAAATATCCTTCTGAGGGGCTACAGTTATCACCAACCTATTTTCAGCAA
TCCCCTACATCGGCCAAACCATCGTAGAATGAGCCTGGGGAGGTTTCTCAGTAGATAACC
CGACACTAACCCGATTTTTCGCCCTCCACTTCCTCCTCCCTTTTCTAATCATAGGCCTAA
CCCTAATTCATCTTACATTCCTCCACGAATCAGGCTCAAACAATCCCCTAGGCATCGTAT
CAAACTGCGATAAAATTCCATTCCACCCATACTTCTCCCTAAAAGACATCCTAGGATTTA
CACTAGTACTAATTCCACTAATAACCCTATCCATGTTCTCACCCAACCTATTAGGAGACC
CAGAAAATTTCACCCCAGCAAACCCCCTAATCACACCACCCCACATCAAACCAGAATGAT
ACTTTCTATTCGCATATGCAATCCTACGCTCAATTCCAAACAAACTAGGCGGAGTACTAG
CCCTAGCTGCCTCCGTATTAATCCTCTTCATAATACCTCTTCTCCATAAATCTAAACAAC
GAACTATAGCCTACCGCCCCCTCTCCCAACTCCTATTCTGAACCCTAATCGCCAACCTCA
TAATCCTAACGTGAGTAGGTAGCCAACCAGTAGAACACCCATTCATCATTATCGGCCAAT
TAGCTTCCCTCACCTACTTCACCACCCTCCTAATCCTACTCCCACTAGCTGGAGCCTTAG
AGAACAAAATACTCAACCACTAA
;
END;
